# Supplementary material for: TREM2 deficiency in microglia accelerates photoreceptor cell death and immune cell infiltration following retinal detachment
Source: Cell Death Dis. 2023 Mar 28;14(3):219. doi: 10.1038/s41419-023-05735-x (PMC10050330; doi:10.1038/s41419-023-05735-x)
Supplement: Supplementary file 1 — Additional file 1 [file 41419_2023_5735_MOESM1_ESM.xlsx]

## Sheet: Table S1
Table S1. Primer sequences used in this study.
Trem2-Forward: 5ʹ-CTGGAACCGTCACCATCACTC-3ʹ,
Trem2-Reverse: 5ʹ-CGAAACTCGATGACTCCTCGG-3ʹ;
Tyrobp-Forward: 5ʹ-GAGTGACACTTTCCCAAGATGC-3ʹ,
Tyrobp-Reverse: 5ʹ-CCTTGACCTCGGGAGACCA-3ʹ;
Cxcl12-Forward: 5ʹ-TGCATCAGTGACGGTAAACCA-3ʹ,
Cxcl12-Reverse: 5ʹ-TTCTTCAGCCGTGCAACAATC-3ʹ;
Cx3cr1-Forward: 5ʹ-TCTGGACTCACTACCTCATCAG-3ʹ,
Cx3cr1-Reverse: 5ʹ-TCCGGTTGTTCATGGAGTTGG-3ʹ;
Tmem119-Forward: 5ʹ-CCTACTCTGTGTCACTCCCG-3ʹ,
Tmem119-Reverse: 5ʹ-CACGTACTGCCGGAAGAAATC-3ʹ;
Cxcr4-Forward: 5ʹ-GAAGTGGGGTCTGGAGACTAT-3ʹ,
Cxcr4-Reverse: 5ʹ-TTGCCGACTATGCCAGTCAAG-3ʹ;
Gapdh-Forward: 5ʹ-TGACCTCAACTACATGGTCTACA-3ʹ,
Gapdh-Reverse: 5ʹ-CTTCCCATTCTCGGCCTTG-3ʹ.

## Sheet: Table S2
Table S2: Clusters of up-regulated DEGs from WT mouse RD model.
Genes	cluster
A4galt	1
Abcb1b	5
Abi3bp	5
Abtb2	2
Acad12	3
Acat3	2
Acod1	6
Acp5	6
Acsf2	3
Acsl5	1
Actb	6
Actg1	6
Acvr1	2
Acvr2b	1
Adam12	5
Adam8	6
Adamts1	5
Adamts4	2
Adamts5	2
Adamts6	5
Adamts7	4
Adamts9	5
Adamtsl4	6
Adap2	6
Adgra2	4
Adgre1	6
Adgre4	6
Adgre5	6
Adgrg6	6
Adm	5
Adora2b	1
Adora3	6
Adssl1	6
Aebp1	2
Aen	2
Agpat2	6
Agtpbp1	1
Ahnak	5
Ahnak2	5
Ahr	2
AI467606	6
AI506816	1
AI662270	6
Aif1	4
Akap12	2
Akr1b8	6
Aldh1a3	6
Aldh3b1	4
Alox5	6
Alox5ap	6
Aloxe3	5
Alpk1	1
Amigo2	5
Amotl1	2
Anapc13	3
Angptl4	1
Ankrd22	1
Ankrd6	5
Ano1	6
Anp32b	6
Antxr2	1
Anxa1	6
Anxa2	6
Anxa3	6
Anxa4	4
Anxa6	1
Aox1	2
Apbb1ip	6
Apobec1	2
Apobec2	4
Apobec3	6
Apobr	6
Apol9a	5
Apol9b	2
Arc	3
Areg	1
Arf4	2
Arg1	6
Arhgap22	5
Arhgap25	6
Arhgap30	6
Arhgap45	6
Arhgap9	6
Arhgdia	1
Arhgdib	6
Arhgef17	2
Arhgef2	1
Arhgef3	2
Arhgef40	5
Arid5a	1
Arl6	1
Arpc1b	6
Arpc5	1
Arpin	6
Arrdc4	2
Asf1b	1
Asprv1	6
Atf3	1
Atf5	1
Atox1	4
Atp10a	5
Atp10d	5
Atp13a4	5
Atp1a1	1
Atp1a2	3
Atp8b1	5
Atp8b4	6
AW046200	1
Axl	2
B2m	1
B3gnt5	5
B4galt5	1
Bag3	2
Banf1	6
Batf	6
Batf2	6
Baz1a	1
Bcl2a1a	6
Bcl2a1b	6
Bcl2a1d	6
Bcl3	6
Bcl6	2
Bdnf	6
Bend3	2
Best2	3
Bid	1
Bin2	6
Birc3	1
Blvrb	4
Bmp1	1
Bmp2	5
Bst2	1
Btc	1
Btg2	3
Btg3	1
C1qa	3
C1qb	3
C1qc	3
C1ra	1
C1rl	1
C1s1	1
C3	1
C3ar1	6
C4a	5
C5ar1	6
C5ar2	6
Cadps2	6
Calca	1
Cald1	1
Capg	6
Capn2	2
Car13	2
Card6	1
Carhsp1	6
Casp1	1
Casp4	1
Casp8	1
Cass4	6
Ccdc113	6
Ccdc180	3
Ccdc194	6
Ccdc71l	2
Ccdc86	1
Ccdc9b	6
Ccl11	5
Ccl12	6
Ccl2	2
Ccl22	1
Ccl28	4
Ccl3	1
Ccl4	1
Ccl5	2
Ccl6	6
Ccl7	2
Ccl9	6
Ccnd1	1
Ccnd2	1
Ccnd3	6
Ccno	6
Ccr1	6
Ccr2	6
Ccr5	6
Ccrl2	6
Cd109	5
Cd14	6
Cd151	6
Cd177	6
Cd200r1	6
Cd209a	6
Cd244a	1
Cd24a	2
Cd274	5
Cd300a	6
Cd300lb	6
Cd300ld	6
Cd300lf	6
Cd33	1
Cd37	6
Cd38	6
Cd40	1
Cd44	2
Cd48	6
Cd52	6
Cd53	6
Cd63	1
Cd68	2
Cd74	6
Cd80	6
Cd82	6
Cd84	6
Cd86	1
Cd9	1
Cd93	2
Cdc14a	6
Cdc42ep1	1
Cdc42ep2	1
Cdc42se1	1
Cdca4	1
Cdh13	6
Cdhr3	2
Cdk6	5
Cdkn1a	5
Cdsn	6
Ceacam1	6
Cebpa	1
Cebpb	1
Cebpd	1
Cela1	6
Cerkl	6
Cetn4	6
Cfap43	1
Cfap61	3
Cfap99	6
Cfb	1
Cfi	2
Cflar	2
Chil1	6
Chil3	6
Chl1	6
Chml	5
Chrnb4	6
Chst11	1
Chst3	3
Cilp	1
Cish	2
Clcf1	2
Cldn5	6
Clec12a	6
Clec2d	1
Clec4a1	6
Clec4a2	6
Clec4a3	6
Clec4d	6
Clec4e	6
Clec4n	6
Clec5a	6
Clec7a	6
Clic1	2
Clic4	5
Cmklr1	6
Cmpk2	5
Cmtm3	1
Cmtm6	6
Cndp2	6
Cnn2	6
Cnn3	6
Cnnm4	1
Cnpy2	4
Cnr2	1
Col17a1	6
Col18a1	3
Col1a2	3
Col4a1	5
Col4a2	5
Cops9	4
Coq8b	6
Coro1a	6
Cotl1	4
Cox5b	4
Cp	2
Cpne2	1
Creb3l1	2
Creb5	2
Crh	5
Crhbp	3
Crip1	6
Crispld2	2
Crlf1	2
Cryab	5
Crybg1	2
Crym	1
Cryzl2	6
Csf1	5
Csf1r	4
Csf2	5
Csf2rb	6
Csf2rb2	1
Csf3	5
Csf3r	6
Cstb	6
Ctps	1
Ctsc	1
Ctsh	6
Ctss	4
Ctsz	6
Cxcl1	5
Cxcl10	5
Cxcl11	5
Cxcl12	6
Cxcl16	2
Cxcl2	5
Cxcl3	6
Cxcl5	2
Cxcr2	6
Cxcr4	6
Cyba	6
Cyp1b1	2
Cyp27b1	5
Cyp4f18	6
Cyr61	3
Cyth4	6
Cytip	1
Cyyr1	5
Dab2	6
Dap	4
Dbi	4
Dbn1	6
Dclk3	2
Dcps	6
Dctpp1	4
Dcxr	4
Ddah2	3
Ddr2	5
Ddt	4
Ddx21	2
Ddx58	5
Ddx60	2
Dennd1c	6
Dennd2a	5
Dennd3	2
Depdc1b	1
Dgat2	6
Dhh	1
Dhrs1	1
Dhrs4	4
Dhrs9	1
Dhx58	2
Diaph1	1
Dio3	1
Dlx3	5
Dmkn	6
Dnmt3b	1
Dnttip2	1
Dock1	1
Dock2	6
Dok2	6
Dph5	2
Dpm3	4
Dram1	6
Drap1	6
Dse	2
Dtx3l	2
Dusp16	2
Dusp2	6
Dusp5	2
Dusp6	6
E2f1	6
E2f6	1
Ecm1	1
Edf1	6
Edn1	5
Edn2	6
Ednrb	6
Eef1akmt4	1
Eef1b2	6
Eef2kmt	6
Efemp2	6
Efhd2	2
Egfr	5
Egln3	1
Egr2	2
Egr3	3
Ehbp1l1	6
Ehd1	6
Ehd2	2
Ehf	6
Eif1a	2
Eif2ak2	5
Eif4a1	1
Eif4a-ps4	1
Eif4e3	1
Eif4ebp1	6
Eif5a	6
Eif6	1
Elf1	5
Elk3	1
Ell2	2
Elovl1	2
Elovl7	6
Emilin1	2
Emilin2	6
Emp1	2
Emp3	1
En1	1
Endou	1
Eng	5
Entpd1	6
Epha2	2
Epsti1	6
Erap1	1
Erc1	5
Ereg	2
Erfe	2
Erich2	2
Erich6b	1
Esm1	2
Ets1	5
Ets2	2
Etv6	1
Eva1b	2
Evi2a	1
Ezr	1
F10	6
F13a1	6
F2rl1	6
F3	2
Fabp5	2
Fadd	6
Fam111a	6
Fam129b	6
Fam167a	2
Fam213b	4
Fam83g	2
Fam84a	1
Fas	2
Fbl	1
Fblim1	6
Fbn2	1
Fbxl7	6
Fcer1g	6
Fcgr1	6
Fcgr2b	6
Fcgr3	6
Fcgr4	6
Fermt3	6
Fes	1
Ffar2	6
Fgd3	6
Fgd5	2
Fgf2	1
Fgf2os	6
Fgfr1	5
Fgl2	1
Fgr	6
Fjx1	2
Fkbp10	6
Fkbp11	6
Flnc	5
Flot1	6
Flot2	1
Flvcr2	1
Fmc1	4
Fmnl1	6
Fmnl2	2
Fmod	3
Fn1	6
Fosl1	5
Fosl2	1
Foxa2	6
Foxh1	1
Fpr1	6
Fpr2	6
Frmd4a	2
Frrs1	2
Fst	2
Fstl1	5
Fth1	6
Ftl1	6
Ftl1-ps1	6
Ftsj3	2
Furin	1
Fxyd1	3
Fxyd5	6
Fyb	6
Fzd8	6
G0s2	6
Gadd45b	2
Gadd45g	1
Gadl1	4
Galk1	4
Galns	1
Galnt6	6
Gap43	6
Gapt	6
Gar1	1
Gatm	4
Gbp10	5
Gbp2	5
Gbp3	5
Gbp4	5
Gbp5	5
Gbp6	5
Gbp7	5
Gbp9	5
Gch1	2
Gcnt1	6
Gcnt2	1
Gda	6
Gdf15	5
Gdnf	2
Gfap	6
Gfer	1
Gfpt2	2
Ggta1	1
Gins2	6
Glipr2	1
Glis2	2
Glis3	2
Glo1	6
Glrx	2
Gmds	6
Gmfg	6
Gmppb	1
Gnb3	1
Gng12	1
Gng5	6
Gngt2	4
Gnl3	5
Gpat3	1
Gpatch4	1
Gpd1	6
Gpr132	6
Gpr141	6
Gpr146	6
Gpr35	6
Gpr4	5
Gpr84	1
Gpsm3	3
Gpx8	6
Grem1	5
Grwd1	1
Gsdmd	6
Gsn	4
Gsr	6
Gypc	2
H2-Aa	6
H2-Ab1	6
H2-D1	1
H2-DMb1	1
H2-Eb1	6
H2-K1	2
H2-M3	1
H2-Q10	1
H2-Q4	2
H2-Q5	5
H2-Q6	5
H2-Q7	2
H2-T22	5
H2-T23	1
H6pd	2
Has2	5
Havcr2	6
Hbegf	2
Hc	5
Hcar2	1
Hck	6
Heatr1	5
Heg1	1
Helb	1
Helz2	5
Herc6	5
Hey2	2
Hic1	4
Hint2	4
Hist2h3c2	3
Hivep3	5
Hk3	6
Hkdc1	2
Hlx	6
Hmga1	2
Hmga1b	1
Hmga2	2
Hmgn2-ps1	3
Hmox1	2
Hp	6
Hsd17b2	2
Hspb1	5
Hspb6	6
Hspg2	5
Htr3a	1
Icam1	2
Icosl	2
Id2	1
Id3	1
Ier2	3
Ier3	2
Ier5	1
Ier5l	2
Ifi202b	5
Ifi203	5
Ifi204	1
Ifi205	2
Ifi206	1
Ifi207	1
Ifi209	6
Ifi211	1
Ifi213	6
Ifi27	6
Ifi27l2a	6
Ifi30	6
Ifi35	2
Ifi44	5
Ifi47	2
Ifih1	5
Ifit1	5
Ifit1bl2	2
Ifit2	5
Ifit3	5
Ifit3b	5
Ifitm1	6
Ifitm10	4
Ifitm2	6
Ifitm3	1
Ifitm6	1
Ifitm7	5
Ifnar2	2
Ifrd1	2
Ift43	4
Ift57	6
Igf2bp2	1
Igfbp1	5
Igfbp3	5
Igfbp7	5
Igsf11	1
Igsf6	6
Igtp	2
Iigp1	5
Ikbke	6
Ikzf1	6
Ikzf4	5
Il10ra	6
Il10rb	1
Il11	5
Il12b	5
Il15ra	2
Il17ra	6
Il18rap	1
Il19	1
Il1a	1
Il1b	1
Il1f6	5
Il1f9	1
Il1r1	1
Il1r2	6
Il1rap	2
Il1rn	6
Il21	2
Il21r	6
Il23a	2
Il27	6
Il33	1
Il4ra	1
Il6	2
Il6ra	1
Il6st	2
Impdh2-ps	1
Impg2	1
Inhba	2
Inhbb	6
Inpp5d	4
Ipo5	1
Iqgap1	1
Irak2	2
Irak3	1
Irf1	1
Irf2	2
Irf5	1
Irf7	1
Irf8	1
Irf9	1
Irgm1	2
Irgm2	2
Irx3	6
Isg15	2
Isg20	1
Itga3	5
Itga5	2
Itga6	5
Itga7	5
Itga9	4
Itgal	6
Itgam	6
Itgav	5
Itgax	6
Itgb2	6
Itgb7	6
Itgb8	2
Itpkb	5
Itpripl2	2
Jak3	1
Jaml	1
Jpt2	6
Jun	3
Junb	1
Kank4	6
Kcng4	1
Kcnj10	3
Kcnk6	6
Kctd11	1
Kdelr3	6
Kif14	1
Kitl	1
Kl	2
Klf10	2
Klf2	6
Klf6	1
Klhl21	1
Klhl29	1
Klhl6	6
Klra2	6
Krcc1	6
Kremen1	6
Krt1	6
Krt19	2
Krt80	6
Krtap17-1	1
Krtap4-16	2
Krtap4-8	5
Krtap4-9	5
Krtcap2	6
Lacc1	1
Lad1	1
Lama4	5
Lama5	5
Lamb3	6
Lamc1	5
Lamc2	5
Lamtor5	6
Lap3	6
Laptm5	6
Layn	1
Lbp	1
Lcn2	1
Lcp1	6
Lcp2	6
Ldlr	1
Lfng	3
Lgals1	6
Lgals3	1
Lgals3bp	5
Lgals9	2
Lgi4	3
Lif	5
Lilr4b	2
Lilra6	6
Lilrb4a	2
Lin7b	6
Lin9	1
Litaf	1
Lmna	2
Lmo1	6
Lncpint	5
Lox	2
Loxl4	6
Lpar1	3
Lpp	2
Lrg1	1
Lrig1	2
Lrrc18	2
Lrrc2	1
Lrrc25	6
Lrrc75a	1
Lrrfip1	2
Lsm3	4
Lsm4	4
Lsp1	6
Lst1	6
Ltb	6
Ltb4r1	6
Ltbp2	3
Ltbr	1
Ltf	6
Ly6a	2
Ly6c2	6
Ly6e	1
Ly6i	6
Ly86	3
Lyn	1
Lyz2	6
Madcam1	6
Mamdc2	4
Manf	6
Map2k3	1
Map2k3os	1
Map3k1	2
Map3k14	1
Map3k6	2
Map3k8	2
Map4k4	1
Mapk13	6
Mapkapk2	6
Mapkapk3	1
Mapre1	1
Marcksl1	6
Marveld3	6
Mast4	5
Matn2	1
Mcee	3
Mcemp1	6
Mcl1	1
Mcoln2	6
Mea1	4
Med9os	6
Mefv	6
Meox1	1
Mest	1
Met	2
Metrnl	6
Mettl1	1
Mgam	1
Mgst1	4
Mical1	1
Micall2	2
Milr1	6
Mir155hg	5
Mirt1	1
Mirt2	6
Mitd1	2
Mkrn2os	4
Mlf1	1
Mlkl	5
Mmp12	2
Mmp13	5
Mmp14	1
Mmp19	6
Mmp25	6
Mmp3	5
Mmp8	2
Mmp9	1
Mndal	5
Mob3c	1
Mocos	5
Mocs1	6
Mov10	5
Mpeg1	6
Mrgpra2b	6
Mrpl52	6
Mrpl54	4
Mrps18c	4
Mrps25	6
Mrps27	6
Mrps6	1
Mrrf	6
Ms4a4a	6
Ms4a4c	6
Ms4a6b	6
Ms4a6c	6
Ms4a6d	6
Ms4a8a	1
Msmo1	6
Msr1	6
Msrb1	6
Mt1	1
Mt2	2
Mt3	6
Mtap	2
Mthfd2	2
Muc1	1
Mvp	6
Mx1	5
Mx2	5
Mxd1	6
Myc	5
Myd88	1
Myh9	1
Myl12a	1
Myl6	6
Mylk2	6
Myo10	1
Myo1c	1
Myo1d	6
Myo1e	2
Myo1f	6
Myo1g	6
Myo5b	6
Myocd	1
Myof	1
Mzt2	6
Naa35	1
Naa38	4
Nabp1	5
Nadk	1
Naip2	6
Naip5	6
Napsa	6
Nav2	5
Nav3	5
Ncf1	6
Ncf2	6
Ncf4	6
Nckap1l	6
Ndufa12	4
Ndufa13	4
Ndufa2	4
Ndufa3	6
Ndufaf8	4
Ndufb6	4
Ndufs6	4
Neat1	1
Nek6	6
Nenf	4
Nes	1
Net1	6
Neurl3	2
Nfam1	6
Nfatc1	2
Nfe2	6
Nfe2l2	1
Nfkb1	2
Nfkb2	2
Nfkbia	2
Nfkbid	1
Nfkbie	1
Nfkbiz	2
Ngfr	2
Ngp	6
Nhp2	6
Nid1	5
Ninj1	1
Nip7	1
Nipsnap3b	6
Nkain1	6
Nkx3-1	6
Nln	1
Nlrc5	2
Nlrp12	1
Nlrp3	1
Nmi	2
Nod1	1
Nod2	1
Nop9	1
Nos2	2
Notch1	2
Notch4	1
Npas3	6
Npm1	1
Npm3	6
Nras	2
Nrros	6
Nrtn	4
Nsmce1	6
Nsun4	2
Ntn4	4
Nudt14	4
Nudt2	4
Nudt6	6
Nupr1	6
Nxn	6
Oaf	2
Oas1a	1
Oas1b	5
Oas1g	5
Oas1h	5
Oas2	1
Oas3	6
Oasl1	2
Oasl2	2
Ogfr	1
Ogn	3
Olfml2a	3
Olfr56	5
Olr1	6
Orai1	1
Orm1	6
Orm2	6
Osgin1	1
Osm	1
Osmr	2
Ostf1	6
Oxld1	4
P2ry2	1
P2ry6	1
P4ha3	5
Padi4	6
Parp1	1
Parp10	1
Parp12	2
Parp14	5
Parp16	1
Parp3	2
Parp9	2
Pbxip1	4
Pcare	6
Pcolce	6
Pde3b	2
Pde6h	3
Pdgfb	5
Pdia6	6
Pdlim2	6
Pdlim3	3
Pdlim4	1
Pdlim7	2
Pdpn	2
Peak1	5
Peg10	5
Peg12	6
Pet100	4
Pfn1	6
Pgf	6
Pglyrp1	6
Pgm1	2
Phf11b	1
Phf11c	2
Phf11d	5
Phlda1	1
Phlda3	1
Phldb1	5
Pi16	1
Piezo1	5
Pik3ap1	6
Pik3cd	2
Pik3cg	6
Pik3r5	1
Pilra	6
Pilrb1	6
Pilrb2	6
Pim1	1
Pinx1	1
Pira2	6
Pirb	6
Pisd	1
Pkig	6
Pkp2	6
Pla2g4a	6
Plac8	6
Plagl1	5
Plat	5
Platr17	4
Plau	5
Plaur	1
Plbd1	6
Plcg2	6
Pld4	6
Plek	6
Plekhf1	6
Plekhg2	1
Plin2	6
Plk3	6
Plpp3	2
Plxnd1	2
Pmepa1	5
Pml	5
Pmvk	6
Pnpt1	5
Pold4	6
Polr2l	1
Polr3d	1
Pou2f2	5
Ppl	5
Ppp1r14b	6
Ppp1r15a	2
Ppp1r18	1
Ppp1r3b	6
Pprc1	2
Prag1	1
Prdx1	6
Prdx5	4
Prelp	3
Prkcd	1
Procr	5
Prok2	6
Prorsd1	6
Prpf31	6
Prr15	6
Prr5l	6
Prrx1	5
Prrx2	6
Prss23	2
Prss38	4
Prss56	1
Prtg	1
Psd4	6
Psmb10	1
Psmb8	1
Psmb9	1
Psme1	6
Psme2	2
Psme2b	6
Psmg4	4
Pstpip1	6
Pstpip2	1
Ptafr	6
Ptger2	6
Ptges	5
Ptgfr	1
Ptgs2	5
Ptk2b	6
Ptp4a3	1
Ptpn1	1
Ptpn12	2
Ptpn6	6
Ptpn7	6
Ptprc	6
Ptprj	1
Ptrh1	1
Ptx3	2
Pus1	1
Pus7l	1
Pvr	2
Pxdc1	1
Pxylp1	2
Qrfpr	5
R3hcc1l	1
Rab11fip1	1
Rab20	6
Rab31	1
Rab32	6
Rab3d	4
Rab44	6
Rab7b	2
Rab8b	2
Rac2	6
Rai14	2
Ranbp1	1
Rap2b	1
Rasgrp4	6
Rassf2	6
Rbm3-ps	6
Rbm47	6
Rbms1	2
Rbp1	6
Rcn3	4
Rdh10	6
Rel	2
Rela	2
Relb	2
Retnlg	1
Rfx2	1
Rgs14	1
Rgs19	6
Rhbdf1	5
Rhebl1	1
Rhoc	1
Rhog	6
Rhoh	6
Rhoj	1
Rhov	6
Rin1	6
Rin3	6
Ripk1	2
Ripk2	2
Ripk3	6
Rnaseh2c	4
Rnasel	1
Rnd1	1
Rnd3	1
Rnf125	1
Rnf135	5
Rnf144b	1
Rnf149	6
Rnf19b	1
Rnf213	5
Rnf31	2
Rock2	2
Romo1	4
Ror2	6
Rpe65	3
Rpl10-ps1	4
Rpl11	4
Rpl12	6
Rpl13	4
Rpl14-ps1	4
Rpl17-ps5	4
Rpl19-ps11	4
Rpl21	4
Rpl23a	4
Rpl23a-ps3	3
Rpl26-ps6	5
Rpl30	4
Rpl31	4
Rpl31-ps8	4
Rpl32	4
Rpl34-ps1	4
Rpl35	4
Rpl35a	4
Rpl36	4
Rpl36a-ps2	4
Rpl37a	4
Rpl38	4
Rpl41	4
Rpl7l1	1
Rpl9-ps4	4
Rpl9-ps6	6
Rplp0	6
Rplp1	4
Rplp2	4
Rps11	4
Rps12	4
Rps13	4
Rps14	4
Rps15	4
Rps16-ps2	4
Rps17	4
Rps18	4
Rps19	4
Rps19-ps6	4
Rps2	4
Rps20	4
Rps21	4
Rps23	4
Rps26	4
Rps27	4
Rps27a	4
Rps27l	6
Rps28	4
Rps29	4
Rps3	4
Rps9	4
Rpsa	4
Rpsa-ps10	4
Rras	6
Rras2	2
Rrbp1	2
Rrp12	2
Rrp15	1
Rrs1	2
Rsad2	5
Rspo3	2
Rsu1	4
Rtkn2	6
Rtp4	2
Runx1	2
Runx3	6
Rwdd4a	1
S100a1	6
S100a10	1
S100a11	6
S100a13	6
S100a16	6
S100a6	6
S100a8	6
S100a9	6
S1pr1	2
S1pr2	2
S1pr3	1
Saa3	6
Samd4	2
Samd9l	5
Samhd1	6
Sardh	4
Sbno2	2
Scara3	4
Scimp	6
Scube1	6
Sdc1	6
Sdc4	1
Sdcbp	6
Sdf2l1	6
Sdhaf1	4
Sec22c	1
Sec24d	1
Sec61b	6
Sec61g	6
Sele	5
Sell	6
Selp	5
Selplg	6
Sem1	4
Sema3b	3
Sema3e	5
Serp1	1
Serpina3f	5
Serpina3i	6
Serpina3n	2
Serpinb2	5
Serpinb6a	1
Serpine1	2
Serping1	2
Serpinh1	6
Sertad1	1
Sgms2	2
Sgpl1	1
Sh2b2	6
Sh3bgrl3	4
Sh3bp2	1
Sh3d21	2
Sh3pxd2b	1
Shisa3	6
Shisa5	1
Siah3	5
Siglec1	6
Siglec15	6
Siglece	6
Sirpb1b	6
Sirpb1c	1
Skap2	6
Sla	6
Slamf7	1
Slamf8	6
Slc11a1	6
Slc12a4	1
Slc14a1	6
Slc15a3	6
Slc16a3	4
Slc17a8	5
Slc22a4	5
Slc25a30	1
Slc25a37	1
Slc28a2	6
Slc39a1	1
Slc39a14	2
Slc44a3	1
Slc47a1	1
Slc50a1	1
Slc6a13	3
Slc6a2	6
Slc7a1	2
Slc7a11	2
Slc7a2	5
Slco3a1	5
Slfn1	6
Slfn10-ps	2
Slfn2	6
Slfn4	6
Slfn5	6
Slfn9	5
Slit3	2
Slpi	6
Smad3	2
Smad5	1
Smim3	1
Smox	6
Smpdl3a	4
Snai1	6
Snhg12	1
Snhg18	4
Snhg8	4
Snord104	1
Snrnp25	3
Snrpf	4
Snx20	6
Soat2	1
Socs1	2
Socs3	1
Sod3	1
Sox11	5
Sox2	6
Sox30	6
Sox7	2
Sox9	1
Sp100	6
Sp110	1
Sp140	6
Sp5	6
Spaca6	5
Spata13	6
Spata5	6
Spata6	6
Sphk1	2
Spi1	6
Spidr	6
Spint1	6
Spn	6
Sprr1a	2
Spry2	2
Spsb1	2
Spsb2	6
Sqor	6
Srgn	6
Sri	6
Srm	1
Srp54a	4
Srxn1	5
St3gal4	6
Stab1	6
Stat1	2
Stat2	2
Stat5a	1
Stat6	1
Stc1	2
Steap3	6
Steap4	2
Stfa2l1	6
Stfa3	6
Stk10	1
Stk19	2
Stk40	2
Stra6	5
Stx11	2
Suclg2	4
Sulf2	2
Sumo2	3
Susd6	1
Syde1	1
Syk	6
Syngr2	6
Synpo	1
Syt12	6
Taf10	4
Tagap	6
Tagln2	6
Tap1	2
Tap2	2
Tapbp	1
Tapbpl	2
Tarm1	6
Tars	1
Tax1bp3	1
Tbca	4
Tbrg1	2
Tcerg1l	5
Tcf7	1
Tcim	5
Tcirg1	2
Tcstv1	6
Tead1	2
Tead2	4
Tead3	1
Tent5a	5
Tes	6
Tfeb	6
Tfec	6
Tgfa	2
Tgfb1	6
Tgfb1i1	1
Tgfb2	2
Tgfbi	6
Tgif1	2
Tgm1	6
Tgm2	6
Tgtp1	5
Tgtp2	5
Thbd	1
Thbs1	1
Themis2	6
Thg1l	1
Thumpd3	1
Ticam1	6
Tifab	6
Tinagl1	5
Tiparp	1
Tirap	1
Tlr1	1
Tlr2	2
Tlr3	5
Tlr4	6
Tlr6	6
Tm4sf1	2
Tmbim1	1
Tmc7	5
Tmed5	2
Tmem106a	2
Tmem120a	1
Tmem120b	1
Tmem154	1
Tmem160	4
Tmem173	1
Tmem176a	6
Tmem176b	6
Tmem2	2
Tmem200a	1
Tmem205	4
Tmem238	4
Tmem256	4
Tmem267	6
Tmem63a	6
Tmem88b	1
Tmem98	6
Tnc	5
Tnf	1
Tnfaip2	1
Tnfaip6	2
Tnfaip8l2	6
Tnfrsf10b	2
Tnfrsf11b	6
Tnfrsf12a	2
Tnfrsf13b	6
Tnfrsf1a	1
Tnfrsf1b	6
Tnfrsf23	1
Tnfrsf26	6
Tnfrsf9	1
Tnfsf10	5
Tnfsf14	6
Tnip1	1
Tnip2	2
Tnip3	6
Tnnt1	1
Tnnt2	1
Togaram2	6
Tomm7	4
Tor3a	5
Tpm3	1
Tpm3-rs7	1
Tpm4	6
Trabd2b	1
Traf1	6
Traf2	1
Traf3ip3	3
Trdc	2
Trem1	6
Trem3	6
Treml2	6
Treml4	6
Trib1	1
Trim12a	5
Trim12c	2
Trim21	5
Trim25	2
Trim30a	2
Trim30b	1
Trim30c	2
Trim30d	2
Trim34a	2
Trim47	1
Trim56	5
Trmt61a	1
Trp53	2
Tsc22d2	5
Tsc22d4	4
Tsku	1
Tspan11	6
Tspan4	6
Tspo	6
Tst	4
Ttc39aos1	6
Ttc7	1
Ttll11	3
Tuba1c	2
Tuba8	5
Tubb2b	6
Tubb4b-ps1	6
Tubb6	1
Txn1	6
Txndc17	6
Txnip	3
Txnrd1	1
Tyrobp	6
Uba52	4
Uba7	5
Ube2l6	2
Ubtd2	2
Ucp2	4
Ugt1a7c	6
Uhrf1	6
Unc93b1	6
Upp1	1
Uqcc2	4
Uqcr11	4
Uqcrq	4
Usp18	5
Usp43	2
Vamp8	4
Vasp	6
Vav1	6
Vax1	2
Vcam1	5
Vcan	3
Vdr	6
Vill	6
Vim	1
Vmn1r176	5
Vsig10l	1
Vsir	6
Vstm4	4
Vwa5a	1
Wdfy4	6
Wdr46	1
Wdr93	3
Wfdc17	6
Wfdc21	6
Wipf1	1
Wnt7a	1
Wnt9a	1
Wwc1	6
Wwtr1	2
Xaf1	2
Xdh	1
Yap1	2
Yif1a	4
Zbp1	1
Zbtb7c	6
Zc3h12a	6
Zc3hav1	5
Zfp213	1
Zfp217	1
Zfp36	1
Zfp36l1	2
Zfp429	1
Zfp593	1
Zfp703	1
Zfyve28	1
Zmynd15	2
Znfx1	5
Zyx	1

## Sheet: Table S3
Table S3: Functional analysis of the up-regulated genes in Cluster 1 of WT.
GroupID	Category	Term	Description	LogP	Log(q-value)	InTerm_InList	Genes	Symbols
1_Summary	GO Biological Processes	GO:0001817	regulation of cytokine production	-25.4762	-21.2085	67/787	11541,11545,12010,12266,12310,12362,12363,12370,12489,12608,13610,14991,15900,15951,16175,16176,16177,16190,16194,16362,16453,16800,16803,17096,17874,18106,18413,18442,18550,19271,20302,20303,20850,21825,21897,21926,21937,21939,22030,22350,22695,26397,27056,29875,54123,54448,56722,67065,67664,69550,72512,73914,77125,77446,107607,117149,210808,214855,216799,226691,244152,246728,246730,257632,37842…	Adora2b,Parp1,B2m,C3,Calca,Casp1,Casp4,Casp8,Cd33,Cebpb,S1pr3,H2-M3,Irf8,Ifi204,Il1a,Il1b,Il1r1,Il4ra,Il6ra,Irf1,Jak3,Arhgef2,Lbp,Lyn,Myd88,Cd244a,Osm,P2ry2,Furin,Ptprj,Ccl3,Ccl4,Stat5a,Thbs1,Tlr1,Tnf,Tnfrsf1a,Cd40,Traf2,Ezr,Zfp36,Map2k3,Irf5,Iqgap1,Irf7,Il36a,Litaf,Polr3d,Rnf125,Bst2,Sting1,Irak3,Il33,Heg1,Nod1,Tirap,Lacc1,Arid5a,Nlrp3,Ifi207,Tsku,Oas2,Oas1a,Nod2,Nlrp12,Ifi211,Ifi206,Gfer,Cebpa,…
1_Member	GO Biological Processes	GO:0001817	regulation of cytokine production	-25.4762	-21.2085	67/787	11541,11545,12010,12266,12310,12362,12363,12370,12489,12608,13610,14991,15900,15951,16175,16176,16177,16190,16194,16362,16453,16800,16803,17096,17874,18106,18413,18442,18550,19271,20302,20303,20850,21825,21897,21926,21937,21939,22030,22350,22695,26397,27056,29875,54123,54448,56722,67065,67664,69550,72512,73914,77125,77446,107607,117149,210808,214855,216799,226691,244152,246728,246730,257632,37842…	Adora2b,Parp1,B2m,C3,Calca,Casp1,Casp4,Casp8,Cd33,Cebpb,S1pr3,H2-M3,Irf8,Ifi204,Il1a,Il1b,Il1r1,Il4ra,Il6ra,Irf1,Jak3,Arhgef2,Lbp,Lyn,Myd88,Cd244a,Osm,P2ry2,Furin,Ptprj,Ccl3,Ccl4,Stat5a,Thbs1,Tlr1,Tnf,Tnfrsf1a,Cd40,Traf2,Ezr,Zfp36,Map2k3,Irf5,Iqgap1,Irf7,Il36a,Litaf,Polr3d,Rnf125,Bst2,Sting1,Irak3,Il33,Heg1,Nod1,Tirap,Lacc1,Arid5a,Nlrp3,Ifi207,Tsku,Oas2,Oas1a,Nod2,Nlrp12,Ifi211,Ifi206
1_Member	GO Biological Processes	GO:0001819	positive regulation of cytokine production	-24.116	-20.1493	53/509	11541,12010,12266,12310,12362,12363,12370,12608,14991,15900,15951,16175,16176,16177,16190,16194,16362,16800,16803,17874,18106,18413,18442,18550,19271,20302,20303,20850,21825,21897,21926,21937,21939,22030,27056,54123,54448,67065,72512,73914,77125,77446,107607,117149,210808,214855,216799,226691,246728,246730,257632,381308,102639543	Adora2b,B2m,C3,Calca,Casp1,Casp4,Casp8,Cebpb,H2-M3,Irf8,Ifi204,Il1a,Il1b,Il1r1,Il4ra,Il6ra,Irf1,Arhgef2,Lbp,Myd88,Cd244a,Osm,P2ry2,Furin,Ptprj,Ccl3,Ccl4,Stat5a,Thbs1,Tlr1,Tnf,Tnfrsf1a,Cd40,Traf2,Irf5,Irf7,Il36a,Polr3d,Sting1,Irak3,Il33,Heg1,Nod1,Tirap,Lacc1,Arid5a,Nlrp3,Ifi207,Oas2,Oas1a,Nod2,Ifi211,Ifi206
1_Member	GO Biological Processes	GO:0031347	regulation of defense response	-16.1101	-12.6205	49/659	11541,11692,12266,12362,12363,12370,12606,12608,12702,12802,13032,14190,14991,15951,16174,16176,16177,16362,16803,16835,17096,17874,18024,18081,18413,20302,20850,21926,21937,22695,54123,57783,58203,67065,67664,72512,73914,77125,93694,107607,117149,210808,216799,226691,246730,257632,378425,381308,102639543	Adora2b,Gfer,C3,Casp1,Casp4,Casp8,Cebpa,Cebpb,Socs3,Cnr2,Ctsc,Fgl2,H2-M3,Ifi204,Il18rap,Il1b,Il1r1,Irf1,Lbp,Ldlr,Lyn,Myd88,Nfe2l2,Ninj1,Osm,Ccl3,Stat5a,Tnf,Tnfrsf1a,Zfp36,Irf7,Tnip1,Zbp1,Polr3d,Rnf125,Sting1,Irak3,Il33,Clec2d,Nod1,Tirap,Lacc1,Nlrp3,Ifi207,Oas1a,Nod2,Nlrp12,Ifi211,Ifi206
1_Member	GO Biological Processes	GO:0031349	positive regulation of defense response	-14.715	-11.2924	32/305	11541,12266,12362,12363,12606,12608,13032,14991,15951,16174,16176,16803,16835,18081,18413,20302,20850,21926,21937,54123,57783,58203,67065,72512,77125,107607,117149,216799,226691,257632,381308,102639543	Adora2b,C3,Casp1,Casp4,Cebpa,Cebpb,Ctsc,H2-M3,Ifi204,Il18rap,Il1b,Lbp,Ldlr,Ninj1,Osm,Ccl3,Stat5a,Tnf,Tnfrsf1a,Irf7,Tnip1,Zbp1,Polr3d,Sting1,Il33,Nod1,Tirap,Nlrp3,Ifi207,Nod2,Ifi211,Ifi206
1_Member	GO Biological Processes	GO:0032103	positive regulation of response to external stimulus	-12.5799	-9.35354	36/459	11541,12266,12362,12363,12606,12608,13032,14173,14991,15951,16174,16176,16803,16835,18081,18413,19271,20302,20850,21825,21926,21937,54123,57783,58203,67065,69453,72512,77125,107607,117149,216799,226691,257632,381308,102639543	Adora2b,C3,Casp1,Casp4,Cebpa,Cebpb,Ctsc,Fgf2,H2-M3,Ifi204,Il18rap,Il1b,Lbp,Ldlr,Ninj1,Osm,Ptprj,Ccl3,Stat5a,Thbs1,Tnf,Tnfrsf1a,Irf7,Tnip1,Zbp1,Polr3d,Prss56,Sting1,Il33,Nod1,Tirap,Nlrp3,Ifi207,Nod2,Ifi211,Ifi206
1_Member	GO Biological Processes	GO:0006954	inflammatory response	-11.6179	-8.46406	37/521	12266,12310,12362,12363,12608,12802,13601,13610,16174,16175,16176,16177,16190,16803,17096,17874,18024,18081,19220,20299,20302,20303,21825,21897,21926,21937,21939,26397,27056,54448,57783,77125,117149,210808,216799,243910,257632	C3,Calca,Casp1,Casp4,Cebpb,Cnr2,Ecm1,S1pr3,Il18rap,Il1a,Il1b,Il1r1,Il4ra,Lbp,Lyn,Myd88,Nfe2l2,Ninj1,Ptgfr,Ccl22,Ccl3,Ccl4,Thbs1,Tlr1,Tnf,Tnfrsf1a,Cd40,Map2k3,Irf5,Il36a,Tnip1,Il33,Tirap,Lacc1,Nlrp3,Nfkbid,Nod2
1_Member	GO Biological Processes	GO:0050729	positive regulation of inflammatory response	-11.4157	-8.29411	20/148	11541,12266,12362,12363,12606,12608,13032,16176,16803,16835,18081,18413,20302,20850,21926,21937,57783,58203,77125,216799	Adora2b,C3,Casp1,Casp4,Cebpa,Cebpb,Ctsc,Il1b,Lbp,Ldlr,Ninj1,Osm,Ccl3,Stat5a,Tnf,Tnfrsf1a,Tnip1,Zbp1,Il33,Nlrp3
1_Member	GO Biological Processes	GO:0050727	regulation of inflammatory response	-11.0025	-7.93891	30/367	11541,12266,12362,12363,12606,12608,12702,12802,13032,16176,16177,16803,16835,17096,17874,18081,18413,20302,20850,21926,21937,22695,57783,58203,72512,77125,210808,216799,257632,378425	Adora2b,C3,Casp1,Casp4,Cebpa,Cebpb,Socs3,Cnr2,Ctsc,Il1b,Il1r1,Lbp,Ldlr,Lyn,Myd88,Ninj1,Osm,Ccl3,Stat5a,Tnf,Tnfrsf1a,Zfp36,Tnip1,Zbp1,Sting1,Il33,Lacc1,Nlrp3,Nod2,Nlrp12
1_Member	GO Biological Processes	GO:0045088	regulation of innate immune response	-9.14059	-6.52607	22/240	11692,12266,12370,14991,15951,16174,16362,16803,18024,20850,54123,58203,67065,72512,73914,93694,117149,226691,246730,257632,381308,102639543	Gfer,C3,Casp8,H2-M3,Ifi204,Il18rap,Irf1,Lbp,Nfe2l2,Stat5a,Irf7,Zbp1,Polr3d,Sting1,Irak3,Clec2d,Tirap,Ifi207,Oas1a,Nod2,Ifi211,Ifi206
1_Member	GO Biological Processes	GO:0002831	regulation of response to biotic stimulus	-8.83216	-6.24566	27/371	11692,12266,12370,14190,14991,15951,16174,16176,16362,16803,18024,20850,54123,58203,67065,67664,72512,73914,93694,107607,117149,211770,226691,246730,257632,381308,102639543	Gfer,C3,Casp8,Fgl2,H2-M3,Ifi204,Il18rap,Il1b,Irf1,Lbp,Nfe2l2,Stat5a,Irf7,Zbp1,Polr3d,Rnf125,Sting1,Irak3,Clec2d,Nod1,Tirap,Trib1,Ifi207,Oas1a,Nod2,Ifi211,Ifi206
1_Member	GO Biological Processes	GO:0045089	positive regulation of innate immune response	-6.41665	-4.20314	14/142	14991,15951,16174,16803,20850,54123,58203,67065,72512,117149,226691,257632,381308,102639543	H2-M3,Ifi204,Il18rap,Lbp,Stat5a,Irf7,Zbp1,Polr3d,Sting1,Tirap,Ifi207,Nod2,Ifi211,Ifi206
1_Member	GO Biological Processes	GO:0002833	positive regulation of response to biotic stimulus	-4.99608	-3.05056	14/187	14991,15951,16174,16803,20850,54123,58203,67065,72512,117149,226691,257632,381308,102639543	H2-M3,Ifi204,Il18rap,Lbp,Stat5a,Irf7,Zbp1,Polr3d,Sting1,Tirap,Ifi207,Nod2,Ifi211,Ifi206
2_Summary	GO Biological Processes	GO:0002697	regulation of immune effector process	-18.4167	-14.626	44/464	11541,11692,12010,12266,12362,12363,12524,14159,14190,14962,14964,14991,14999,15007,15040,16174,16176,16177,16190,16362,16453,16803,16854,17096,17874,18106,19271,20850,20852,21926,21939,22030,56722,69550,73914,77125,93694,107607,117149,210808,214855,216799,243910,257632,15951,50908,50909,54123,58203,67065,68119,72512,226691,232371,381308,102639543,15900	Adora2b,Gfer,B2m,C3,Casp1,Casp4,Cd86,Fes,Fgl2,Cfb,H2-D1,H2-M3,H2-DMb1,H2-Q10,H2-T23,Il18rap,Il1b,Il1r1,Il4ra,Irf1,Jak3,Lbp,Lgals3,Lyn,Myd88,Cd244a,Ptprj,Stat5a,Stat6,Tnf,Cd40,Traf2,Litaf,Bst2,Irak3,Il33,Clec2d,Nod1,Tirap,Lacc1,Arid5a,Nlrp3,Nfkbid,Nod2,Ifi204,C1s1,C1ra,Irf7,Zbp1,Polr3d,Cmtm3,Sting1,Ifi207,C1rl,Ifi211,Ifi206,Irf8
2_Member	GO Biological Processes	GO:0002697	regulation of immune effector process	-18.4167	-14.626	44/464	11541,11692,12010,12266,12362,12363,12524,14159,14190,14962,14964,14991,14999,15007,15040,16174,16176,16177,16190,16362,16453,16803,16854,17096,17874,18106,19271,20850,20852,21926,21939,22030,56722,69550,73914,77125,93694,107607,117149,210808,214855,216799,243910,257632	Adora2b,Gfer,B2m,C3,Casp1,Casp4,Cd86,Fes,Fgl2,Cfb,H2-D1,H2-M3,H2-DMb1,H2-Q10,H2-T23,Il18rap,Il1b,Il1r1,Il4ra,Irf1,Jak3,Lbp,Lgals3,Lyn,Myd88,Cd244a,Ptprj,Stat5a,Stat6,Tnf,Cd40,Traf2,Litaf,Bst2,Irak3,Il33,Clec2d,Nod1,Tirap,Lacc1,Arid5a,Nlrp3,Nfkbid,Nod2
2_Member	GO Biological Processes	GO:0002699	positive regulation of immune effector process	-17.4961	-13.8304	36/320	11541,12010,12266,12362,12363,12524,14159,14962,14964,14991,14999,15007,15040,16174,16176,16177,16190,16362,16803,17096,17874,18106,19271,20850,20852,21926,21939,22030,77125,107607,117149,210808,214855,216799,243910,257632	Adora2b,B2m,C3,Casp1,Casp4,Cd86,Fes,Cfb,H2-D1,H2-M3,H2-DMb1,H2-Q10,H2-T23,Il18rap,Il1b,Il1r1,Il4ra,Irf1,Lbp,Lyn,Myd88,Cd244a,Ptprj,Stat5a,Stat6,Tnf,Cd40,Traf2,Il33,Nod1,Tirap,Lacc1,Arid5a,Nlrp3,Nfkbid,Nod2
2_Member	GO Biological Processes	GO:0050778	positive regulation of immune response	-10.1666	-7.36128	40/671	11541,12010,12266,14962,14964,14991,14999,15007,15040,15951,16174,16176,16177,16190,16362,16803,17096,19271,20850,20852,21926,21939,22030,50908,50909,54123,58203,67065,68119,72512,77125,117149,214855,216799,226691,232371,243910,257632,381308,102639543	Adora2b,B2m,C3,Cfb,H2-D1,H2-M3,H2-DMb1,H2-Q10,H2-T23,Ifi204,Il18rap,Il1b,Il1r1,Il4ra,Irf1,Lbp,Lyn,Ptprj,Stat5a,Stat6,Tnf,Cd40,Traf2,C1s1,C1ra,Irf7,Zbp1,Polr3d,Cmtm3,Sting1,Il33,Tirap,Arid5a,Nlrp3,Ifi207,C1rl,Nfkbid,Nod2,Ifi211,Ifi206
2_Member	GO Biological Processes	GO:0002703	regulation of leukocyte mediated immunity	-9.33856	-6.69407	25/303	11541,11692,12010,12266,14159,14964,14991,15007,15040,16174,16176,16177,16190,16453,17096,20850,20852,21926,21939,22030,69550,93694,214855,216799,257632	Adora2b,Gfer,B2m,C3,Fes,H2-D1,H2-M3,H2-Q10,H2-T23,Il18rap,Il1b,Il1r1,Il4ra,Jak3,Lyn,Stat5a,Stat6,Tnf,Cd40,Traf2,Bst2,Clec2d,Arid5a,Nlrp3,Nod2
2_Member	GO Biological Processes	GO:0002819	regulation of adaptive immune response	-8.41951	-5.90765	21/239	12010,12266,14964,14991,15007,15040,16176,16177,16190,16362,16453,20852,21926,21939,22030,54123,77125,214855,216799,243910,257632	B2m,C3,H2-D1,H2-M3,H2-Q10,H2-T23,Il1b,Il1r1,Il4ra,Irf1,Jak3,Stat6,Tnf,Cd40,Traf2,Irf7,Il33,Arid5a,Nlrp3,Nfkbid,Nod2
2_Member	GO Biological Processes	GO:0002822	regulation of adaptive immune response based on somatic recombination of immune receptors built from immunoglobulin superfamily domains	-8.19853	-5.7312	20/223	12010,12266,14964,14991,15007,15040,16176,16177,16190,16362,16453,20852,21926,21939,22030,77125,214855,216799,243910,257632	B2m,C3,H2-D1,H2-M3,H2-Q10,H2-T23,Il1b,Il1r1,Il4ra,Irf1,Jak3,Stat6,Tnf,Cd40,Traf2,Il33,Arid5a,Nlrp3,Nfkbid,Nod2
2_Member	GO Biological Processes	GO:0002708	positive regulation of lymphocyte mediated immunity	-8.1551	-5.70691	17/160	12010,12266,14964,14991,15007,15040,16174,16176,16177,20850,20852,21926,21939,22030,214855,216799,257632	B2m,C3,H2-D1,H2-M3,H2-Q10,H2-T23,Il18rap,Il1b,Il1r1,Stat5a,Stat6,Tnf,Cd40,Traf2,Arid5a,Nlrp3,Nod2
2_Member	GO Biological Processes	GO:0002824	positive regulation of adaptive immune response based on somatic recombination of immune receptors built from immunoglobulin superfamily domains	-7.57117	-5.17849	16/154	12010,12266,14964,14991,15007,15040,16176,16177,20852,21926,21939,22030,214855,216799,243910,257632	B2m,C3,H2-D1,H2-M3,H2-Q10,H2-T23,Il1b,Il1r1,Stat6,Tnf,Cd40,Traf2,Arid5a,Nlrp3,Nfkbid,Nod2
2_Member	GO Biological Processes	GO:0002821	positive regulation of adaptive immune response	-7.29728	-4.96906	16/161	12010,12266,14964,14991,15007,15040,16176,16177,20852,21926,21939,22030,214855,216799,243910,257632	B2m,C3,H2-D1,H2-M3,H2-Q10,H2-T23,Il1b,Il1r1,Stat6,Tnf,Cd40,Traf2,Arid5a,Nlrp3,Nfkbid,Nod2
2_Member	GO Biological Processes	GO:0002706	regulation of lymphocyte mediated immunity	-7.21222	-4.90272	19/231	11692,12010,12266,14964,14991,15007,15040,16174,16176,16177,20850,20852,21926,21939,22030,93694,214855,216799,257632	Gfer,B2m,C3,H2-D1,H2-M3,H2-Q10,H2-T23,Il18rap,Il1b,Il1r1,Stat5a,Stat6,Tnf,Cd40,Traf2,Clec2d,Arid5a,Nlrp3,Nod2
2_Member	GO Biological Processes	GO:0002705	positive regulation of leukocyte mediated immunity	-7.21141	-4.90272	17/185	12010,12266,14964,14991,15007,15040,16174,16176,16177,20850,20852,21926,21939,22030,214855,216799,257632	B2m,C3,H2-D1,H2-M3,H2-Q10,H2-T23,Il18rap,Il1b,Il1r1,Stat5a,Stat6,Tnf,Cd40,Traf2,Arid5a,Nlrp3,Nod2
2_Member	GO Biological Processes	GO:0002825	regulation of T-helper 1 type immune response	-5.81503	-3.72237	7/32	16176,16177,16190,16362,16453,77125,214855	Il1b,Il1r1,Il4ra,Irf1,Jak3,Il33,Arid5a
2_Member	GO Biological Processes	GO:0002711	positive regulation of T cell mediated immunity	-5.58375	-3.54133	10/82	12010,14964,14991,15007,15040,16176,16177,22030,214855,216799	B2m,H2-D1,H2-M3,H2-Q10,H2-T23,Il1b,Il1r1,Traf2,Arid5a,Nlrp3
2_Member	GO Biological Processes	GO:0002726	positive regulation of T cell cytokine production	-5.20104	-3.22557	6/26	12010,16176,16177,22030,214855,216799	B2m,Il1b,Il1r1,Traf2,Arid5a,Nlrp3
2_Member	GO Biological Processes	GO:0002709	regulation of T cell mediated immunity	-5.18826	-3.21499	11/111	12010,14964,14991,15007,15040,16176,16177,22030,214855,216799,257632	B2m,H2-D1,H2-M3,H2-Q10,H2-T23,Il1b,Il1r1,Traf2,Arid5a,Nlrp3,Nod2
2_Member	GO Biological Processes	GO:0002724	regulation of T cell cytokine production	-4.27103	-2.45814	6/37	12010,16176,16177,22030,214855,216799	B2m,Il1b,Il1r1,Traf2,Arid5a,Nlrp3
2_Member	GO Biological Processes	GO:2000554	regulation of T-helper 1 cell cytokine production	-3.49045	-1.83125	3/8	16176,16177,214855	Il1b,Il1r1,Arid5a
2_Member	GO Biological Processes	GO:2000556	positive regulation of T-helper 1 cell cytokine production	-3.49045	-1.83125	3/8	16176,16177,214855	Il1b,Il1r1,Arid5a
2_Member	GO Biological Processes	GO:0032649	regulation of interferon-gamma production	-3.28732	-1.67183	9/125	14991,15900,16176,16177,18106,21926,77125,214855,257632	H2-M3,Irf8,Il1b,Il1r1,Cd244a,Tnf,Il33,Arid5a,Nod2
2_Member	GO Biological Processes	GO:0032729	positive regulation of interferon-gamma production	-2.98112	-1.42145	7/86	14991,15900,16176,16177,18106,21926,214855	H2-M3,Irf8,Il1b,Il1r1,Cd244a,Tnf,Arid5a
2_Member	GO Biological Processes	GO:0002827	positive regulation of T-helper 1 type immune response	-2.3176	-0.931949	3/19	16176,16177,214855	Il1b,Il1r1,Arid5a
3_Summary	Reactome Gene Sets	R-MMU-1280215	Cytokine Signaling in Immune system	-16.1762	-12.6205	38/394	11796,12362,12370,12702,13681,16175,16176,16177,16190,16194,16391,16453,16912,16913,17000,17096,17874,18413,18753,19171,19246,19271,20850,20852,21926,21937,21939,21942,22030,24014,26397,53859,54448,66892,73914,77125,102626,107607,12608,16362,20299,20302,20303	Birc3,Casp1,Casp8,Socs3,Eif4a1,Il1a,Il1b,Il1r1,Il4ra,Il6ra,Irf9,Jak3,Psmb9,Psmb8,Ltbr,Lyn,Myd88,Osm,Prkcd,Psmb10,Ptpn1,Ptprj,Stat5a,Stat6,Tnf,Tnfrsf1a,Cd40,Tnfrsf9,Traf2,Rnasel,Map2k3,Map3k14,Il36a,Eif4e3,Irak3,Il33,Mapkapk3,Nod1,Cebpb,Irf1,Ccl22,Ccl3,Ccl4
3_Member	Reactome Gene Sets	R-MMU-1280215	Cytokine Signaling in Immune system	-16.1762	-12.6205	38/394	11796,12362,12370,12702,13681,16175,16176,16177,16190,16194,16391,16453,16912,16913,17000,17096,17874,18413,18753,19171,19246,19271,20850,20852,21926,21937,21939,21942,22030,24014,26397,53859,54448,66892,73914,77125,102626,107607	Birc3,Casp1,Casp8,Socs3,Eif4a1,Il1a,Il1b,Il1r1,Il4ra,Il6ra,Irf9,Jak3,Psmb9,Psmb8,Ltbr,Lyn,Myd88,Osm,Prkcd,Psmb10,Ptpn1,Ptprj,Stat5a,Stat6,Tnf,Tnfrsf1a,Cd40,Tnfrsf9,Traf2,Rnasel,Map2k3,Map3k14,Il36a,Eif4e3,Irak3,Il33,Mapkapk3,Nod1
3_Member	Reactome Gene Sets	R-MMU-449147	Signaling by Interleukins	-9.77847	-7.04222	24/266	12362,12370,12702,16175,16176,16177,16190,16194,16453,16912,16913,17096,17874,18413,19171,20850,20852,22030,26397,54448,73914,77125,102626,107607	Casp1,Casp8,Socs3,Il1a,Il1b,Il1r1,Il4ra,Il6ra,Jak3,Psmb9,Psmb8,Lyn,Myd88,Osm,Psmb10,Stat5a,Stat6,Traf2,Map2k3,Il36a,Irak3,Il33,Mapkapk3,Nod1
3_Member	Reactome Gene Sets	R-MMU-446652	Interleukin-1 family signaling	-6.69192	-4.4285	13/115	12362,12370,16175,16176,16177,16912,16913,17874,19171,22030,54448,73914,77125	Casp1,Casp8,Il1a,Il1b,Il1r1,Psmb9,Psmb8,Myd88,Psmb10,Traf2,Il36a,Irak3,Il33
3_Member	GO Biological Processes	GO:0071347	cellular response to interleukin-1	-6.00097	-3.86357	10/74	12608,16176,16177,16362,17874,20299,20302,20303,21939,73914	Cebpb,Il1b,Il1r1,Irf1,Myd88,Ccl22,Ccl3,Ccl4,Cd40,Irak3
3_Member	WikiPathways	WP37	IL-1 signaling pathway	-5.36388	-3.35859	7/37	12362,16175,16176,16177,17874,53859,73914	Casp1,Il1a,Il1b,Il1r1,Myd88,Map3k14,Irak3
3_Member	GO Biological Processes	GO:0070555	response to interleukin-1	-5.16972	-3.20083	10/91	12608,16176,16177,16362,17874,20299,20302,20303,21939,73914	Cebpb,Il1b,Il1r1,Irf1,Myd88,Ccl22,Ccl3,Ccl4,Cd40,Irak3
3_Member	Reactome Gene Sets	R-MMU-9020702	Interleukin-1 signaling	-4.72707	-2.83955	10/102	12370,16175,16176,16177,16912,16913,17874,19171,22030,73914	Casp8,Il1a,Il1b,Il1r1,Psmb9,Psmb8,Myd88,Psmb10,Traf2,Irak3
3_Member	GO Biological Processes	GO:0070498	interleukin-1-mediated signaling pathway	-3.65325	-1.95876	4/17	16176,16177,17874,73914	Il1b,Il1r1,Myd88,Irak3
4_Summary	GO Biological Processes	GO:0019221	cytokine-mediated signaling pathway	-13.39	-10.0254	31/318	12606,12984,16155,16174,16175,16176,16177,16190,16194,16362,16453,17874,18413,20299,20302,20303,20850,20852,21926,21937,22030,23849,27056,54123,54448,66141,73914,77125,213002,246728,246730,11481,17000,21939,21942,329244	Cebpa,Csf2rb2,Il10rb,Il18rap,Il1a,Il1b,Il1r1,Il4ra,Il6ra,Irf1,Jak3,Myd88,Osm,Ccl22,Ccl3,Ccl4,Stat5a,Stat6,Tnf,Tnfrsf1a,Traf2,Klf6,Irf5,Irf7,Il36a,Ifitm3,Irak3,Il33,Ifitm6,Oas2,Oas1a,Acvr2b,Ltbr,Cd40,Tnfrsf9,Il19
4_Member	GO Biological Processes	GO:0019221	cytokine-mediated signaling pathway	-13.39	-10.0254	31/318	12606,12984,16155,16174,16175,16176,16177,16190,16194,16362,16453,17874,18413,20299,20302,20303,20850,20852,21926,21937,22030,23849,27056,54123,54448,66141,73914,77125,213002,246728,246730	Cebpa,Csf2rb2,Il10rb,Il18rap,Il1a,Il1b,Il1r1,Il4ra,Il6ra,Irf1,Jak3,Myd88,Osm,Ccl22,Ccl3,Ccl4,Stat5a,Stat6,Tnf,Tnfrsf1a,Traf2,Klf6,Irf5,Irf7,Il36a,Ifitm3,Irak3,Il33,Ifitm6,Oas2,Oas1a
4_Member	KEGG Pathway	mmu04060	Cytokine-cytokine receptor interaction - Mus musculus (house mouse)	-6.90571	-4.6157	21/292	11481,12984,16155,16174,16175,16176,16177,16190,16194,17000,18413,20299,20302,20303,21926,21937,21939,21942,54448,77125,329244	Acvr2b,Csf2rb2,Il10rb,Il18rap,Il1a,Il1b,Il1r1,Il4ra,Il6ra,Ltbr,Osm,Ccl22,Ccl3,Ccl4,Tnf,Tnfrsf1a,Cd40,Tnfrsf9,Il36a,Il33,Il19
4_Member	KEGG Pathway	mmu04061	Viral protein interaction with cytokine and cytokine receptor - Mus musculus (house mouse)	-5.00147	-3.05388	10/95	16155,16174,16194,17000,20299,20302,20303,21926,21937,329244	Il10rb,Il18rap,Il6ra,Ltbr,Ccl22,Ccl3,Ccl4,Tnf,Tnfrsf1a,Il19
5_Summary	GO Biological Processes	GO:0001816	cytokine production	-13.1371	-9.82366	25/204	12362,12363,13610,15900,16174,16175,16176,16194,16391,16803,17874,18753,20850,21926,21939,23882,54123,54448,75234,77446,107607,117149,216799,257632,329244,12010,12524,16177,16190,16453,18106,20852,22030,56722,69550,73914,77125,210808,214855,16800,19271,20302,20303,21825,21897,21937,246728,246730,12608,12802,14991,17096,19220,22352,22695,26397,27056,57783,102626,211770,12489,11541,378425,12370,170…	Casp1,Casp4,S1pr3,Irf8,Il18rap,Il1a,Il1b,Il6ra,Irf9,Lbp,Myd88,Prkcd,Stat5a,Tnf,Cd40,Gadd45g,Irf7,Il36a,Rnf19b,Heg1,Nod1,Tirap,Nlrp3,Nod2,Il19,B2m,Cd86,Il1r1,Il4ra,Jak3,Cd244a,Stat6,Traf2,Litaf,Bst2,Irak3,Il33,Lacc1,Arid5a,Arhgef2,Ptprj,Ccl3,Ccl4,Thbs1,Tlr1,Tnfrsf1a,Oas2,Oas1a,Cebpb,Cnr2,H2-M3,Lyn,Ptgfr,Vim,Zfp36,Map2k3,Irf5,Tnip1,Mapkapk3,Trib1,Cd33,Adora2b,Nlrp12,Casp8,Ltbr,Map3k14,Alpk1,Card6,N…
5_Member	GO Biological Processes	GO:0001816	cytokine production	-13.1371	-9.82366	25/204	12362,12363,13610,15900,16174,16175,16176,16194,16391,16803,17874,18753,20850,21926,21939,23882,54123,54448,75234,77446,107607,117149,216799,257632,329244	Casp1,Casp4,S1pr3,Irf8,Il18rap,Il1a,Il1b,Il6ra,Irf9,Lbp,Myd88,Prkcd,Stat5a,Tnf,Cd40,Gadd45g,Irf7,Il36a,Rnf19b,Heg1,Nod1,Tirap,Nlrp3,Nod2,Il19
5_Member	GO Biological Processes	GO:0002700	regulation of production of molecular mediator of immune response	-12.1006	-8.912	24/207	12010,12362,12363,12524,16176,16177,16190,16453,17874,18106,20852,21926,21939,22030,56722,69550,73914,77125,107607,117149,210808,214855,216799,257632	B2m,Casp1,Casp4,Cd86,Il1b,Il1r1,Il4ra,Jak3,Myd88,Cd244a,Stat6,Tnf,Cd40,Traf2,Litaf,Bst2,Irak3,Il33,Nod1,Tirap,Lacc1,Arid5a,Nlrp3,Nod2
5_Member	GO Biological Processes	GO:0002702	positive regulation of production of molecular mediator of immune response	-10.7966	-7.82985	19/142	12010,12362,12363,12524,16176,16177,16190,17874,18106,20852,21939,22030,77125,107607,117149,210808,214855,216799,257632	B2m,Casp1,Casp4,Cd86,Il1b,Il1r1,Il4ra,Myd88,Cd244a,Stat6,Cd40,Traf2,Il33,Nod1,Tirap,Lacc1,Arid5a,Nlrp3,Nod2
5_Member	GO Biological Processes	GO:0002718	regulation of cytokine production involved in immune response	-10.7457	-7.80016	18/126	12010,12362,12363,16176,16177,16453,17874,21926,22030,56722,69550,73914,107607,117149,210808,214855,216799,257632	B2m,Casp1,Casp4,Il1b,Il1r1,Jak3,Myd88,Tnf,Traf2,Litaf,Bst2,Irak3,Nod1,Tirap,Lacc1,Arid5a,Nlrp3,Nod2
5_Member	GO Biological Processes	GO:0032760	positive regulation of tumor necrosis factor production	-10.6767	-7.75135	17/111	16175,16800,16803,17874,19271,20302,20303,21825,21897,21937,77125,107607,117149,214855,246728,246730,257632	Il1a,Arhgef2,Lbp,Myd88,Ptprj,Ccl3,Ccl4,Thbs1,Tlr1,Tnfrsf1a,Il33,Nod1,Tirap,Arid5a,Oas2,Oas1a,Nod2
5_Member	GO Biological Processes	GO:1903557	positive regulation of tumor necrosis factor superfamily cytokine production	-10.5489	-7.64289	17/113	16175,16800,16803,17874,19271,20302,20303,21825,21897,21937,77125,107607,117149,214855,246728,246730,257632	Il1a,Arhgef2,Lbp,Myd88,Ptprj,Ccl3,Ccl4,Thbs1,Tlr1,Tnfrsf1a,Il33,Nod1,Tirap,Arid5a,Oas2,Oas1a,Nod2
5_Member	GO Biological Processes	GO:0002237	response to molecule of bacterial origin	-9.64174	-6.93031	29/391	12010,12362,12524,12608,12802,14991,15900,16175,16176,16803,17096,17874,19220,21897,21926,22352,22695,26397,27056,54448,56722,57783,73914,102626,117149,211770,214855,216799,257632	B2m,Casp1,Cd86,Cebpb,Cnr2,H2-M3,Irf8,Il1a,Il1b,Lbp,Lyn,Myd88,Ptgfr,Tlr1,Tnf,Vim,Zfp36,Map2k3,Irf5,Il36a,Litaf,Tnip1,Irak3,Mapkapk3,Tirap,Trib1,Arid5a,Nlrp3,Nod2
5_Member	GO Biological Processes	GO:0032680	regulation of tumor necrosis factor production	-9.58365	-6.8957	20/186	12489,16175,16800,16803,17874,19271,20302,20303,21825,21897,21937,22695,73914,77125,107607,117149,214855,246728,246730,257632	Cd33,Il1a,Arhgef2,Lbp,Myd88,Ptprj,Ccl3,Ccl4,Thbs1,Tlr1,Tnfrsf1a,Zfp36,Irak3,Il33,Nod1,Tirap,Arid5a,Oas2,Oas1a,Nod2
5_Member	GO Biological Processes	GO:1903555	regulation of tumor necrosis factor superfamily cytokine production	-9.45895	-6.79328	20/189	12489,16175,16800,16803,17874,19271,20302,20303,21825,21897,21937,22695,73914,77125,107607,117149,214855,246728,246730,257632	Cd33,Il1a,Arhgef2,Lbp,Myd88,Ptprj,Ccl3,Ccl4,Thbs1,Tlr1,Tnfrsf1a,Zfp36,Irak3,Il33,Nod1,Tirap,Arid5a,Oas2,Oas1a,Nod2
5_Member	GO Biological Processes	GO:0032675	regulation of interleukin-6 production	-8.70064	-6.13187	18/167	11541,12608,16176,16194,16800,16803,17874,21897,21926,21937,54448,73914,77125,107607,117149,214855,257632,378425	Adora2b,Cebpb,Il1b,Il6ra,Arhgef2,Lbp,Myd88,Tlr1,Tnf,Tnfrsf1a,Il36a,Irak3,Il33,Nod1,Tirap,Arid5a,Nod2,Nlrp12
5_Member	GO Biological Processes	GO:0043122	regulation of I-kappaB kinase/NF-kappaB signaling	-8.56178	-6.01832	19/191	12362,12370,16175,16176,17000,17874,21926,21939,22030,53859,57783,71481,107607,117149,239319,243910,244183,257632,378425	Casp1,Casp8,Il1a,Il1b,Ltbr,Myd88,Tnf,Cd40,Traf2,Map3k14,Tnip1,Alpk1,Nod1,Tirap,Card6,Nfkbid,Trim30b,Nod2,Nlrp12
5_Member	GO Biological Processes	GO:0002720	positive regulation of cytokine production involved in immune response	-8.29629	-5.80671	13/85	12010,12362,12363,16176,16177,17874,22030,107607,117149,210808,214855,216799,257632	B2m,Casp1,Casp4,Il1b,Il1r1,Myd88,Traf2,Nod1,Tirap,Lacc1,Arid5a,Nlrp3,Nod2
5_Member	GO Biological Processes	GO:0032496	response to lipopolysaccharide	-8.20749	-5.73215	26/370	12010,12362,12524,12608,12802,15900,16175,16176,16803,17096,17874,19220,21926,22352,22695,26397,54448,56722,57783,73914,102626,117149,211770,214855,216799,257632	B2m,Casp1,Cd86,Cebpb,Cnr2,Irf8,Il1a,Il1b,Lbp,Lyn,Myd88,Ptgfr,Tnf,Vim,Zfp36,Map2k3,Il36a,Litaf,Tnip1,Irak3,Mapkapk3,Tirap,Trib1,Arid5a,Nlrp3,Nod2
5_Member	GO Biological Processes	GO:0032755	positive regulation of interleukin-6 production	-7.92996	-5.49474	14/108	11541,16176,16194,16800,16803,17874,21897,21926,54448,77125,107607,117149,214855,257632	Adora2b,Il1b,Il6ra,Arhgef2,Lbp,Myd88,Tlr1,Tnf,Il36a,Il33,Nod1,Tirap,Arid5a,Nod2
5_Member	GO Biological Processes	GO:0043123	positive regulation of I-kappaB kinase/NF-kappaB signaling	-7.84439	-5.42546	15/128	12362,12370,16175,16176,17000,17874,21926,21939,22030,53859,71481,107607,117149,244183,257632	Casp1,Casp8,Il1a,Il1b,Ltbr,Myd88,Tnf,Cd40,Traf2,Map3k14,Alpk1,Nod1,Tirap,Trim30b,Nod2
5_Member	GO Biological Processes	GO:0051092	positive regulation of NF-kappaB transcription factor activity	-7.5311	-5.15268	16/155	14252,16174,16176,16800,17874,18148,21926,21939,22030,69159,73914,107607,117149,216799,244183,257632	Flot2,Il18rap,Il1b,Arhgef2,Myd88,Npm1,Tnf,Cd40,Traf2,Rhebl1,Irak3,Nod1,Tirap,Nlrp3,Trim30b,Nod2
5_Member	GO Biological Processes	GO:0071219	cellular response to molecule of bacterial origin	-7.46115	-5.0965	22/296	12010,12362,12524,12608,15900,16175,16176,16803,17096,17874,21897,21926,22352,22695,26397,54448,56722,57783,117149,214855,216799,257632	B2m,Casp1,Cd86,Cebpb,Irf8,Il1a,Il1b,Lbp,Lyn,Myd88,Tlr1,Tnf,Vim,Zfp36,Map2k3,Il36a,Litaf,Tnip1,Tirap,Arid5a,Nlrp3,Nod2
5_Member	GO Biological Processes	GO:0071216	cellular response to biotic stimulus	-7.45448	-5.09523	23/322	12010,12122,12362,12524,12608,15900,16175,16176,16803,17096,17874,21897,21926,22352,22695,26397,54448,56722,57783,117149,214855,216799,257632	B2m,Bid,Casp1,Cd86,Cebpb,Irf8,Il1a,Il1b,Lbp,Lyn,Myd88,Tlr1,Tnf,Vim,Zfp36,Map2k3,Il36a,Litaf,Tnip1,Tirap,Arid5a,Nlrp3,Nod2
5_Member	GO Biological Processes	GO:0032722	positive regulation of chemokine production	-7.42078	-5.07212	12/83	11541,16176,16190,16194,16803,17874,18442,21926,77125,117149,246730,257632	Adora2b,Il1b,Il4ra,Il6ra,Lbp,Myd88,P2ry2,Tnf,Il33,Tirap,Oas1a,Nod2
5_Member	GO Biological Processes	GO:0032757	positive regulation of interleukin-8 production	-7.02632	-4.72787	10/58	12310,16176,16803,17874,18106,21897,21926,107607,117149,257632	Calca,Il1b,Lbp,Myd88,Cd244a,Tlr1,Tnf,Nod1,Tirap,Nod2
5_Member	GO Biological Processes	GO:0032677	regulation of interleukin-8 production	-6.85595	-4.57049	11/76	12310,12489,16176,16803,17874,18106,21897,21926,107607,117149,257632	Calca,Cd33,Il1b,Lbp,Myd88,Cd244a,Tlr1,Tnf,Nod1,Tirap,Nod2
5_Member	GO Biological Processes	GO:0051090	regulation of DNA-binding transcription factor activity	-6.77462	-4.49811	26/436	14106,14252,15902,15903,16174,16176,16800,17874,18148,18712,21926,21939,22030,69159,72512,73914,107607,117149,211770,214384,216799,243910,244183,257632,378425,671535	Foxh1,Flot2,Id2,Id3,Il18rap,Il1b,Arhgef2,Myd88,Npm1,Pim1,Tnf,Cd40,Traf2,Rhebl1,Sting1,Irak3,Nod1,Tirap,Trib1,Myocd,Nlrp3,Nfkbid,Trim30b,Nod2,Nlrp12,Parp10
5_Member	GO Biological Processes	GO:0032635	interleukin-6 production	-6.62765	-4.37275	8/36	16174,16176,17874,21926,54448,107607,257632,329244	Il18rap,Il1b,Myd88,Tnf,Il36a,Nod1,Nod2,Il19
5_Member	GO Biological Processes	GO:0010934	macrophage cytokine production	-6.52882	-4.29451	8/37	12362,12363,16176,17874,107607,117149,216799,257632	Casp1,Casp4,Il1b,Myd88,Nod1,Tirap,Nlrp3,Nod2
5_Member	GO Biological Processes	GO:0071396	cellular response to lipid	-6.51828	-4.28797	30/572	11928,12010,12362,12524,12608,14159,15900,15903,16175,16176,16803,16835,17096,17874,18712,19220,19385,20682,21926,22352,22695,26397,54448,56722,57783,214855,216799,233571,257632,353310	Atp1a1,B2m,Casp1,Cd86,Cebpb,Fes,Irf8,Id3,Il1a,Il1b,Lbp,Ldlr,Lyn,Myd88,Pim1,Ptgfr,Ranbp1,Sox9,Tnf,Vim,Zfp36,Map2k3,Il36a,Litaf,Tnip1,Arid5a,Nlrp3,P2ry6,Nod2,Zfp703
5_Member	GO Biological Processes	GO:0070302	regulation of stress-activated protein kinase signaling cascade	-6.50551	-4.27917	17/207	16175,16176,17000,17096,17874,21926,22030,22350,22421,22436,23882,26921,57912,79201,107607,117149,257632	Il1a,Il1b,Ltbr,Lyn,Myd88,Tnf,Traf2,Ezr,Wnt7a,Xdh,Gadd45g,Map4k4,Cdc42se1,Tnfrsf23,Nod1,Tirap,Nod2
5_Member	GO Biological Processes	GO:0070304	positive regulation of stress-activated protein kinase signaling cascade	-6.49272	-4.27031	14/140	16175,16176,17000,17096,17874,21926,22030,22421,22436,23882,26921,107607,117149,257632	Il1a,Il1b,Ltbr,Lyn,Myd88,Tnf,Traf2,Wnt7a,Xdh,Gadd45g,Map4k4,Nod1,Tirap,Nod2
5_Member	GO Biological Processes	GO:0071222	cellular response to lipopolysaccharide	-6.40984	-4.20314	20/286	12010,12362,12524,12608,15900,16175,16176,16803,17096,17874,21926,22352,22695,26397,54448,56722,57783,214855,216799,257632	B2m,Casp1,Cd86,Cebpb,Irf8,Il1a,Il1b,Lbp,Lyn,Myd88,Tnf,Vim,Zfp36,Map2k3,Il36a,Litaf,Tnip1,Arid5a,Nlrp3,Nod2
5_Member	GO Biological Processes	GO:0046330	positive regulation of JNK cascade	-6.36585	-4.1663	12/103	16175,16176,17000,17874,21926,22030,22421,23882,26921,107607,117149,257632	Il1a,Il1b,Ltbr,Myd88,Tnf,Traf2,Wnt7a,Gadd45g,Map4k4,Nod1,Tirap,Nod2
5_Member	GO Biological Processes	GO:0032642	regulation of chemokine production	-6.05423	-3.90377	12/110	11541,16176,16190,16194,16803,17874,18442,21926,77125,117149,246730,257632	Adora2b,Il1b,Il4ra,Il6ra,Lbp,Myd88,P2ry2,Tnf,Il33,Tirap,Oas1a,Nod2
5_Member	GO Biological Processes	GO:0061082	myeloid leukocyte cytokine production	-5.91579	-3.79107	8/44	12362,12363,16176,17874,107607,117149,216799,257632	Casp1,Casp4,Il1b,Myd88,Nod1,Tirap,Nlrp3,Nod2
5_Member	GO Biological Processes	GO:0032872	regulation of stress-activated MAPK cascade	-5.89146	-3.77089	16/204	16175,16176,17000,17874,21926,22030,22350,22421,22436,23882,26921,57912,79201,107607,117149,257632	Il1a,Il1b,Ltbr,Myd88,Tnf,Traf2,Ezr,Wnt7a,Xdh,Gadd45g,Map4k4,Cdc42se1,Tnfrsf23,Nod1,Tirap,Nod2
5_Member	GO Biological Processes	GO:0010935	regulation of macrophage cytokine production	-5.83775	-3.73138	8/45	12362,12363,17874,56722,73914,107607,117149,257632	Casp1,Casp4,Myd88,Litaf,Irak3,Nod1,Tirap,Nod2
5_Member	GO Biological Processes	GO:0032874	positive regulation of stress-activated MAPK cascade	-5.77529	-3.68939	13/138	16175,16176,17000,17874,21926,22030,22421,22436,23882,26921,107607,117149,257632	Il1a,Il1b,Ltbr,Myd88,Tnf,Traf2,Wnt7a,Xdh,Gadd45g,Map4k4,Nod1,Tirap,Nod2
5_Member	GO Biological Processes	GO:0051091	positive regulation of DNA-binding transcription factor activity	-5.50972	-3.48503	18/271	14252,16174,16176,16800,17874,18148,21926,21939,22030,69159,72512,73914,107607,117149,214384,216799,244183,257632	Flot2,Il18rap,Il1b,Arhgef2,Myd88,Npm1,Tnf,Cd40,Traf2,Rhebl1,Sting1,Irak3,Nod1,Tirap,Myocd,Nlrp3,Trim30b,Nod2
5_Member	GO Biological Processes	GO:0002367	cytokine production involved in immune response	-5.49065	-3.47089	9/66	12362,12363,16174,16176,17874,107607,117149,216799,257632	Casp1,Casp4,Il18rap,Il1b,Myd88,Nod1,Tirap,Nlrp3,Nod2
5_Member	GO Biological Processes	GO:0046328	regulation of JNK cascade	-5.36984	-3.36217	13/150	16175,16176,17000,17874,21926,22030,22421,23882,26921,57912,107607,117149,257632	Il1a,Il1b,Ltbr,Myd88,Tnf,Traf2,Wnt7a,Gadd45g,Map4k4,Cdc42se1,Nod1,Tirap,Nod2
5_Member	GO Biological Processes	GO:0060907	positive regulation of macrophage cytokine production	-4.8166	-2.91622	6/30	12362,12363,17874,107607,117149,257632	Casp1,Casp4,Myd88,Nod1,Tirap,Nod2
5_Member	GO Biological Processes	GO:0007249	I-kappaB kinase/NF-kappaB signaling	-4.37015	-2.53538	8/70	16176,16362,17874,21926,53859,107607,117149,257632	Il1b,Irf1,Myd88,Tnf,Map3k14,Nod1,Tirap,Nod2
5_Member	GO Biological Processes	GO:0000165	MAPK cascade	-4.29546	-2.47781	13/189	14173,16176,17874,20682,21926,22695,26397,26921,53859,107607,211770,257632,378425	Fgf2,Il1b,Myd88,Sox9,Tnf,Zfp36,Map2k3,Map4k4,Map3k14,Nod1,Trib1,Nod2,Nlrp12
5_Member	GO Biological Processes	GO:0051403	stress-activated MAPK cascade	-4.28094	-2.46653	8/72	16176,17874,21926,22695,26397,107607,211770,257632	Il1b,Myd88,Tnf,Zfp36,Map2k3,Nod1,Trib1,Nod2
5_Member	GO Biological Processes	GO:0031098	stress-activated protein kinase signaling cascade	-3.99105	-2.2271	8/79	16176,17874,21926,22695,26397,107607,211770,257632	Il1b,Myd88,Tnf,Zfp36,Map2k3,Nod1,Trib1,Nod2
5_Member	GO Biological Processes	GO:0061081	positive regulation of myeloid leukocyte cytokine production involved in immune response	-3.95125	-2.19271	6/42	12362,12363,17874,107607,117149,257632	Casp1,Casp4,Myd88,Nod1,Tirap,Nod2
5_Member	KEGG Pathway	mmu04010	MAPK signaling pathway - Mus musculus (house mouse)	-3.92035	-2.16848	16/294	11839,14173,14701,16175,16176,16177,17311,17874,21926,21937,22030,23882,26397,26921,53859,102626	Areg,Fgf2,Gng12,Il1a,Il1b,Il1r1,Kitl,Myd88,Tnf,Tnfrsf1a,Traf2,Gadd45g,Map2k3,Map4k4,Map3k14,Mapkapk3
5_Member	GO Biological Processes	GO:0080135	regulation of cellular response to stress	-3.65824	-1.96105	28/730	11545,11692,12122,15939,16175,16176,17000,17096,17210,17829,17874,18024,18148,18753,19246,21926,22030,22350,22421,22436,23882,26921,57912,79201,107607,117149,117599,257632	Parp1,Gfer,Bid,Ier5,Il1a,Il1b,Ltbr,Lyn,Mcl1,Muc1,Myd88,Nfe2l2,Npm1,Prkcd,Ptpn1,Tnf,Traf2,Ezr,Wnt7a,Xdh,Gadd45g,Map4k4,Cdc42se1,Tnfrsf23,Nod1,Tirap,Helb,Nod2
5_Member	GO Biological Processes	GO:0032640	tumor necrosis factor production	-3.56077	-1.8841	5/32	16803,17874,107607,117149,257632	Lbp,Myd88,Nod1,Tirap,Nod2
5_Member	GO Biological Processes	GO:0071706	tumor necrosis factor superfamily cytokine production	-3.56077	-1.8841	5/32	16803,17874,107607,117149,257632	Lbp,Myd88,Nod1,Tirap,Nod2
5_Member	GO Biological Processes	GO:0007254	JNK cascade	-3.33949	-1.71429	6/54	16176,17874,21926,107607,211770,257632	Il1b,Myd88,Tnf,Nod1,Trib1,Nod2
5_Member	GO Biological Processes	GO:0002440	production of molecular mediator of immune response	-3.09029	-1.50919	14/283	12010,12362,12363,14190,14999,16174,16176,17874,20852,21939,107607,117149,216799,257632	B2m,Casp1,Casp4,Fgl2,H2-DMb1,Il18rap,Il1b,Myd88,Stat6,Cd40,Nod1,Tirap,Nlrp3,Nod2
5_Member	GO Biological Processes	GO:0050830	defense response to Gram-positive bacterium	-2.83009	-1.30587	10/174	12010,12363,16176,16803,17874,21926,107607,117149,216799,257632	B2m,Casp4,Il1b,Lbp,Myd88,Tnf,Nod1,Tirap,Nlrp3,Nod2
5_Member	GO Biological Processes	GO:0042742	defense response to bacterium	-2.75772	-1.25192	19/485	12010,12362,12363,12608,14991,15900,16176,16803,16819,17874,18753,21926,21937,107607,117149,216799,246728,246730,257632	B2m,Casp1,Casp4,Cebpb,H2-M3,Irf8,Il1b,Lbp,Lcn2,Myd88,Prkcd,Tnf,Tnfrsf1a,Nod1,Tirap,Nlrp3,Oas2,Oas1a,Nod2
6_Summary	KEGG Pathway	mmu05169	Epstein-Barr virus infection - Mus musculus (house mouse)	-12.7595	-9.4918	26/231	12010,12122,12370,12443,12444,14964,14991,14999,15007,15040,16391,16453,17096,17874,18037,21356,21926,21939,22030,22352,23882,26397,53859,54123,246728,246730,12266,12524,14173,14695,14701,21414,21937,22695,320207,16155,16176,16177,16194,20302,20303,72512,17000,19385,20850,16175,69550,11796,12702,24014,80898,69608,12489,66141,75345,270152,16912,16913,13032,19171,19271,22436,67951,218215,242785,752…	B2m,Bid,Casp8,Ccnd1,Ccnd2,H2-D1,H2-M3,H2-DMb1,H2-Q10,H2-T23,Irf9,Jak3,Lyn,Myd88,Nfkbie,Tapbp,Tnf,Cd40,Traf2,Vim,Gadd45g,Map2k3,Map3k14,Irf7,Oas2,Oas1a,C3,Cd86,Fgf2,Gnb3,Gng12,Tcf7,Tnfrsf1a,Zfp36,Pik3r5,Il10rb,Il1b,Il1r1,Il6ra,Ccl3,Ccl4,Sting1,Ltbr,Ranbp1,Stat5a,Il1a,Bst2,Birc3,Socs3,Rnasel,Erap1,Sec24d,Cd33,Ifitm3,Slamf7,Jaml,Psmb9,Psmb8,Ctsc,Psmb10,Ptprj,Xdh,Tubb6,Rnf144b,Klhl21,Rnf19b,Gfer,Il18…
6_Member	KEGG Pathway	mmu05169	Epstein-Barr virus infection - Mus musculus (house mouse)	-12.7595	-9.4918	26/231	12010,12122,12370,12443,12444,14964,14991,14999,15007,15040,16391,16453,17096,17874,18037,21356,21926,21939,22030,22352,23882,26397,53859,54123,246728,246730	B2m,Bid,Casp8,Ccnd1,Ccnd2,H2-D1,H2-M3,H2-DMb1,H2-Q10,H2-T23,Irf9,Jak3,Lyn,Myd88,Nfkbie,Tapbp,Tnf,Cd40,Traf2,Vim,Gadd45g,Map2k3,Map3k14,Irf7,Oas2,Oas1a
6_Member	KEGG Pathway	mmu05167	Kaposi sarcoma-associated herpesvirus infection - Mus musculus (house mouse)	-8.16519	-5.71037	20/224	12122,12266,12370,12443,12524,14173,14695,14701,14964,14991,15007,15040,16391,17096,21414,21937,22030,22695,54123,320207	Bid,C3,Casp8,Ccnd1,Cd86,Fgf2,Gnb3,Gng12,H2-D1,H2-M3,H2-Q10,H2-T23,Irf9,Lyn,Tcf7,Tnfrsf1a,Traf2,Zfp36,Irf7,Pik3r5
6_Member	KEGG Pathway	mmu05163	Human cytomegalovirus infection - Mus musculus (house mouse)	-7.8898	-5.46092	21/256	12010,12122,12370,12443,14695,14701,14964,14991,15007,15040,16155,16176,16177,16194,20302,20303,21356,21926,21937,22030,72512	B2m,Bid,Casp8,Ccnd1,Gnb3,Gng12,H2-D1,H2-M3,H2-Q10,H2-T23,Il10rb,Il1b,Il1r1,Il6ra,Ccl3,Ccl4,Tapbp,Tnf,Tnfrsf1a,Traf2,Sting1
6_Member	KEGG Pathway	mmu05166	Human T-cell leukemia virus 1 infection - Mus musculus (house mouse)	-6.0094	-3.86877	18/250	12010,12443,12444,14964,14991,14999,15007,15040,16177,16453,17000,19385,20850,21926,21937,21939,22695,53859	B2m,Ccnd1,Ccnd2,H2-D1,H2-M3,H2-DMb1,H2-Q10,H2-T23,Il1r1,Jak3,Ltbr,Ranbp1,Stat5a,Tnf,Tnfrsf1a,Cd40,Zfp36,Map3k14
6_Member	KEGG Pathway	mmu05332	Graft-versus-host disease - Mus musculus (house mouse)	-5.66377	-3.59743	9/63	12524,14964,14991,14999,15007,15040,16175,16176,21926	Cd86,H2-D1,H2-M3,H2-DMb1,H2-Q10,H2-T23,Il1a,Il1b,Tnf
6_Member	KEGG Pathway	mmu05170	Human immunodeficiency virus 1 infection - Mus musculus (house mouse)	-5.6114	-3.55851	17/240	12010,12122,12370,14695,14701,14964,14991,15007,15040,17874,21356,21926,21937,22030,26397,69550,72512	B2m,Bid,Casp8,Gnb3,Gng12,H2-D1,H2-M3,H2-Q10,H2-T23,Myd88,Tapbp,Tnf,Tnfrsf1a,Traf2,Map2k3,Bst2,Sting1
6_Member	KEGG Pathway	mmu05416	Viral myocarditis - Mus musculus (house mouse)	-5.30196	-3.31298	10/88	12122,12370,12443,12524,14964,14991,14999,15007,15040,21939	Bid,Casp8,Ccnd1,Cd86,H2-D1,H2-M3,H2-DMb1,H2-Q10,H2-T23,Cd40
6_Member	KEGG Pathway	mmu05168	Herpes simplex virus 1 infection - Mus musculus (house mouse)	-5.29958	-3.31287	24/459	11796,12010,12122,12266,12370,12702,14964,14991,14999,15007,15040,16176,16391,17874,21356,21926,21937,22030,24014,54123,69550,72512,246728,246730	Birc3,B2m,Bid,C3,Casp8,Socs3,H2-D1,H2-M3,H2-DMb1,H2-Q10,H2-T23,Il1b,Irf9,Myd88,Tapbp,Tnf,Tnfrsf1a,Traf2,Rnasel,Irf7,Bst2,Sting1,Oas2,Oas1a
6_Member	KEGG Pathway	mmu04940	Type I diabetes mellitus - Mus musculus (house mouse)	-5.27399	-3.28955	9/70	12524,14964,14991,14999,15007,15040,16175,16176,21926	Cd86,H2-D1,H2-M3,H2-DMb1,H2-Q10,H2-T23,Il1a,Il1b,Tnf
6_Member	KEGG Pathway	mmu05203	Viral carcinogenesis - Mus musculus (house mouse)	-5.23973	-3.25755	16/229	12266,12370,12443,12444,14964,14991,15007,15040,16391,16453,17000,17096,19385,20850,22030,54123	C3,Casp8,Ccnd1,Ccnd2,H2-D1,H2-M3,H2-Q10,H2-T23,Irf9,Jak3,Ltbr,Lyn,Ranbp1,Stat5a,Traf2,Irf7
6_Member	GO Biological Processes	GO:0002483	antigen processing and presentation of endogenous peptide antigen	-5.12662	-3.16423	7/40	12010,14964,14991,15007,15040,21356,80898	B2m,H2-D1,H2-M3,H2-Q10,H2-T23,Tapbp,Erap1
6_Member	GO Biological Processes	GO:0019885	antigen processing and presentation of endogenous peptide antigen via MHC class I	-5.12662	-3.16423	7/40	12010,14964,14991,15007,15040,21356,80898	B2m,H2-D1,H2-M3,H2-Q10,H2-T23,Tapbp,Erap1
6_Member	Reactome Gene Sets	R-MMU-983170	Antigen Presentation: Folding, assembly and peptide loading of class I MHC	-5.05218	-3.09831	7/41	12010,14991,15007,15040,21356,69608,80898	B2m,H2-M3,H2-Q10,H2-T23,Tapbp,Sec24d,Erap1
6_Member	Reactome Gene Sets	R-MMU-198933	Immunoregulatory interactions between a Lymphoid and a non-Lymphoid cell	-5.00147	-3.05388	10/95	12010,12266,12489,14991,15007,15040,21939,66141,75345,270152	B2m,C3,Cd33,H2-M3,H2-Q10,H2-T23,Cd40,Ifitm3,Slamf7,Jaml
6_Member	GO Biological Processes	GO:0019883	antigen processing and presentation of endogenous antigen	-4.90957	-2.98426	7/43	12010,14964,14991,15007,15040,21356,80898	B2m,H2-D1,H2-M3,H2-Q10,H2-T23,Tapbp,Erap1
6_Member	KEGG Pathway	mmu05330	Allograft rejection - Mus musculus (house mouse)	-4.70851	-2.82327	8/63	12524,14964,14991,14999,15007,15040,21926,21939	Cd86,H2-D1,H2-M3,H2-DMb1,H2-Q10,H2-T23,Tnf,Cd40
6_Member	GO Biological Processes	GO:0019882	antigen processing and presentation	-4.30728	-2.48359	10/114	12010,14964,14991,14999,15007,15040,16912,16913,21356,80898	B2m,H2-D1,H2-M3,H2-DMb1,H2-Q10,H2-T23,Psmb9,Psmb8,Tapbp,Erap1
6_Member	Reactome Gene Sets	R-MMU-1280218	Adaptive Immune System	-4.20782	-2.40546	27/641	12010,12266,12489,12524,12702,13032,14991,15007,15040,16912,16913,17096,18037,19171,19271,21356,21939,22436,53859,66141,67951,69608,75345,80898,218215,242785,270152	B2m,C3,Cd33,Cd86,Socs3,Ctsc,H2-M3,H2-Q10,H2-T23,Psmb9,Psmb8,Lyn,Nfkbie,Psmb10,Ptprj,Tapbp,Cd40,Xdh,Map3k14,Ifitm3,Tubb6,Sec24d,Slamf7,Erap1,Rnf144b,Klhl21,Jaml
6_Member	GO Biological Processes	GO:0002474	antigen processing and presentation of peptide antigen via MHC class I	-4.19268	-2.39623	7/55	12010,14964,14991,15007,15040,21356,80898	B2m,H2-D1,H2-M3,H2-Q10,H2-T23,Tapbp,Erap1
6_Member	GO Biological Processes	GO:0048002	antigen processing and presentation of peptide antigen	-4.11128	-2.32499	8/76	12010,14964,14991,14999,15007,15040,21356,80898	B2m,H2-D1,H2-M3,H2-DMb1,H2-Q10,H2-T23,Tapbp,Erap1
6_Member	GO Biological Processes	GO:0001909	leukocyte mediated cytotoxicity	-3.85611	-2.11729	7/62	12010,13032,14964,15040,17874,20850,75234	B2m,Ctsc,H2-D1,H2-T23,Myd88,Stat5a,Rnf19b
6_Member	KEGG Pathway	mmu04612	Antigen processing and presentation - Mus musculus (house mouse)	-3.59418	-1.91078	8/90	12010,14964,14991,14999,15007,15040,21356,21926	B2m,H2-D1,H2-M3,H2-DMb1,H2-Q10,H2-T23,Tapbp,Tnf
6_Member	Reactome Gene Sets	R-MMU-1236975	Antigen processing-Cross presentation	-3.52852	-1.85738	8/92	12010,14991,15007,15040,16912,16913,19171,21356	B2m,H2-M3,H2-Q10,H2-T23,Psmb9,Psmb8,Psmb10,Tapbp
6_Member	Reactome Gene Sets	R-MMU-1236974	ER-Phagosome pathway	-3.43343	-1.78988	5/34	12010,14991,15007,15040,21356	B2m,H2-M3,H2-Q10,H2-T23,Tapbp
6_Member	GO Biological Processes	GO:0031341	regulation of cell killing	-3.4184	-1.77598	10/146	11692,12010,12266,14964,14991,15007,15040,16174,20850,93694	Gfer,B2m,C3,H2-D1,H2-M3,H2-Q10,H2-T23,Il18rap,Stat5a,Clec2d
6_Member	GO Biological Processes	GO:0002428	antigen processing and presentation of peptide antigen via MHC class Ib	-3.37303	-1.73876	5/35	12010,14964,14991,15007,15040	B2m,H2-D1,H2-M3,H2-Q10,H2-T23
6_Member	GO Biological Processes	GO:0001906	cell killing	-3.37146	-1.7382	10/148	12010,12266,13032,14964,15040,16854,17874,20299,20850,75234	B2m,C3,Ctsc,H2-D1,H2-T23,Lgals3,Myd88,Ccl22,Stat5a,Rnf19b
6_Member	GO Biological Processes	GO:0001910	regulation of leukocyte mediated cytotoxicity	-3.28732	-1.67183	9/125	11692,12010,14964,14991,15007,15040,16174,20850,93694	Gfer,B2m,H2-D1,H2-M3,H2-Q10,H2-T23,Il18rap,Stat5a,Clec2d
6_Member	GO Biological Processes	GO:0001913	T cell mediated cytotoxicity	-3.27804	-1.66831	4/21	12010,13032,14964,15040	B2m,Ctsc,H2-D1,H2-T23
6_Member	KEGG Pathway	mmu05320	Autoimmune thyroid disease - Mus musculus (house mouse)	-3.20158	-1.60524	7/79	12524,14964,14991,14999,15007,15040,21939	Cd86,H2-D1,H2-M3,H2-DMb1,H2-Q10,H2-T23,Cd40
6_Member	GO Biological Processes	GO:0002475	antigen processing and presentation via MHC class Ib	-3.15032	-1.56111	5/39	12010,14964,14991,15007,15040	B2m,H2-D1,H2-M3,H2-Q10,H2-T23
6_Member	Reactome Gene Sets	R-MMU-1236977	Endosomal/Vacuolar pathway	-2.97823	-1.42145	4/25	12010,14991,15007,15040	B2m,H2-M3,H2-Q10,H2-T23
6_Member	KEGG Pathway	mmu05165	Human papillomavirus infection - Mus musculus (house mouse)	-2.92918	-1.3816	16/362	12370,12443,12444,14964,14991,15007,15040,16362,16391,18132,21414,21825,21926,21937,22421,216795	Casp8,Ccnd1,Ccnd2,H2-D1,H2-M3,H2-Q10,H2-T23,Irf1,Irf9,Notch4,Tcf7,Thbs1,Tnf,Tnfrsf1a,Wnt7a,Wnt9a
6_Member	GO Biological Processes	GO:0001912	positive regulation of leukocyte mediated cytotoxicity	-2.8371	-1.30997	7/91	12010,14964,14991,15007,15040,16174,20850	B2m,H2-D1,H2-M3,H2-Q10,H2-T23,Il18rap,Stat5a
6_Member	KEGG Pathway	mmu04218	Cellular senescence - Mus musculus (house mouse)	-2.65089	-1.17273	10/184	12443,12444,14964,14991,15007,15040,16175,23882,26397,72568	Ccnd1,Ccnd2,H2-D1,H2-M3,H2-Q10,H2-T23,Il1a,Gadd45g,Map2k3,Lin9
6_Member	GO Biological Processes	GO:0001916	positive regulation of T cell mediated cytotoxicity	-2.61781	-1.15148	5/51	12010,14964,14991,15007,15040	B2m,H2-D1,H2-M3,H2-Q10,H2-T23
6_Member	GO Biological Processes	GO:0031343	positive regulation of cell killing	-2.55331	-1.10314	7/102	12010,14964,14991,15007,15040,16174,20850	B2m,H2-D1,H2-M3,H2-Q10,H2-T23,Il18rap,Stat5a
6_Member	GO Biological Processes	GO:0002456	T cell mediated immunity	-2.54385	-1.09656	5/53	12010,13032,14964,15040,16174	B2m,Ctsc,H2-D1,H2-T23,Il18rap
6_Member	GO Biological Processes	GO:0002486	antigen processing and presentation of endogenous peptide antigen via MHC class I via ER pathway, TAP-independent	-2.51862	-1.07986	4/33	14964,14991,15007,15040	H2-D1,H2-M3,H2-Q10,H2-T23
6_Member	GO Biological Processes	GO:0002476	antigen processing and presentation of endogenous peptide antigen via MHC class Ib	-2.47052	-1.04289	4/34	14964,14991,15007,15040	H2-D1,H2-M3,H2-Q10,H2-T23
6_Member	GO Biological Processes	GO:0002484	antigen processing and presentation of endogenous peptide antigen via MHC class I via ER pathway	-2.47052	-1.04289	4/34	14964,14991,15007,15040	H2-D1,H2-M3,H2-Q10,H2-T23
6_Member	GO Biological Processes	GO:0001914	regulation of T cell mediated cytotoxicity	-2.37302	-0.969795	5/58	12010,14964,14991,15007,15040	B2m,H2-D1,H2-M3,H2-Q10,H2-T23
6_Member	KEGG Pathway	mmu04145	Phagosome - Mus musculus (house mouse)	-2.17254	-0.815434	9/182	12266,14964,14991,14999,15007,15040,21825,50909,67951	C3,H2-D1,H2-M3,H2-DMb1,H2-Q10,H2-T23,Thbs1,C1ra,Tubb6
6_Member	KEGG Pathway	mmu04514	Cell adhesion molecules - Mus musculus (house mouse)	-2.17254	-0.815434	9/182	12524,14964,14991,14999,15007,15040,20971,21939,207683	Cd86,H2-D1,H2-M3,H2-DMb1,H2-Q10,H2-T23,Sdc4,Cd40,Igsf11
7_Summary	GO Biological Processes	GO:0002683	negative regulation of immune system process	-11.0542	-7.96256	34/465	11692,12310,12524,12606,12608,12802,14190,15902,15951,16190,16362,16453,16835,16854,17096,17311,19271,20682,20850,20852,20971,21825,21926,22350,69550,73914,77125,93694,211770,226691,243910,246730,257632,102639543,12527,12702,14173,18753,21824,21937,22695,67664,216799,378425	Gfer,Calca,Cd86,Cebpa,Cebpb,Cnr2,Fgl2,Id2,Ifi204,Il4ra,Irf1,Jak3,Ldlr,Lgals3,Lyn,Kitl,Ptprj,Sox9,Stat5a,Stat6,Sdc4,Thbs1,Tnf,Ezr,Bst2,Irak3,Il33,Clec2d,Trib1,Ifi207,Nfkbid,Oas1a,Nod2,Ifi206,Cd9,Socs3,Fgf2,Prkcd,Thbd,Tnfrsf1a,Zfp36,Rnf125,Nlrp3,Nlrp12
7_Member	GO Biological Processes	GO:0002683	negative regulation of immune system process	-11.0542	-7.96256	34/465	11692,12310,12524,12606,12608,12802,14190,15902,15951,16190,16362,16453,16835,16854,17096,17311,19271,20682,20850,20852,20971,21825,21926,22350,69550,73914,77125,93694,211770,226691,243910,246730,257632,102639543	Gfer,Calca,Cd86,Cebpa,Cebpb,Cnr2,Fgl2,Id2,Ifi204,Il4ra,Irf1,Jak3,Ldlr,Lgals3,Lyn,Kitl,Ptprj,Sox9,Stat5a,Stat6,Sdc4,Thbs1,Tnf,Ezr,Bst2,Irak3,Il33,Clec2d,Trib1,Ifi207,Nfkbid,Oas1a,Nod2,Ifi206
7_Member	GO Biological Processes	GO:0032102	negative regulation of response to external stimulus	-6.28537	-4.10042	24/403	11692,12527,12702,12802,14173,14190,15951,16835,18753,21824,21825,21926,21937,22695,67664,73914,93694,211770,216799,226691,246730,257632,378425,102639543	Gfer,Cd9,Socs3,Cnr2,Fgf2,Fgl2,Ifi204,Ldlr,Prkcd,Thbd,Thbs1,Tnf,Tnfrsf1a,Zfp36,Rnf125,Irak3,Clec2d,Trib1,Nlrp3,Ifi207,Oas1a,Nod2,Nlrp12,Ifi206
7_Member	GO Biological Processes	GO:0031348	negative regulation of defense response	-5.51412	-3.48694	17/244	11692,12702,12802,14190,15951,16835,21937,22695,67664,73914,93694,216799,226691,246730,257632,378425,102639543	Gfer,Socs3,Cnr2,Fgl2,Ifi204,Ldlr,Tnfrsf1a,Zfp36,Rnf125,Irak3,Clec2d,Nlrp3,Ifi207,Oas1a,Nod2,Nlrp12,Ifi206
7_Member	GO Biological Processes	GO:0050777	negative regulation of immune response	-5.48328	-3.46596	15/194	11692,14190,15951,16190,16362,16453,16854,20852,73914,77125,93694,226691,246730,257632,102639543	Gfer,Fgl2,Ifi204,Il4ra,Irf1,Jak3,Lgals3,Stat6,Irak3,Il33,Clec2d,Ifi207,Oas1a,Nod2,Ifi206
7_Member	GO Biological Processes	GO:0002698	negative regulation of immune effector process	-4.9524	-3.0171	12/140	11692,14190,16190,16362,16453,16854,21926,69550,73914,77125,93694,257632	Gfer,Fgl2,Il4ra,Irf1,Jak3,Lgals3,Tnf,Bst2,Irak3,Il33,Clec2d,Nod2
7_Member	GO Biological Processes	GO:0002832	negative regulation of response to biotic stimulus	-4.17956	-2.38458	10/118	11692,14190,15951,67664,73914,93694,211770,226691,246730,102639543	Gfer,Fgl2,Ifi204,Rnf125,Irak3,Clec2d,Trib1,Ifi207,Oas1a,Ifi206
7_Member	GO Biological Processes	GO:0045824	negative regulation of innate immune response	-3.0112	-1.44676	7/85	11692,15951,73914,93694,226691,246730,102639543	Gfer,Ifi204,Irak3,Clec2d,Ifi207,Oas1a,Ifi206
8_Summary	GO Biological Processes	GO:0009615	response to virus	-10.9428	-7.90556	27/299	12362,12524,15951,16155,16362,16819,17874,21926,21939,24014,27056,53859,54123,57444,58203,66141,67065,69550,72512,73914,77125,213002,216799,226691,246728,246730,102639543,671535,17069,22695,244183	Casp1,Cd86,Ifi204,Il10rb,Irf1,Lcn2,Myd88,Tnf,Cd40,Rnasel,Irf5,Map3k14,Irf7,Isg20,Zbp1,Ifitm3,Polr3d,Bst2,Sting1,Irak3,Il33,Ifitm6,Nlrp3,Ifi207,Oas2,Oas1a,Ifi206,Parp10,Ly6e,Zfp36,Trim30b
8_Member	GO Biological Processes	GO:0009615	response to virus	-10.9428	-7.90556	27/299	12362,12524,15951,16155,16362,16819,17874,21926,21939,24014,27056,53859,54123,57444,58203,66141,67065,69550,72512,73914,77125,213002,216799,226691,246728,246730,102639543	Casp1,Cd86,Ifi204,Il10rb,Irf1,Lcn2,Myd88,Tnf,Cd40,Rnasel,Irf5,Map3k14,Irf7,Isg20,Zbp1,Ifitm3,Polr3d,Bst2,Sting1,Irak3,Il33,Ifitm6,Nlrp3,Ifi207,Oas2,Oas1a,Ifi206
8_Member	GO Biological Processes	GO:0051607	defense response to virus	-10.8684	-7.85596	24/236	12362,12524,15951,16155,16362,17874,21939,24014,27056,53859,54123,57444,58203,66141,67065,69550,72512,77125,213002,216799,226691,246728,246730,102639543	Casp1,Cd86,Ifi204,Il10rb,Irf1,Myd88,Cd40,Rnasel,Irf5,Map3k14,Irf7,Isg20,Zbp1,Ifitm3,Polr3d,Bst2,Sting1,Il33,Ifitm6,Nlrp3,Ifi207,Oas2,Oas1a,Ifi206
8_Member	GO Biological Processes	GO:0140546	defense response to symbiont	-10.8293	-7.84036	24/237	12362,12524,15951,16155,16362,17874,21939,24014,27056,53859,54123,57444,58203,66141,67065,69550,72512,77125,213002,216799,226691,246728,246730,102639543	Casp1,Cd86,Ifi204,Il10rb,Irf1,Myd88,Cd40,Rnasel,Irf5,Map3k14,Irf7,Isg20,Zbp1,Ifitm3,Polr3d,Bst2,Sting1,Il33,Ifitm6,Nlrp3,Ifi207,Oas2,Oas1a,Ifi206
8_Member	GO Biological Processes	GO:0045071	negative regulation of viral genome replication	-9.27706	-6.64973	12/58	15951,21926,24014,57444,66141,69550,213002,226691,246728,246730,671535,102639543	Ifi204,Tnf,Rnasel,Isg20,Ifitm3,Bst2,Ifitm6,Ifi207,Oas2,Oas1a,Parp10,Ifi206
8_Member	GO Biological Processes	GO:0048525	negative regulation of viral process	-8.3146	-5.81772	14/101	15951,17069,21926,22695,24014,57444,66141,69550,213002,226691,246728,246730,671535,102639543	Ifi204,Ly6e,Tnf,Zfp36,Rnasel,Isg20,Ifitm3,Bst2,Ifitm6,Ifi207,Oas2,Oas1a,Parp10,Ifi206
8_Member	GO Biological Processes	GO:0045069	regulation of viral genome replication	-6.7553	-4.48608	12/95	15951,21926,24014,57444,66141,69550,213002,226691,246728,246730,671535,102639543	Ifi204,Tnf,Rnasel,Isg20,Ifitm3,Bst2,Ifitm6,Ifi207,Oas2,Oas1a,Parp10,Ifi206
8_Member	GO Biological Processes	GO:1903900	regulation of viral life cycle	-6.09022	-3.92629	14/151	15951,17069,21926,24014,57444,66141,69550,213002,226691,244183,246728,246730,671535,102639543	Ifi204,Ly6e,Tnf,Rnasel,Isg20,Ifitm3,Bst2,Ifitm6,Ifi207,Trim30b,Oas2,Oas1a,Parp10,Ifi206
8_Member	GO Biological Processes	GO:0050792	regulation of viral process	-6.04446	-3.90058	15/175	15951,17069,21926,22695,24014,57444,66141,69550,213002,226691,244183,246728,246730,671535,102639543	Ifi204,Ly6e,Tnf,Zfp36,Rnasel,Isg20,Ifitm3,Bst2,Ifitm6,Ifi207,Trim30b,Oas2,Oas1a,Parp10,Ifi206
8_Member	GO Biological Processes	GO:0035455	response to interferon-alpha	-3.62801	-1.9412	5/31	15951,66141,69550,213002,246730	Ifi204,Ifitm3,Bst2,Ifitm6,Oas1a
8_Member	GO Biological Processes	GO:1903901	negative regulation of viral life cycle	-2.47052	-1.04289	4/34	17069,66141,69550,213002	Ly6e,Ifitm3,Bst2,Ifitm6
9_Summary	GO Biological Processes	GO:0002221	pattern recognition receptor signaling pathway	-10.4481	-7.56621	16/99	12362,12524,17096,17874,21897,21939,57783,71481,73914,102626,107607,117149,210808,216799,246730,257632,12489,243910,12370	Casp1,Cd86,Lyn,Myd88,Tlr1,Cd40,Tnip1,Alpk1,Irak3,Mapkapk3,Nod1,Tirap,Lacc1,Nlrp3,Oas1a,Nod2,Cd33,Nfkbid,Casp8
9_Member	GO Biological Processes	GO:0002221	pattern recognition receptor signaling pathway	-10.4481	-7.56621	16/99	12362,12524,17096,17874,21897,21939,57783,71481,73914,102626,107607,117149,210808,216799,246730,257632	Casp1,Cd86,Lyn,Myd88,Tlr1,Cd40,Tnip1,Alpk1,Irak3,Mapkapk3,Nod1,Tirap,Lacc1,Nlrp3,Oas1a,Nod2
9_Member	GO Biological Processes	GO:0002224	toll-like receptor signaling pathway	-7.44069	-5.08677	11/67	12524,17096,17874,21897,21939,57783,73914,102626,117149,246730,257632	Cd86,Lyn,Myd88,Tlr1,Cd40,Tnip1,Irak3,Mapkapk3,Tirap,Oas1a,Nod2
9_Member	GO Biological Processes	GO:0002755	MyD88-dependent toll-like receptor signaling pathway	-3.76342	-2.04836	4/16	17874,21897,57783,73914	Myd88,Tlr1,Tnip1,Irak3
9_Member	GO Biological Processes	GO:0002764	immune response-regulating signaling pathway	-3.36931	-1.73706	18/396	12362,12489,12524,17096,17874,21897,21939,57783,71481,73914,102626,107607,117149,210808,216799,243910,246730,257632	Casp1,Cd33,Cd86,Lyn,Myd88,Tlr1,Cd40,Tnip1,Alpk1,Irak3,Mapkapk3,Nod1,Tirap,Lacc1,Nlrp3,Nfkbid,Oas1a,Nod2
9_Member	WikiPathways	WP88	Toll-like receptor signaling	-2.56847	-1.11565	4/32	12370,17874,73914,117149	Casp8,Myd88,Irak3,Tirap
10_Summary	GO Biological Processes	GO:0045859	regulation of protein kinase activity	-10.436	-7.56621	38/600	11481,11839,12223,12310,12443,12444,12524,14173,16176,16194,17096,17311,18148,18712,18753,19246,19271,20971,21825,21897,21926,21939,22030,23882,26397,29875,51791,73914,74012,77446,117149,211770,214384,214424,231125,257632,320207,381293,11910,12266,14538,16175,17000,17874,18413,20299,20302,20303,22350,22421,22436,26921,57783,57912,79201,107607,233571,378425,384009,16800,17395,18793,20682,21937,100…	Acvr2b,Areg,Btc,Calca,Ccnd1,Ccnd2,Cd86,Fgf2,Il1b,Il6ra,Lyn,Kitl,Npm1,Pim1,Prkcd,Ptpn1,Ptprj,Sdc4,Thbs1,Tlr1,Tnf,Cd40,Traf2,Gadd45g,Map2k3,Iqgap1,Rgs14,Irak3,Rap2b,Heg1,Tirap,Trib1,Myocd,Parp16,Zfyve28,Nod2,Pik3r5,Kif14,Atf3,C3,Gcnt2,Il1a,Ltbr,Myd88,Osm,Ccl22,Ccl3,Ccl4,Ezr,Wnt7a,Xdh,Map4k4,Tnip1,Cdc42se1,Tnfrsf23,Nod1,P2ry6,Nlrp12,Glipr2,Arhgef2,Mmp9,Plaur,Sox9,Tnfrsf1a,Mob3c
10_Member	GO Biological Processes	GO:0045859	regulation of protein kinase activity	-10.436	-7.56621	38/600	11481,11839,12223,12310,12443,12444,12524,14173,16176,16194,17096,17311,18148,18712,18753,19246,19271,20971,21825,21897,21926,21939,22030,23882,26397,29875,51791,73914,74012,77446,117149,211770,214384,214424,231125,257632,320207,381293	Acvr2b,Areg,Btc,Calca,Ccnd1,Ccnd2,Cd86,Fgf2,Il1b,Il6ra,Lyn,Kitl,Npm1,Pim1,Prkcd,Ptpn1,Ptprj,Sdc4,Thbs1,Tlr1,Tnf,Cd40,Traf2,Gadd45g,Map2k3,Iqgap1,Rgs14,Irak3,Rap2b,Heg1,Tirap,Trib1,Myocd,Parp16,Zfyve28,Nod2,Pik3r5,Kif14
10_Member	GO Biological Processes	GO:0045860	positive regulation of protein kinase activity	-9.79924	-7.05002	28/360	11481,11839,12223,12310,12443,12444,12524,14173,16176,16194,17311,18148,18712,18753,19246,20971,21825,21897,21926,21939,22030,26397,29875,117149,214424,257632,320207,381293	Acvr2b,Areg,Btc,Calca,Ccnd1,Ccnd2,Cd86,Fgf2,Il1b,Il6ra,Kitl,Npm1,Pim1,Prkcd,Ptpn1,Sdc4,Thbs1,Tlr1,Tnf,Cd40,Traf2,Map2k3,Iqgap1,Tirap,Parp16,Nod2,Pik3r5,Kif14
10_Member	GO Biological Processes	GO:0043408	regulation of MAPK cascade	-9.53569	-6.85902	41/735	11910,12266,14173,14538,16175,16176,16194,17000,17096,17311,17874,18413,18753,19246,19271,20299,20302,20303,21825,21926,21939,22030,22350,22421,22436,23882,26397,26921,29875,51791,57783,57912,73914,79201,107607,117149,233571,257632,320207,378425,384009	Atf3,C3,Fgf2,Gcnt2,Il1a,Il1b,Il6ra,Ltbr,Lyn,Kitl,Myd88,Osm,Prkcd,Ptpn1,Ptprj,Ccl22,Ccl3,Ccl4,Thbs1,Tnf,Cd40,Traf2,Ezr,Wnt7a,Xdh,Gadd45g,Map2k3,Map4k4,Iqgap1,Rgs14,Tnip1,Cdc42se1,Irak3,Tnfrsf23,Nod1,Tirap,P2ry6,Nod2,Pik3r5,Nlrp12,Glipr2
10_Member	GO Biological Processes	GO:0033674	positive regulation of kinase activity	-8.52565	-5.99031	29/437	11481,11839,12223,12310,12443,12444,12524,14173,16176,16194,17096,17311,18148,18712,18753,19246,20971,21825,21897,21926,21939,22030,26397,29875,117149,214424,257632,320207,381293	Acvr2b,Areg,Btc,Calca,Ccnd1,Ccnd2,Cd86,Fgf2,Il1b,Il6ra,Lyn,Kitl,Npm1,Pim1,Prkcd,Ptpn1,Sdc4,Thbs1,Tlr1,Tnf,Cd40,Traf2,Map2k3,Iqgap1,Tirap,Parp16,Nod2,Pik3r5,Kif14
10_Member	GO Biological Processes	GO:0043549	regulation of kinase activity	-8.4376	-5.91023	38/706	11481,11839,12223,12310,12443,12444,12524,14173,16176,16194,17096,17311,18148,18712,18753,19246,19271,20971,21825,21897,21926,21939,22030,23882,26397,29875,51791,73914,74012,77446,117149,211770,214384,214424,231125,257632,320207,381293	Acvr2b,Areg,Btc,Calca,Ccnd1,Ccnd2,Cd86,Fgf2,Il1b,Il6ra,Lyn,Kitl,Npm1,Pim1,Prkcd,Ptpn1,Ptprj,Sdc4,Thbs1,Tlr1,Tnf,Cd40,Traf2,Gadd45g,Map2k3,Iqgap1,Rgs14,Irak3,Rap2b,Heg1,Tirap,Trib1,Myocd,Parp16,Zfyve28,Nod2,Pik3r5,Kif14
10_Member	GO Biological Processes	GO:0043410	positive regulation of MAPK cascade	-8.42857	-5.90902	32/526	12266,14173,14538,16175,16176,16194,17000,17311,17874,18413,18753,19246,19271,20299,20302,20303,21825,21926,21939,22030,22421,22436,23882,26397,26921,29875,107607,117149,233571,257632,320207,384009	C3,Fgf2,Gcnt2,Il1a,Il1b,Il6ra,Ltbr,Kitl,Myd88,Osm,Prkcd,Ptpn1,Ptprj,Ccl22,Ccl3,Ccl4,Thbs1,Tnf,Cd40,Traf2,Wnt7a,Xdh,Gadd45g,Map2k3,Map4k4,Iqgap1,Nod1,Tirap,P2ry6,Nod2,Pik3r5,Glipr2
10_Member	GO Biological Processes	GO:0001934	positive regulation of protein phosphorylation	-8.09141	-5.64975	39/759	11481,11839,12223,12266,12310,12443,12444,12524,14173,16176,16194,16800,17096,17311,17395,18148,18413,18712,18753,18793,19246,19271,20682,20971,21825,21897,21926,21937,21939,22030,26397,29875,74012,100465,117149,214424,257632,320207,381293	Acvr2b,Areg,Btc,C3,Calca,Ccnd1,Ccnd2,Cd86,Fgf2,Il1b,Il6ra,Arhgef2,Lyn,Kitl,Mmp9,Npm1,Osm,Pim1,Prkcd,Plaur,Ptpn1,Ptprj,Sox9,Sdc4,Thbs1,Tlr1,Tnf,Tnfrsf1a,Cd40,Traf2,Map2k3,Iqgap1,Rap2b,Mob3c,Tirap,Parp16,Nod2,Pik3r5,Kif14
10_Member	GO Biological Processes	GO:0043405	regulation of MAP kinase activity	-7.52832	-5.15268	18/198	14173,16176,17096,17311,18753,19246,19271,21825,21926,21939,22030,29875,51791,73914,117149,211770,257632,320207	Fgf2,Il1b,Lyn,Kitl,Prkcd,Ptpn1,Ptprj,Thbs1,Tnf,Cd40,Traf2,Iqgap1,Rgs14,Irak3,Tirap,Trib1,Nod2,Pik3r5
10_Member	GO Biological Processes	GO:0071900	regulation of protein serine/threonine kinase activity	-7.48682	-5.11672	24/347	12443,12444,14173,16176,17096,17311,18712,18753,19246,19271,21825,21926,21939,22030,29875,51791,73914,77446,117149,211770,214384,214424,257632,320207	Ccnd1,Ccnd2,Fgf2,Il1b,Lyn,Kitl,Pim1,Prkcd,Ptpn1,Ptprj,Thbs1,Tnf,Cd40,Traf2,Iqgap1,Rgs14,Irak3,Heg1,Tirap,Trib1,Myocd,Parp16,Nod2,Pik3r5
10_Member	GO Biological Processes	GO:0051347	positive regulation of transferase activity	-7.32384	-4.98553	30/525	11481,11839,12223,12310,12443,12444,12524,14173,16176,16194,17096,17311,18148,18712,18753,19246,20971,21825,21897,21926,21939,22030,26397,29875,117149,211770,214424,257632,320207,381293	Acvr2b,Areg,Btc,Calca,Ccnd1,Ccnd2,Cd86,Fgf2,Il1b,Il6ra,Lyn,Kitl,Npm1,Pim1,Prkcd,Ptpn1,Sdc4,Thbs1,Tlr1,Tnf,Cd40,Traf2,Map2k3,Iqgap1,Tirap,Trib1,Parp16,Nod2,Pik3r5,Kif14
10_Member	GO Biological Processes	GO:0071902	positive regulation of protein serine/threonine kinase activity	-6.59597	-4.34553	17/204	12443,12444,14173,16176,17311,18712,18753,19246,21825,21926,21939,22030,29875,117149,214424,257632,320207	Ccnd1,Ccnd2,Fgf2,Il1b,Kitl,Pim1,Prkcd,Ptpn1,Thbs1,Tnf,Cd40,Traf2,Iqgap1,Tirap,Parp16,Nod2,Pik3r5
10_Member	GO Biological Processes	GO:0043406	positive regulation of MAP kinase activity	-6.07108	-3.91309	13/130	14173,16176,17311,18753,19246,21825,21926,21939,22030,29875,117149,257632,320207	Fgf2,Il1b,Kitl,Prkcd,Ptpn1,Thbs1,Tnf,Cd40,Traf2,Iqgap1,Tirap,Nod2,Pik3r5
10_Member	GO Biological Processes	GO:0070372	regulation of ERK1 and ERK2 cascade	-5.52676	-3.49707	20/326	11910,12266,14173,14538,16175,16176,17096,19246,20299,20302,20303,22350,51791,57783,107607,117149,233571,257632,378425,384009	Atf3,C3,Fgf2,Gcnt2,Il1a,Il1b,Lyn,Ptpn1,Ccl22,Ccl3,Ccl4,Ezr,Rgs14,Tnip1,Nod1,Tirap,P2ry6,Nod2,Nlrp12,Glipr2
10_Member	GO Biological Processes	GO:0070374	positive regulation of ERK1 and ERK2 cascade	-3.50131	-1.83455	13/227	12266,14173,14538,16175,16176,20299,20302,20303,107607,117149,233571,257632,384009	C3,Fgf2,Gcnt2,Il1a,Il1b,Ccl22,Ccl3,Ccl4,Nod1,Tirap,P2ry6,Nod2,Glipr2
11_Summary	GO Biological Processes	GO:0030335	positive regulation of cell migration	-10.3036	-7.465	37/578	11541,11853,13367,14173,14538,16175,16176,16177,16800,16803,16819,16854,17096,17311,17387,17395,17913,18024,18442,18550,19271,20682,20850,21825,21939,22421,26397,26921,29875,69453,71709,80837,117149,233571,330662,353310,384009,12512,21926,57875,12223,22695	Adora2b,Rhoc,Diaph1,Fgf2,Gcnt2,Il1a,Il1b,Il1r1,Arhgef2,Lbp,Lcn2,Lgals3,Lyn,Kitl,Mmp14,Mmp9,Myo1c,Nfe2l2,P2ry2,Furin,Ptprj,Sox9,Stat5a,Thbs1,Cd40,Wnt7a,Map2k3,Map4k4,Iqgap1,Prss56,Syde1,Rhoj,Tirap,P2ry6,Dock1,Zfp703,Glipr2,Cd63,Tnf,Angptl4,Btc,Zfp36
11_Member	GO Biological Processes	GO:0030335	positive regulation of cell migration	-10.3036	-7.465	37/578	11541,11853,13367,14173,14538,16175,16176,16177,16800,16803,16819,16854,17096,17311,17387,17395,17913,18024,18442,18550,19271,20682,20850,21825,21939,22421,26397,26921,29875,69453,71709,80837,117149,233571,330662,353310,384009	Adora2b,Rhoc,Diaph1,Fgf2,Gcnt2,Il1a,Il1b,Il1r1,Arhgef2,Lbp,Lcn2,Lgals3,Lyn,Kitl,Mmp14,Mmp9,Myo1c,Nfe2l2,P2ry2,Furin,Ptprj,Sox9,Stat5a,Thbs1,Cd40,Wnt7a,Map2k3,Map4k4,Iqgap1,Prss56,Syde1,Rhoj,Tirap,P2ry6,Dock1,Zfp703,Glipr2
11_Member	GO Biological Processes	GO:2000147	positive regulation of cell motility	-9.74172	-7.01805	37/605	11541,11853,13367,14173,14538,16175,16176,16177,16800,16803,16819,16854,17096,17311,17387,17395,17913,18024,18442,18550,19271,20682,20850,21825,21939,22421,26397,26921,29875,69453,71709,80837,117149,233571,330662,353310,384009	Adora2b,Rhoc,Diaph1,Fgf2,Gcnt2,Il1a,Il1b,Il1r1,Arhgef2,Lbp,Lcn2,Lgals3,Lyn,Kitl,Mmp14,Mmp9,Myo1c,Nfe2l2,P2ry2,Furin,Ptprj,Sox9,Stat5a,Thbs1,Cd40,Wnt7a,Map2k3,Map4k4,Iqgap1,Prss56,Syde1,Rhoj,Tirap,P2ry6,Dock1,Zfp703,Glipr2
11_Member	GO Biological Processes	GO:0040017	positive regulation of locomotion	-9.40571	-6.75076	37/622	11541,11853,13367,14173,14538,16175,16176,16177,16800,16803,16819,16854,17096,17311,17387,17395,17913,18024,18442,18550,19271,20682,20850,21825,21939,22421,26397,26921,29875,69453,71709,80837,117149,233571,330662,353310,384009	Adora2b,Rhoc,Diaph1,Fgf2,Gcnt2,Il1a,Il1b,Il1r1,Arhgef2,Lbp,Lcn2,Lgals3,Lyn,Kitl,Mmp14,Mmp9,Myo1c,Nfe2l2,P2ry2,Furin,Ptprj,Sox9,Stat5a,Thbs1,Cd40,Wnt7a,Map2k3,Map4k4,Iqgap1,Prss56,Syde1,Rhoj,Tirap,P2ry6,Dock1,Zfp703,Glipr2
11_Member	GO Biological Processes	GO:0010634	positive regulation of epithelial cell migration	-6.54576	-4.30333	15/160	11541,14173,16819,17395,18024,20682,20850,21825,21939,22421,26397,26921,80837,330662,384009	Adora2b,Fgf2,Lcn2,Mmp9,Nfe2l2,Sox9,Stat5a,Thbs1,Cd40,Wnt7a,Map2k3,Map4k4,Rhoj,Dock1,Glipr2
11_Member	GO Biological Processes	GO:0010632	regulation of epithelial cell migration	-5.41897	-3.40891	17/248	11541,12512,14173,16819,17395,18024,20682,20850,21825,21926,21939,22421,26397,26921,80837,330662,384009	Adora2b,Cd63,Fgf2,Lcn2,Mmp9,Nfe2l2,Sox9,Stat5a,Thbs1,Tnf,Cd40,Wnt7a,Map2k3,Map4k4,Rhoj,Dock1,Glipr2
11_Member	GO Biological Processes	GO:0010595	positive regulation of endothelial cell migration	-4.4408	-2.58804	10/110	11541,14173,16819,18024,20850,21825,21939,22421,26397,80837	Adora2b,Fgf2,Lcn2,Nfe2l2,Stat5a,Thbs1,Cd40,Wnt7a,Map2k3,Rhoj
11_Member	GO Biological Processes	GO:0043536	positive regulation of blood vessel endothelial cell migration	-4.09147	-2.30945	7/57	14173,18024,20850,21825,21939,26397,80837	Fgf2,Nfe2l2,Stat5a,Thbs1,Cd40,Map2k3,Rhoj
11_Member	GO Biological Processes	GO:0043535	regulation of blood vessel endothelial cell migration	-3.43333	-1.78988	8/95	14173,18024,20850,21825,21926,21939,26397,80837	Fgf2,Nfe2l2,Stat5a,Thbs1,Tnf,Cd40,Map2k3,Rhoj
11_Member	GO Biological Processes	GO:0010594	regulation of endothelial cell migration	-3.3631	-1.73385	11/176	11541,14173,16819,18024,20850,21825,21926,21939,22421,26397,80837	Adora2b,Fgf2,Lcn2,Nfe2l2,Stat5a,Thbs1,Tnf,Cd40,Wnt7a,Map2k3,Rhoj
11_Member	GO Biological Processes	GO:2000351	regulation of endothelial cell apoptotic process	-2.50814	-1.07228	5/54	18024,21825,21926,21939,57875	Nfe2l2,Thbs1,Tnf,Cd40,Angptl4
11_Member	GO Biological Processes	GO:1904035	regulation of epithelial cell apoptotic process	-2.24545	-0.874791	7/116	12223,18024,21825,21926,21939,22695,57875	Btc,Nfe2l2,Thbs1,Tnf,Cd40,Zfp36,Angptl4
12_Summary	GO Biological Processes	GO:0032652	regulation of interleukin-1 production	-10.3014	-7.465	17/117	12310,12362,12363,12370,12489,13610,15951,17874,20302,21926,107607,216799,226691,257632,378425,381308,102639543,11796,16176,16391,18753,22030,24014,54123,71914,72512,239319,246728,246730,12122,13032,13601,16912,16913,17096,17387,17395,17886,18132,18550,18793,20194,20719,21825,22436,57783,67269,74116,75234,77125,79201,171580,211770,216795,218215,11853,12524,14173,20299,20303,21939,26921,51791,76281	Calca,Casp1,Casp4,Casp8,Cd33,S1pr3,Ifi204,Myd88,Ccl3,Tnf,Nod1,Nlrp3,Ifi207,Nod2,Nlrp12,Ifi211,Ifi206,Birc3,Il1b,Irf9,Prkcd,Traf2,Rnasel,Irf7,Antxr2,Sting1,Card6,Oas2,Oas1a,Bid,Ctsc,Ecm1,Psmb9,Psmb8,Lyn,Mmp14,Mmp9,Myh9,Notch4,Furin,Plaur,S100a10,Serpinb6a,Thbs1,Xdh,Tnip1,Agtpbp1,Pi16,Rnf19b,Il33,Tnfrsf23,Mical1,Trib1,Wnt9a,Rnf144b,Rhoc,Cd86,Fgf2,Ccl22,Ccl4,Cd40,Map4k4,Rgs14,Tax1bp3
12_Member	GO Biological Processes	GO:0032652	regulation of interleukin-1 production	-10.3014	-7.465	17/117	12310,12362,12363,12370,12489,13610,15951,17874,20302,21926,107607,216799,226691,257632,378425,381308,102639543	Calca,Casp1,Casp4,Casp8,Cd33,S1pr3,Ifi204,Myd88,Ccl3,Tnf,Nod1,Nlrp3,Ifi207,Nod2,Nlrp12,Ifi211,Ifi206
12_Member	GO Biological Processes	GO:0032732	positive regulation of interleukin-1 production	-10.1705	-7.36128	14/74	12310,12362,12363,12370,15951,17874,20302,21926,107607,216799,226691,257632,381308,102639543	Calca,Casp1,Casp4,Casp8,Ifi204,Myd88,Ccl3,Tnf,Nod1,Nlrp3,Ifi207,Nod2,Ifi211,Ifi206
12_Member	KEGG Pathway	mmu04621	NOD-like receptor signaling pathway - Mus musculus (house mouse)	-10.1408	-7.3502	22/213	11796,12362,12363,12370,15951,16176,16391,17874,18753,21926,22030,24014,54123,71914,72512,107607,216799,239319,246728,246730,257632,378425	Birc3,Casp1,Casp4,Casp8,Ifi204,Il1b,Irf9,Myd88,Prkcd,Tnf,Traf2,Rnasel,Irf7,Antxr2,Sting1,Nod1,Nlrp3,Card6,Oas2,Oas1a,Nod2,Nlrp12
12_Member	GO Biological Processes	GO:0032731	positive regulation of interleukin-1 beta production	-10.0794	-7.30306	13/62	12362,12363,12370,15951,17874,20302,21926,107607,216799,226691,257632,381308,102639543	Casp1,Casp4,Casp8,Ifi204,Myd88,Ccl3,Tnf,Nod1,Nlrp3,Ifi207,Nod2,Ifi211,Ifi206
12_Member	GO Biological Processes	GO:0032651	regulation of interleukin-1 beta production	-9.61705	-6.91752	15/96	12362,12363,12370,12489,13610,15951,17874,20302,21926,107607,216799,226691,257632,381308,102639543	Casp1,Casp4,Casp8,Cd33,S1pr3,Ifi204,Myd88,Ccl3,Tnf,Nod1,Nlrp3,Ifi207,Nod2,Ifi211,Ifi206
12_Member	GO Biological Processes	GO:0030162	regulation of proteolysis	-6.75382	-4.48608	36/751	12122,12362,12370,13032,13601,15951,16176,16912,16913,17096,17387,17395,17886,18132,18550,18793,20194,20719,21825,21926,22436,57783,67269,74116,75234,77125,79201,107607,171580,211770,216795,216799,218215,226691,378425,102639543	Bid,Casp1,Casp8,Ctsc,Ecm1,Ifi204,Il1b,Psmb9,Psmb8,Lyn,Mmp14,Mmp9,Myh9,Notch4,Furin,Plaur,S100a10,Serpinb6a,Thbs1,Tnf,Xdh,Tnip1,Agtpbp1,Pi16,Rnf19b,Il33,Tnfrsf23,Nod1,Mical1,Trib1,Wnt9a,Nlrp3,Rnf144b,Ifi207,Nlrp12,Ifi206
12_Member	GO Biological Processes	GO:0045862	positive regulation of proteolysis	-6.6438	-4.38467	23/357	12122,12362,12370,13032,15951,16176,17096,17387,17886,20194,21926,22436,57783,67269,75234,77125,79201,107607,211770,216799,218215,226691,102639543	Bid,Casp1,Casp8,Ctsc,Ifi204,Il1b,Lyn,Mmp14,Myh9,S100a10,Tnf,Xdh,Tnip1,Agtpbp1,Rnf19b,Il33,Tnfrsf23,Nod1,Trib1,Nlrp3,Rnf144b,Ifi207,Ifi206
12_Member	GO Biological Processes	GO:2000116	regulation of cysteine-type endopeptidase activity	-6.18862	-4.0178	18/243	12122,12362,12370,15951,16912,17395,18793,21825,21926,22436,79201,107607,171580,216795,216799,226691,378425,102639543	Bid,Casp1,Casp8,Ifi204,Psmb9,Mmp9,Plaur,Thbs1,Tnf,Xdh,Tnfrsf23,Nod1,Mical1,Wnt9a,Nlrp3,Ifi207,Nlrp12,Ifi206
12_Member	GO Biological Processes	GO:0052548	regulation of endopeptidase activity	-5.97399	-3.8423	22/361	12122,12362,12370,15951,16912,16913,17096,17395,18550,18793,20719,21825,21926,22436,79201,107607,171580,216795,216799,226691,378425,102639543	Bid,Casp1,Casp8,Ifi204,Psmb9,Psmb8,Lyn,Mmp9,Furin,Plaur,Serpinb6a,Thbs1,Tnf,Xdh,Tnfrsf23,Nod1,Mical1,Wnt9a,Nlrp3,Ifi207,Nlrp12,Ifi206
12_Member	GO Biological Processes	GO:0052547	regulation of peptidase activity	-5.52894	-3.49707	24/445	12122,12362,12370,13601,15951,16912,16913,17096,17395,18550,18793,20719,21825,21926,22436,74116,79201,107607,171580,216795,216799,226691,378425,102639543	Bid,Casp1,Casp8,Ecm1,Ifi204,Psmb9,Psmb8,Lyn,Mmp9,Furin,Plaur,Serpinb6a,Thbs1,Tnf,Xdh,Pi16,Tnfrsf23,Nod1,Mical1,Wnt9a,Nlrp3,Ifi207,Nlrp12,Ifi206
12_Member	GO Biological Processes	GO:0051345	positive regulation of hydrolase activity	-4.54187	-2.67554	25/544	11853,12122,12362,12370,12489,12524,14173,15951,17096,18753,20194,20299,20302,20303,21926,21939,22436,26921,51791,76281,79201,107607,216799,226691,102639543	Rhoc,Bid,Casp1,Casp8,Cd33,Cd86,Fgf2,Ifi204,Lyn,Prkcd,S100a10,Ccl22,Ccl3,Ccl4,Tnf,Cd40,Xdh,Map4k4,Rgs14,Tax1bp3,Tnfrsf23,Nod1,Nlrp3,Ifi207,Ifi206
12_Member	GO Biological Processes	GO:0043281	regulation of cysteine-type endopeptidase activity involved in apoptotic process	-4.40922	-2.56636	14/211	12122,12362,12370,17395,18793,21825,21926,22436,79201,107607,171580,216795,216799,378425	Bid,Casp1,Casp8,Mmp9,Plaur,Thbs1,Tnf,Xdh,Tnfrsf23,Nod1,Mical1,Wnt9a,Nlrp3,Nlrp12
12_Member	GO Biological Processes	GO:0010950	positive regulation of endopeptidase activity	-4.11649	-2.32876	12/170	12122,12362,12370,15951,17096,21926,22436,79201,107607,216799,226691,102639543	Bid,Casp1,Casp8,Ifi204,Lyn,Tnf,Xdh,Tnfrsf23,Nod1,Nlrp3,Ifi207,Ifi206
12_Member	GO Biological Processes	GO:2001056	positive regulation of cysteine-type endopeptidase activity	-3.99345	-2.22815	11/149	12122,12362,12370,15951,21926,22436,79201,107607,216799,226691,102639543	Bid,Casp1,Casp8,Ifi204,Tnf,Xdh,Tnfrsf23,Nod1,Nlrp3,Ifi207,Ifi206
12_Member	GO Biological Processes	GO:0010952	positive regulation of peptidase activity	-3.87999	-2.13935	12/180	12122,12362,12370,15951,17096,21926,22436,79201,107607,216799,226691,102639543	Bid,Casp1,Casp8,Ifi204,Lyn,Tnf,Xdh,Tnfrsf23,Nod1,Nlrp3,Ifi207,Ifi206
12_Member	GO Biological Processes	GO:0043280	positive regulation of cysteine-type endopeptidase activity involved in apoptotic process	-2.61085	-1.14589	8/127	12122,12362,12370,21926,22436,79201,107607,216799	Bid,Casp1,Casp8,Tnf,Xdh,Tnfrsf23,Nod1,Nlrp3
12_Member	GO Biological Processes	GO:0006919	activation of cysteine-type endopeptidase activity involved in apoptotic process	-2.50191	-1.06668	6/78	12122,12370,21926,22436,107607,216799	Bid,Casp8,Tnf,Xdh,Nod1,Nlrp3
13_Summary	KEGG Pathway	mmu04064	NF-kappa B signaling pathway - Mus musculus (house mouse)	-10.0493	-7.28672	16/105	11545,11796,16176,16177,16803,17000,17096,17874,20303,21926,21937,21939,22030,23882,53859,117149,12122,12362,12363,12370,16362,17210,18037,27056,54123,16912,16913,19171,21942,14252,16175,18081,79201,12984,13032,12606,18024,20299,20302,22695,18753,22352,16800,101497,192662,67664,72512,12223,57875,58203	Parp1,Birc3,Il1b,Il1r1,Lbp,Ltbr,Lyn,Myd88,Ccl4,Tnf,Tnfrsf1a,Cd40,Traf2,Gadd45g,Map3k14,Tirap,Bid,Casp1,Casp4,Casp8,Irf1,Mcl1,Nfkbie,Irf5,Irf7,Psmb9,Psmb8,Psmb10,Tnfrsf9,Flot2,Il1a,Ninj1,Tnfrsf23,Csf2rb2,Ctsc,Cebpa,Nfe2l2,Ccl22,Ccl3,Zfp36,Prkcd,Vim,Arhgef2,Plekhg2,Arhgdia,Rnf125,Sting1,Btc,Angptl4,Zbp1
13_Member	KEGG Pathway	mmu04064	NF-kappa B signaling pathway - Mus musculus (house mouse)	-10.0493	-7.28672	16/105	11545,11796,16176,16177,16803,17000,17096,17874,20303,21926,21937,21939,22030,23882,53859,117149	Parp1,Birc3,Il1b,Il1r1,Lbp,Ltbr,Lyn,Myd88,Ccl4,Tnf,Tnfrsf1a,Cd40,Traf2,Gadd45g,Map3k14,Tirap
13_Member	WikiPathways	WP1254	Apoptosis	-8.77096	-6.19342	13/78	11796,12122,12362,12363,12370,16362,17210,18037,21926,21937,22030,27056,54123	Birc3,Bid,Casp1,Casp4,Casp8,Irf1,Mcl1,Nfkbie,Tnf,Tnfrsf1a,Traf2,Irf5,Irf7
13_Member	Reactome Gene Sets	R-MMU-5668541	TNFR2 non-canonical NF-kB pathway	-5.81113	-3.72237	11/96	11796,16912,16913,17000,19171,21926,21937,21939,21942,22030,53859	Birc3,Psmb9,Psmb8,Ltbr,Psmb10,Tnf,Tnfrsf1a,Cd40,Tnfrsf9,Traf2,Map3k14
13_Member	Reactome Gene Sets	R-MMU-5218859	Regulated Necrosis	-5.61546	-3.55991	8/48	11796,12362,12363,12370,14252,16175,16176,22030	Birc3,Casp1,Casp4,Casp8,Flot2,Il1a,Il1b,Traf2
13_Member	GO Biological Processes	GO:0070265	necrotic cell death	-5.44808	-3.4332	7/36	11796,12362,12370,18081,21926,22030,79201	Birc3,Casp1,Casp8,Ninj1,Tnf,Traf2,Tnfrsf23
13_Member	KEGG Pathway	mmu04210	Apoptosis - Mus musculus (house mouse)	-5.08127	-3.12103	12/136	11545,11796,12122,12370,12984,13032,17210,21926,21937,22030,23882,53859	Parp1,Birc3,Bid,Casp8,Csf2rb2,Ctsc,Mcl1,Tnf,Tnfrsf1a,Traf2,Gadd45g,Map3k14
13_Member	Reactome Gene Sets	R-MMU-5676594	TNF receptor superfamily (TNFSF) members mediating non-canonical NF-kB pathway	-4.97465	-3.03327	5/17	11796,17000,21939,22030,53859	Birc3,Ltbr,Cd40,Traf2,Map3k14
13_Member	GO Biological Processes	GO:0034612	response to tumor necrosis factor	-4.80596	-2.90745	13/169	11796,12370,12606,16362,18024,20299,20302,20303,21926,21937,21939,22030,22695	Birc3,Casp8,Cebpa,Irf1,Nfe2l2,Ccl22,Ccl3,Ccl4,Tnf,Tnfrsf1a,Cd40,Traf2,Zfp36
13_Member	GO Biological Processes	GO:0071356	cellular response to tumor necrosis factor	-4.7378	-2.84847	12/147	11796,12606,16362,18024,20299,20302,20303,21926,21937,21939,22030,22695	Birc3,Cebpa,Irf1,Nfe2l2,Ccl22,Ccl3,Ccl4,Tnf,Tnfrsf1a,Cd40,Traf2,Zfp36
13_Member	GO Biological Processes	GO:0097300	programmed necrotic cell death	-4.64649	-2.77321	6/32	11796,12362,12370,21926,22030,79201	Birc3,Casp1,Casp8,Tnf,Traf2,Tnfrsf23
13_Member	Reactome Gene Sets	R-MMU-5357801	Programmed Cell Death	-4.56635	-2.69829	11/129	11796,12122,12362,12363,12370,14252,16175,16176,18753,22030,22352	Birc3,Bid,Casp1,Casp4,Casp8,Flot2,Il1a,Il1b,Prkcd,Traf2,Vim
13_Member	CORUM	CORUM:5742	Multicomponent signaling complex, anti-CD40 stimulated,(Birc2, Birc3, Cd40, Ikbkg, Map3k1, Traf2, Ube2n)	-3.68861	-1.9879	3/7	11796,21939,22030	Birc3,Cd40,Traf2
13_Member	Reactome Gene Sets	R-MMU-5357905	Regulation of TNFR1 signaling	-3.43343	-1.78988	5/34	11796,12370,21926,21937,22030	Birc3,Casp8,Tnf,Tnfrsf1a,Traf2
13_Member	Reactome Gene Sets	R-MMU-73887	Death Receptor Signalling	-3.36461	-1.73385	9/122	11796,12370,16800,17874,21926,21937,22030,101497,192662	Birc3,Casp8,Arhgef2,Myd88,Tnf,Tnfrsf1a,Traf2,Plekhg2,Arhgdia
13_Member	CORUM	CORUM:5737	Multicomponent signaling complex, anti-CD40 stimulated (Birc2, Birc3, Cd40, Ikbkg, Map2k4, Map2k7, Map3k1, Traf2, Ube2n)	-3.32032	-1.69899	3/9	11796,21939,22030	Birc3,Cd40,Traf2
13_Member	GO Biological Processes	GO:0070266	necroptotic process	-3.04765	-1.47627	4/24	11796,12370,21926,79201	Birc3,Casp8,Tnf,Tnfrsf23
13_Member	Reactome Gene Sets	R-MMU-75893	TNF signaling	-2.95321	-1.40065	5/43	11796,12370,21926,21937,22030	Birc3,Casp8,Tnf,Tnfrsf1a,Traf2
13_Member	Reactome Gene Sets	R-MMU-5357786	TNFR1-induced proapoptotic signaling	-2.92003	-1.37984	3/12	21926,21937,22030	Tnf,Tnfrsf1a,Traf2
13_Member	Reactome Gene Sets	R-MMU-5213460	RIPK1-mediated regulated necrosis	-2.78796	-1.27534	4/28	11796,12370,14252,22030	Birc3,Casp8,Flot2,Traf2
13_Member	Reactome Gene Sets	R-MMU-5675482	Regulation of necroptotic cell death	-2.78796	-1.27534	4/28	11796,12370,14252,22030	Birc3,Casp8,Flot2,Traf2
13_Member	KEGG Pathway	mmu04622	RIG-I-like receptor signaling pathway - Mus musculus (house mouse)	-2.74075	-1.24017	6/70	12370,21926,22030,54123,67664,72512	Casp8,Tnf,Traf2,Irf7,Rnf125,Sting1
13_Member	Reactome Gene Sets	R-MMU-5357956	TNFR1-induced NFkappaB signaling pathway	-2.72979	-1.23212	4/29	11796,21926,21937,22030	Birc3,Tnf,Tnfrsf1a,Traf2
13_Member	KEGG Pathway	mmu04215	Apoptosis - multiple species - Mus musculus (house mouse)	-2.56847	-1.11565	4/32	11796,12122,12370,21937	Birc3,Bid,Casp8,Tnfrsf1a
13_Member	WikiPathways	WP166	Apoptosis modulation by HSP70	-2.538	-1.09243	3/16	12122,12370,21937	Bid,Casp8,Tnfrsf1a
13_Member	GO Biological Processes	GO:1904019	epithelial cell apoptotic process	-2.16233	-0.807881	5/65	12122,12223,12370,21926,57875	Bid,Btc,Casp8,Tnf,Angptl4
13_Member	GO Biological Processes	GO:0060544	regulation of necroptotic process	-2.13409	-0.791147	3/22	11796,12370,58203	Birc3,Casp8,Zbp1
14_Summary	GO Biological Processes	GO:0001775	cell activation	-9.27401	-6.64973	41/750	11541,12010,12362,12524,12608,14190,14962,14991,15900,15902,16174,16176,16190,16194,16362,16453,16803,17000,17096,17311,17874,17886,18106,18753,19171,19271,20850,20852,21414,21897,21926,21939,22421,23882,51797,74012,75345,77125,214384,243910,270152,12370,12606,12609,14011,15951,16477,17129,17349,20397,22695,66614,99929,117149,225049,226691,330662,102639543	Adora2b,B2m,Casp1,Cd86,Cebpb,Fgl2,Cfb,H2-M3,Irf8,Id2,Il18rap,Il1b,Il4ra,Il6ra,Irf1,Jak3,Lbp,Ltbr,Lyn,Kitl,Myd88,Myh9,Cd244a,Prkcd,Psmb10,Ptprj,Stat5a,Stat6,Tcf7,Tlr1,Tnf,Cd40,Wnt7a,Gadd45g,Ctps,Rap2b,Slamf7,Il33,Myocd,Nfkbid,Jaml,Casp8,Cebpa,Cebpd,Etv6,Ifi204,Junb,Smad5,Mlf1,Sgpl1,Zfp36,Gpatch4,Tiparp,Tirap,Ttc7,Ifi207,Dock1,Ifi206
14_Member	GO Biological Processes	GO:0001775	cell activation	-9.27401	-6.64973	41/750	11541,12010,12362,12524,12608,14190,14962,14991,15900,15902,16174,16176,16190,16194,16362,16453,16803,17000,17096,17311,17874,17886,18106,18753,19171,19271,20850,20852,21414,21897,21926,21939,22421,23882,51797,74012,75345,77125,214384,243910,270152	Adora2b,B2m,Casp1,Cd86,Cebpb,Fgl2,Cfb,H2-M3,Irf8,Id2,Il18rap,Il1b,Il4ra,Il6ra,Irf1,Jak3,Lbp,Ltbr,Lyn,Kitl,Myd88,Myh9,Cd244a,Prkcd,Psmb10,Ptprj,Stat5a,Stat6,Tcf7,Tlr1,Tnf,Cd40,Wnt7a,Gadd45g,Ctps,Rap2b,Slamf7,Il33,Myocd,Nfkbid,Jaml
14_Member	GO Biological Processes	GO:0045321	leukocyte activation	-8.6467	-6.08653	37/663	11541,12010,12362,12524,12608,14190,14962,14991,15900,15902,16174,16190,16194,16362,16453,16803,17000,17096,17311,17874,17886,18106,18753,19171,19271,20850,20852,21414,21897,21926,21939,23882,51797,75345,77125,243910,270152	Adora2b,B2m,Casp1,Cd86,Cebpb,Fgl2,Cfb,H2-M3,Irf8,Id2,Il18rap,Il4ra,Il6ra,Irf1,Jak3,Lbp,Ltbr,Lyn,Kitl,Myd88,Myh9,Cd244a,Prkcd,Psmb10,Ptprj,Stat5a,Stat6,Tcf7,Tlr1,Tnf,Cd40,Gadd45g,Ctps,Slamf7,Il33,Nfkbid,Jaml
14_Member	GO Biological Processes	GO:0030097	hemopoiesis	-6.41137	-4.20314	36/776	12010,12370,12606,12608,12609,14011,15900,15902,15951,16190,16194,16362,16453,16477,17000,17096,17129,17311,17349,17886,19271,20397,20850,20852,21414,21926,22695,23882,66614,99929,117149,225049,226691,243910,330662,102639543	B2m,Casp8,Cebpa,Cebpb,Cebpd,Etv6,Irf8,Id2,Ifi204,Il4ra,Il6ra,Irf1,Jak3,Junb,Ltbr,Lyn,Smad5,Kitl,Mlf1,Myh9,Ptprj,Sgpl1,Stat5a,Stat6,Tcf7,Tnf,Zfp36,Gadd45g,Gpatch4,Tiparp,Tirap,Ttc7,Ifi207,Nfkbid,Dock1,Ifi206
14_Member	GO Biological Processes	GO:0046649	lymphocyte activation	-5.71057	-3.63317	27/528	12010,12524,12608,14190,14962,14991,15900,15902,16190,16194,16362,16453,17311,17886,18106,18753,19171,19271,20850,20852,21414,21939,23882,51797,75345,243910,270152	B2m,Cd86,Cebpb,Fgl2,Cfb,H2-M3,Irf8,Id2,Il4ra,Il6ra,Irf1,Jak3,Kitl,Myh9,Cd244a,Prkcd,Psmb10,Ptprj,Stat5a,Stat6,Tcf7,Cd40,Gadd45g,Ctps,Slamf7,Nfkbid,Jaml
14_Member	GO Biological Processes	GO:0002521	leukocyte differentiation	-4.88111	-2.96316	23/454	12010,12370,12606,15900,15902,15951,16190,16194,16362,16453,16477,17000,17096,17311,19271,20850,20852,21414,21926,23882,226691,243910,102639543	B2m,Casp8,Cebpa,Irf8,Id2,Ifi204,Il4ra,Il6ra,Irf1,Jak3,Junb,Ltbr,Lyn,Kitl,Ptprj,Stat5a,Stat6,Tcf7,Tnf,Gadd45g,Ifi207,Nfkbid,Ifi206
14_Member	GO Biological Processes	GO:0042110	T cell activation	-4.00923	-2.23843	18/351	12010,12608,14190,14991,16190,16194,16362,17311,17886,19171,20850,20852,21414,23882,51797,75345,243910,270152	B2m,Cebpb,Fgl2,H2-M3,Il4ra,Il6ra,Irf1,Kitl,Myh9,Psmb10,Stat5a,Stat6,Tcf7,Gadd45g,Ctps,Slamf7,Nfkbid,Jaml
14_Member	GO Biological Processes	GO:0002366	leukocyte activation involved in immune response	-3.73098	-2.01834	13/215	11541,14190,14991,15900,16190,16194,16803,17096,17874,18106,20852,23882,77125	Adora2b,Fgl2,H2-M3,Irf8,Il4ra,Il6ra,Lbp,Lyn,Myd88,Cd244a,Stat6,Gadd45g,Il33
14_Member	GO Biological Processes	GO:1903131	mononuclear cell differentiation	-3.65324	-1.95876	18/375	12010,15900,15902,15951,16190,16194,16362,16453,17000,17096,19271,20850,20852,21414,23882,226691,243910,102639543	B2m,Irf8,Id2,Ifi204,Il4ra,Il6ra,Irf1,Jak3,Ltbr,Lyn,Ptprj,Stat5a,Stat6,Tcf7,Gadd45g,Ifi207,Nfkbid,Ifi206
14_Member	GO Biological Processes	GO:0002263	cell activation involved in immune response	-3.65246	-1.95876	13/219	11541,14190,14991,15900,16190,16194,16803,17096,17874,18106,20852,23882,77125	Adora2b,Fgl2,H2-M3,Irf8,Il4ra,Il6ra,Lbp,Lyn,Myd88,Cd244a,Stat6,Gadd45g,Il33
14_Member	GO Biological Processes	GO:0042088	T-helper 1 type immune response	-3.04765	-1.47627	4/24	16174,16190,20852,23882	Il18rap,Il4ra,Stat6,Gadd45g
14_Member	GO Biological Processes	GO:0002287	alpha-beta T cell activation involved in immune response	-3.00038	-1.43765	5/42	14991,16190,16194,20852,23882	H2-M3,Il4ra,Il6ra,Stat6,Gadd45g
14_Member	GO Biological Processes	GO:0046631	alpha-beta T cell activation	-2.83576	-1.30997	8/117	12608,14991,16190,16194,16362,20852,21414,23882	Cebpb,H2-M3,Il4ra,Il6ra,Irf1,Stat6,Tcf7,Gadd45g
14_Member	GO Biological Processes	GO:0045063	T-helper 1 cell differentiation	-2.62225	-1.15385	3/15	16190,20852,23882	Il4ra,Stat6,Gadd45g
14_Member	GO Biological Processes	GO:0046632	alpha-beta T cell differentiation	-2.31716	-0.931949	6/85	16190,16194,16362,20852,21414,23882	Il4ra,Il6ra,Irf1,Stat6,Tcf7,Gadd45g
14_Member	GO Biological Processes	GO:0002285	lymphocyte activation involved in immune response	-2.31499	-0.930348	8/142	14190,14991,15900,16190,16194,18106,20852,23882	Fgl2,H2-M3,Irf8,Il4ra,Il6ra,Cd244a,Stat6,Gadd45g
14_Member	GO Biological Processes	GO:0002286	T cell activation involved in immune response	-2.26795	-0.890078	6/87	14190,14991,16190,16194,20852,23882	Fgl2,H2-M3,Il4ra,Il6ra,Stat6,Gadd45g
14_Member	GO Biological Processes	GO:0002294	CD4-positive, alpha-beta T cell differentiation involved in immune response	-2.25292	-0.880051	4/39	16190,16194,20852,23882	Il4ra,Il6ra,Stat6,Gadd45g
14_Member	GO Biological Processes	GO:0042093	T-helper cell differentiation	-2.25292	-0.880051	4/39	16190,16194,20852,23882	Il4ra,Il6ra,Stat6,Gadd45g
14_Member	GO Biological Processes	GO:0002293	alpha-beta T cell differentiation involved in immune response	-2.17505	-0.816175	4/41	16190,16194,20852,23882	Il4ra,Il6ra,Stat6,Gadd45g
14_Member	GO Biological Processes	GO:0030098	lymphocyte differentiation	-2.06093	-0.729208	13/331	12010,15900,15902,16190,16194,16362,16453,19271,20850,20852,21414,23882,243910	B2m,Irf8,Id2,Il4ra,Il6ra,Irf1,Jak3,Ptprj,Stat5a,Stat6,Tcf7,Gadd45g,Nfkbid
14_Member	GO Biological Processes	GO:0002292	T cell differentiation involved in immune response	-2.03225	-0.705384	4/45	16190,16194,20852,23882	Il4ra,Il6ra,Stat6,Gadd45g
15_Summary	GO Biological Processes	GO:0002694	regulation of leukocyte activation	-9.05336	-6.44838	41/763	11541,12010,12122,12489,12524,12606,12608,12802,13032,14159,14190,14252,14999,15902,16175,16176,16190,16362,16453,16803,16835,16854,17096,17311,17387,17874,18106,20850,20852,20971,21414,21825,21939,21942,75345,77125,117149,216799,243910,257632,100038947,12310,12512,14538,16194,17909,18081,18793,19271,20194,21926,26921,29875,330662,12527,18132,18753,353310,12984	Adora2b,B2m,Bid,Cd33,Cd86,Cebpa,Cebpb,Cnr2,Ctsc,Fes,Fgl2,Flot2,H2-DMb1,Id2,Il1a,Il1b,Il4ra,Irf1,Jak3,Lbp,Ldlr,Lgals3,Lyn,Kitl,Mmp14,Myd88,Cd244a,Stat5a,Stat6,Sdc4,Tcf7,Thbs1,Cd40,Tnfrsf9,Slamf7,Il33,Tirap,Nlrp3,Nfkbid,Nod2,Sirpb1c,Calca,Cd63,Gcnt2,Il6ra,Myo10,Ninj1,Plaur,Ptprj,S100a10,Tnf,Map4k4,Iqgap1,Dock1,Cd9,Notch4,Prkcd,Zfp703,Csf2rb2
15_Member	GO Biological Processes	GO:0002694	regulation of leukocyte activation	-9.05336	-6.44838	41/763	11541,12010,12122,12489,12524,12606,12608,12802,13032,14159,14190,14252,14999,15902,16175,16176,16190,16362,16453,16803,16835,16854,17096,17311,17387,17874,18106,20850,20852,20971,21414,21825,21939,21942,75345,77125,117149,216799,243910,257632,100038947	Adora2b,B2m,Bid,Cd33,Cd86,Cebpa,Cebpb,Cnr2,Ctsc,Fes,Fgl2,Flot2,H2-DMb1,Id2,Il1a,Il1b,Il4ra,Irf1,Jak3,Lbp,Ldlr,Lgals3,Lyn,Kitl,Mmp14,Myd88,Cd244a,Stat5a,Stat6,Sdc4,Tcf7,Thbs1,Cd40,Tnfrsf9,Slamf7,Il33,Tirap,Nlrp3,Nfkbid,Nod2,Sirpb1c
15_Member	GO Biological Processes	GO:0045785	positive regulation of cell adhesion	-7.60335	-5.20485	30/510	12010,12310,12512,12524,14252,14538,14999,16175,16176,16190,16194,16362,16453,17311,17909,18081,18106,18793,19271,20194,20850,20971,21825,21926,26921,29875,216799,243910,330662,100038947	B2m,Calca,Cd63,Cd86,Flot2,Gcnt2,H2-DMb1,Il1a,Il1b,Il4ra,Il6ra,Irf1,Jak3,Kitl,Myo10,Ninj1,Cd244a,Plaur,Ptprj,S100a10,Stat5a,Sdc4,Thbs1,Tnf,Map4k4,Iqgap1,Nlrp3,Nfkbid,Dock1,Sirpb1c
15_Member	GO Biological Processes	GO:0022407	regulation of cell-cell adhesion	-7.29118	-4.96792	29/497	12010,12524,12527,12608,14190,14252,14538,14999,16175,16176,16190,16194,16362,16453,16854,17096,17311,17909,18106,18132,18753,18793,20850,20971,21926,216799,243910,353310,100038947	B2m,Cd86,Cd9,Cebpb,Fgl2,Flot2,Gcnt2,H2-DMb1,Il1a,Il1b,Il4ra,Il6ra,Irf1,Jak3,Lgals3,Lyn,Kitl,Myo10,Cd244a,Notch4,Prkcd,Plaur,Stat5a,Sdc4,Tnf,Nlrp3,Nfkbid,Zfp703,Sirpb1c
15_Member	GO Biological Processes	GO:0070663	regulation of leukocyte proliferation	-7.21512	-4.90272	21/280	12122,12524,12608,12984,14999,16175,16176,16362,16453,16854,17096,17311,17874,18106,20850,20852,20971,21939,21942,77125,117149	Bid,Cd86,Cebpb,Csf2rb2,H2-DMb1,Il1a,Il1b,Irf1,Jak3,Lgals3,Lyn,Kitl,Myd88,Cd244a,Stat5a,Stat6,Sdc4,Cd40,Tnfrsf9,Il33,Tirap
15_Member	GO Biological Processes	GO:0050670	regulation of lymphocyte proliferation	-5.93463	-3.80677	18/253	12122,12524,12608,14999,16175,16176,16362,16453,16854,17096,17311,17874,18106,20850,20971,21939,21942,117149	Bid,Cd86,Cebpb,H2-DMb1,Il1a,Il1b,Irf1,Jak3,Lgals3,Lyn,Kitl,Myd88,Cd244a,Stat5a,Sdc4,Cd40,Tnfrsf9,Tirap
15_Member	GO Biological Processes	GO:0051249	regulation of lymphocyte activation	-5.86423	-3.74879	31/648	12010,12122,12524,12608,14190,14252,14999,15902,16175,16176,16190,16362,16453,16854,17096,17311,17387,17874,18106,20850,20852,20971,21414,21939,21942,75345,117149,216799,243910,257632,100038947	B2m,Bid,Cd86,Cebpb,Fgl2,Flot2,H2-DMb1,Id2,Il1a,Il1b,Il4ra,Irf1,Jak3,Lgals3,Lyn,Kitl,Mmp14,Myd88,Cd244a,Stat5a,Stat6,Sdc4,Tcf7,Cd40,Tnfrsf9,Slamf7,Tirap,Nlrp3,Nfkbid,Nod2,Sirpb1c
15_Member	GO Biological Processes	GO:0050867	positive regulation of cell activation	-5.84923	-3.73769	28/551	11541,12010,12524,12606,13032,14252,14999,16175,16176,16190,16362,16453,16803,17311,17387,17874,18106,19271,20850,20852,21825,21939,77125,117149,216799,243910,257632,100038947	Adora2b,B2m,Cd86,Cebpa,Ctsc,Flot2,H2-DMb1,Il1a,Il1b,Il4ra,Irf1,Jak3,Lbp,Kitl,Mmp14,Myd88,Cd244a,Ptprj,Stat5a,Stat6,Thbs1,Cd40,Il33,Tirap,Nlrp3,Nfkbid,Nod2,Sirpb1c
15_Member	GO Biological Processes	GO:0032944	regulation of mononuclear cell proliferation	-5.8126	-3.72237	18/258	12122,12524,12608,14999,16175,16176,16362,16453,16854,17096,17311,17874,18106,20850,20971,21939,21942,117149	Bid,Cd86,Cebpb,H2-DMb1,Il1a,Il1b,Irf1,Jak3,Lgals3,Lyn,Kitl,Myd88,Cd244a,Stat5a,Sdc4,Cd40,Tnfrsf9,Tirap
15_Member	GO Biological Processes	GO:0002696	positive regulation of leukocyte activation	-5.67969	-3.60554	27/530	11541,12010,12524,12606,13032,14252,14999,16175,16176,16190,16362,16453,16803,17311,17387,17874,18106,20850,20852,21825,21939,77125,117149,216799,243910,257632,100038947	Adora2b,B2m,Cd86,Cebpa,Ctsc,Flot2,H2-DMb1,Il1a,Il1b,Il4ra,Irf1,Jak3,Lbp,Kitl,Mmp14,Myd88,Cd244a,Stat5a,Stat6,Thbs1,Cd40,Il33,Tirap,Nlrp3,Nfkbid,Nod2,Sirpb1c
15_Member	GO Biological Processes	GO:0050863	regulation of T cell activation	-5.64512	-3.5815	22/378	12010,12122,12524,12608,14190,14252,14999,16175,16176,16190,16362,16453,16854,17311,18106,20850,20971,21414,21942,216799,243910,100038947	B2m,Bid,Cd86,Cebpb,Fgl2,Flot2,H2-DMb1,Il1a,Il1b,Il4ra,Irf1,Jak3,Lgals3,Kitl,Cd244a,Stat5a,Sdc4,Tcf7,Tnfrsf9,Nlrp3,Nfkbid,Sirpb1c
15_Member	GO Biological Processes	GO:0022409	positive regulation of cell-cell adhesion	-5.56729	-3.53001	20/324	12010,12524,14252,14538,14999,16175,16176,16190,16194,16362,16453,17311,17909,18106,18793,20850,21926,216799,243910,100038947	B2m,Cd86,Flot2,Gcnt2,H2-DMb1,Il1a,Il1b,Il4ra,Il6ra,Irf1,Jak3,Kitl,Myo10,Cd244a,Plaur,Stat5a,Tnf,Nlrp3,Nfkbid,Sirpb1c
15_Member	GO Biological Processes	GO:0070665	positive regulation of leukocyte proliferation	-4.83356	-2.92944	13/168	12524,12984,14999,16175,16176,16453,17096,17311,17874,18106,20850,21939,117149	Cd86,Csf2rb2,H2-DMb1,Il1a,Il1b,Jak3,Lyn,Kitl,Myd88,Cd244a,Stat5a,Cd40,Tirap
15_Member	GO Biological Processes	GO:0042129	regulation of T cell proliferation	-4.76481	-2.86978	14/196	12122,12524,12608,14999,16175,16176,16362,16453,16854,17311,18106,20850,20971,21942	Bid,Cd86,Cebpb,H2-DMb1,Il1a,Il1b,Irf1,Jak3,Lgals3,Kitl,Cd244a,Stat5a,Sdc4,Tnfrsf9
15_Member	GO Biological Processes	GO:1903037	regulation of leukocyte cell-cell adhesion	-4.69877	-2.81664	20/371	12010,12524,12608,14190,14252,14999,16175,16176,16190,16362,16453,16854,17311,18106,20850,20971,21926,216799,243910,100038947	B2m,Cd86,Cebpb,Fgl2,Flot2,H2-DMb1,Il1a,Il1b,Il4ra,Irf1,Jak3,Lgals3,Kitl,Cd244a,Stat5a,Sdc4,Tnf,Nlrp3,Nfkbid,Sirpb1c
15_Member	GO Biological Processes	GO:1903039	positive regulation of leukocyte cell-cell adhesion	-4.31704	-2.49179	16/272	12010,12524,14252,14999,16175,16176,16190,16362,16453,17311,18106,20850,21926,216799,243910,100038947	B2m,Cd86,Flot2,H2-DMb1,Il1a,Il1b,Il4ra,Irf1,Jak3,Kitl,Cd244a,Stat5a,Tnf,Nlrp3,Nfkbid,Sirpb1c
15_Member	GO Biological Processes	GO:0050870	positive regulation of T cell activation	-4.2591	-2.44773	15/246	12010,12524,14252,14999,16175,16176,16190,16362,16453,17311,18106,20850,216799,243910,100038947	B2m,Cd86,Flot2,H2-DMb1,Il1a,Il1b,Il4ra,Irf1,Jak3,Kitl,Cd244a,Stat5a,Nlrp3,Nfkbid,Sirpb1c
15_Member	GO Biological Processes	GO:0050671	positive regulation of lymphocyte proliferation	-3.99345	-2.22815	11/149	12524,14999,16175,16176,16453,17311,17874,18106,20850,21939,117149	Cd86,H2-DMb1,Il1a,Il1b,Jak3,Kitl,Myd88,Cd244a,Stat5a,Cd40,Tirap
15_Member	GO Biological Processes	GO:0032946	positive regulation of mononuclear cell proliferation	-3.91615	-2.16561	11/152	12524,14999,16175,16176,16453,17311,17874,18106,20850,21939,117149	Cd86,H2-DMb1,Il1a,Il1b,Jak3,Kitl,Myd88,Cd244a,Stat5a,Cd40,Tirap
15_Member	GO Biological Processes	GO:0051251	positive regulation of lymphocyte activation	-3.79956	-2.07341	21/465	12010,12524,14252,14999,16175,16176,16190,16362,16453,17311,17387,17874,18106,20850,20852,21939,117149,216799,243910,257632,100038947	B2m,Cd86,Flot2,H2-DMb1,Il1a,Il1b,Il4ra,Irf1,Jak3,Kitl,Mmp14,Myd88,Cd244a,Stat5a,Stat6,Cd40,Tirap,Nlrp3,Nfkbid,Nod2,Sirpb1c
15_Member	GO Biological Processes	GO:0042102	positive regulation of T cell proliferation	-3.00894	-1.44535	8/110	12524,14999,16175,16176,16453,17311,18106,20850	Cd86,H2-DMb1,Il1a,Il1b,Jak3,Kitl,Cd244a,Stat5a
16_Summary	KEGG Pathway	mmu05133	Pertussis - Mus musculus (house mouse)	-8.84293	-6.24729	13/77	12266,12362,15900,16175,16176,16362,17874,21926,50908,50909,107607,117149,216799,12370,12524,16803,20302,20303,21897,21939,26397,27056,54123,12122,16835,17096,17395,18024,21937,22030,11796,12363,20194,21414,67268,67771,67951,80837,12608,14999,16155,257632,320207,12443,53859,14962,16194,16391,72512,246728,246730,215280,330662,16453,20850,20852,21825	C3,Casp1,Irf8,Il1a,Il1b,Irf1,Myd88,Tnf,C1s1,C1ra,Nod1,Tirap,Nlrp3,Casp8,Cd86,Lbp,Ccl3,Ccl4,Tlr1,Cd40,Map2k3,Irf5,Irf7,Bid,Ldlr,Lyn,Mmp9,Nfe2l2,Tnfrsf1a,Traf2,Birc3,Casp4,S100a10,Tcf7,Myl12a,Arpc5,Tubb6,Rhoj,Cebpb,H2-DMb1,Il10rb,Nod2,Pik3r5,Ccnd1,Map3k14,Cfb,Il6ra,Irf9,Sting1,Oas2,Oas1a,Wipf1,Dock1,Jak3,Stat5a,Stat6,Thbs1
16_Member	KEGG Pathway	mmu05133	Pertussis - Mus musculus (house mouse)	-8.84293	-6.24729	13/77	12266,12362,15900,16175,16176,16362,17874,21926,50908,50909,107607,117149,216799	C3,Casp1,Irf8,Il1a,Il1b,Irf1,Myd88,Tnf,C1s1,C1ra,Nod1,Tirap,Nlrp3
16_Member	KEGG Pathway	mmu04620	Toll-like receptor signaling pathway - Mus musculus (house mouse)	-8.37218	-5.86787	14/100	12370,12524,16176,16803,17874,20302,20303,21897,21926,21939,26397,27056,54123,117149	Casp8,Cd86,Il1b,Lbp,Myd88,Ccl3,Ccl4,Tlr1,Tnf,Cd40,Map2k3,Irf5,Irf7,Tirap
16_Member	KEGG Pathway	mmu05417	Lipid and atherosclerosis - Mus musculus (house mouse)	-7.68075	-5.27035	19/216	12122,12362,12370,16176,16803,16835,17096,17395,17874,18024,20302,21926,21937,21939,22030,26397,54123,117149,216799	Bid,Casp1,Casp8,Il1b,Lbp,Ldlr,Lyn,Mmp9,Myd88,Nfe2l2,Ccl3,Tnf,Tnfrsf1a,Cd40,Traf2,Map2k3,Irf7,Tirap,Nlrp3
16_Member	KEGG Pathway	mmu05132	Salmonella infection - Mus musculus (house mouse)	-6.59207	-4.34553	19/253	11796,12362,12363,12370,16176,17874,20194,21414,21926,21937,22030,26397,67268,67771,67951,80837,107607,117149,216799	Birc3,Casp1,Casp4,Casp8,Il1b,Myd88,S100a10,Tcf7,Tnf,Tnfrsf1a,Traf2,Map2k3,Myl12a,Arpc5,Tubb6,Rhoj,Nod1,Tirap,Nlrp3
16_Member	KEGG Pathway	mmu05152	Tuberculosis - Mus musculus (house mouse)	-5.88941	-3.77089	15/180	12122,12266,12370,12608,14999,16155,16175,16176,16803,17874,21897,21926,21937,117149,257632	Bid,C3,Casp8,Cebpb,H2-DMb1,Il10rb,Il1a,Il1b,Lbp,Myd88,Tlr1,Tnf,Tnfrsf1a,Tirap,Nod2
16_Member	KEGG Pathway	mmu05145	Toxoplasmosis - Mus musculus (house mouse)	-5.22647	-3.24654	11/110	11796,12370,14999,16155,16835,17874,21926,21937,21939,26397,320207	Birc3,Casp8,H2-DMb1,Il10rb,Ldlr,Myd88,Tnf,Tnfrsf1a,Cd40,Map2k3,Pik3r5
16_Member	KEGG Pathway	mmu04936	Alcoholic liver disease - Mus musculus (house mouse)	-4.92091	-2.98963	12/141	12266,12370,12443,16176,16803,17874,21414,21926,21937,26397,53859,117149	C3,Casp8,Ccnd1,Il1b,Lbp,Myd88,Tcf7,Tnf,Tnfrsf1a,Map2k3,Map3k14,Tirap
16_Member	KEGG Pathway	mmu05171	Coronavirus disease - COVID-19 - Mus musculus (house mouse)	-4.21919	-2.41238	15/248	12266,12362,14962,16176,16194,16391,17874,21926,21937,50908,50909,72512,216799,246728,246730	C3,Casp1,Cfb,Il1b,Il6ra,Irf9,Myd88,Tnf,Tnfrsf1a,C1s1,C1ra,Sting1,Nlrp3,Oas2,Oas1a
16_Member	KEGG Pathway	mmu05135	Yersinia infection - Mus musculus (house mouse)	-3.69275	-1.98849	10/135	12362,16176,17874,21926,22030,26397,67771,215280,216799,330662	Casp1,Il1b,Myd88,Tnf,Traf2,Map2k3,Arpc5,Wipf1,Nlrp3,Dock1
16_Member	KEGG Pathway	mmu05161	Hepatitis B - Mus musculus (house mouse)	-3.64911	-1.95656	11/163	12122,12370,16453,17395,17874,20850,20852,21926,26397,54123,117149	Bid,Casp8,Jak3,Mmp9,Myd88,Stat5a,Stat6,Tnf,Map2k3,Irf7,Tirap
16_Member	GO Biological Processes	GO:0031663	lipopolysaccharide-mediated signaling pathway	-3.20338	-1.60524	5/38	16176,16803,17096,17874,21926	Il1b,Lbp,Lyn,Myd88,Tnf
16_Member	KEGG Pathway	mmu05134	Legionellosis - Mus musculus (house mouse)	-3.05389	-1.47812	6/61	12266,12362,12370,16176,17874,21926	C3,Casp1,Casp8,Il1b,Myd88,Tnf
16_Member	GO Biological Processes	GO:2000341	regulation of chemokine (C-X-C motif) ligand 2 production	-2.84862	-1.31967	4/27	17874,21926,117149,246730	Myd88,Tnf,Tirap,Oas1a
16_Member	KEGG Pathway	mmu05142	Chagas disease - Mus musculus (house mouse)	-2.5295	-1.08654	7/103	12266,12370,16176,17874,20302,21926,21937	C3,Casp8,Il1b,Myd88,Ccl3,Tnf,Tnfrsf1a
16_Member	KEGG Pathway	mmu05144	Malaria - Mus musculus (house mouse)	-2.4057	-0.991052	5/57	16176,17874,21825,21926,21939	Il1b,Myd88,Thbs1,Tnf,Cd40
16_Member	WikiPathways	WP5128	Fibrin complement receptor 3 signaling pathway	-2.06646	-0.734233	4/44	16803,17874,21926,117149	Lbp,Myd88,Tnf,Tirap
17_Summary	KEGG Pathway	mmu04668	TNF signaling pathway - Mus musculus (house mouse)	-8.59922	-6.04748	15/113	11796,12370,12608,12702,16176,16362,16477,17387,17395,21926,21937,22030,26397,53859,257632,12122,12362,14999,16175,16391,17874,24014,54123,77125,216799,246728,246730,11545,16453,20850,20852,58203,12443,12444,14284,16177,100038947,16835,18753,20299,12606,16194,26921,16819	Birc3,Casp8,Cebpb,Socs3,Il1b,Irf1,Junb,Mmp14,Mmp9,Tnf,Tnfrsf1a,Traf2,Map2k3,Map3k14,Nod2,Bid,Casp1,H2-DMb1,Il1a,Irf9,Myd88,Rnasel,Irf7,Il33,Nlrp3,Oas2,Oas1a,Parp1,Jak3,Stat5a,Stat6,Zbp1,Ccnd1,Ccnd2,Fosl2,Il1r1,Sirpb1c,Ldlr,Prkcd,Ccl22,Cebpa,Il6ra,Map4k4,Lcn2
17_Member	KEGG Pathway	mmu04668	TNF signaling pathway - Mus musculus (house mouse)	-8.59922	-6.04748	15/113	11796,12370,12608,12702,16176,16362,16477,17387,17395,21926,21937,22030,26397,53859,257632	Birc3,Casp8,Cebpb,Socs3,Il1b,Irf1,Junb,Mmp14,Mmp9,Tnf,Tnfrsf1a,Traf2,Map2k3,Map3k14,Nod2
17_Member	KEGG Pathway	mmu05164	Influenza A - Mus musculus (house mouse)	-7.64304	-5.23863	17/173	12122,12362,12370,12702,14999,16175,16176,16391,17874,21926,21937,24014,54123,77125,216799,246728,246730	Bid,Casp1,Casp8,Socs3,H2-DMb1,Il1a,Il1b,Irf9,Myd88,Tnf,Tnfrsf1a,Rnasel,Irf7,Il33,Nlrp3,Oas2,Oas1a
17_Member	KEGG Pathway	mmu04217	Necroptosis - Mus musculus (house mouse)	-7.53168	-5.15268	17/176	11545,11796,12122,12362,12370,16175,16176,16391,16453,20850,20852,21926,21937,22030,58203,77125,216799	Parp1,Birc3,Bid,Casp1,Casp8,Il1a,Il1b,Irf9,Jak3,Stat5a,Stat6,Tnf,Tnfrsf1a,Traf2,Zbp1,Il33,Nlrp3
17_Member	KEGG Pathway	mmu05162	Measles - Mus musculus (house mouse)	-5.50028	-3.47806	13/146	12122,12370,12443,12444,16175,16176,16391,16453,17874,20850,54123,246728,246730	Bid,Casp8,Ccnd1,Ccnd2,Il1a,Il1b,Irf9,Jak3,Myd88,Stat5a,Irf7,Oas2,Oas1a
17_Member	KEGG Pathway	mmu04380	Osteoclast differentiation - Mus musculus (house mouse)	-5.35402	-3.35111	12/128	12702,14284,16175,16176,16177,16391,16477,21926,21937,22030,53859,100038947	Socs3,Fosl2,Il1a,Il1b,Il1r1,Irf9,Junb,Tnf,Tnfrsf1a,Traf2,Map3k14,Sirpb1c
17_Member	KEGG Pathway	mmu05160	Hepatitis C - Mus musculus (house mouse)	-4.91764	-2.98836	13/165	12122,12370,12443,12702,16391,16835,21926,21937,22030,24014,54123,246728,246730	Bid,Casp8,Ccnd1,Socs3,Irf9,Ldlr,Tnf,Tnfrsf1a,Traf2,Rnasel,Irf7,Oas2,Oas1a
17_Member	KEGG Pathway	mmu04625	C-type lectin receptor signaling pathway - Mus musculus (house mouse)	-4.37329	-2.53586	10/112	12362,12370,16176,16362,16391,18753,20299,21926,53859,216799	Casp1,Casp8,Il1b,Irf1,Irf9,Prkcd,Ccl22,Tnf,Map3k14,Nlrp3
17_Member	KEGG Pathway	mmu04932	Non-alcoholic fatty liver disease - Mus musculus (house mouse)	-3.19186	-1.60082	10/156	12122,12370,12606,12702,16175,16176,16194,21926,21937,22030	Bid,Casp8,Cebpa,Socs3,Il1a,Il1b,Il6ra,Tnf,Tnfrsf1a,Traf2
17_Member	WikiPathways	WP493	Mapk signaling pathway	-3.12769	-1.5421	10/159	12362,12370,16175,16176,16177,18753,21926,22030,26921,53859	Casp1,Casp8,Il1a,Il1b,Il1r1,Prkcd,Tnf,Traf2,Map4k4,Map3k14
17_Member	KEGG Pathway	mmu04657	IL-17 signaling pathway - Mus musculus (house mouse)	-2.7823	-1.27044	7/93	12370,12608,16176,16819,17395,21926,22030	Casp8,Cebpb,Il1b,Lcn2,Mmp9,Tnf,Traf2
18_Summary	GO Biological Processes	GO:0002250	adaptive immune response	-8.26152	-5.77912	30/477	12010,12266,12524,12984,13032,14190,14964,14999,15040,16174,16190,16194,16453,17096,17874,18106,18753,20852,21939,23882,50908,50909,54123,67664,75234,75345,80898,109305,232371,257632,11541,12608,14962,14991,15900,16803,20850,77125	B2m,C3,Cd86,Csf2rb2,Ctsc,Fgl2,H2-D1,H2-DMb1,H2-T23,Il18rap,Il4ra,Il6ra,Jak3,Lyn,Myd88,Cd244a,Prkcd,Stat6,Cd40,Gadd45g,C1s1,C1ra,Irf7,Rnf125,Rnf19b,Slamf7,Erap1,Orai1,C1rl,Nod2,Adora2b,Cebpb,Cfb,H2-M3,Irf8,Lbp,Stat5a,Il33
18_Member	GO Biological Processes	GO:0002250	adaptive immune response	-8.26152	-5.77912	30/477	12010,12266,12524,12984,13032,14190,14964,14999,15040,16174,16190,16194,16453,17096,17874,18106,18753,20852,21939,23882,50908,50909,54123,67664,75234,75345,80898,109305,232371,257632	B2m,C3,Cd86,Csf2rb2,Ctsc,Fgl2,H2-D1,H2-DMb1,H2-T23,Il18rap,Il4ra,Il6ra,Jak3,Lyn,Myd88,Cd244a,Prkcd,Stat6,Cd40,Gadd45g,C1s1,C1ra,Irf7,Rnf125,Rnf19b,Slamf7,Erap1,Orai1,C1rl,Nod2
18_Member	GO Biological Processes	GO:0002252	immune effector process	-8.19276	-5.7312	32/538	11541,12010,12266,12608,12984,13032,14190,14962,14964,14991,14999,15040,15900,16174,16190,16194,16803,17096,17874,18106,18753,20850,20852,21939,23882,50908,50909,54123,75234,77125,232371,257632	Adora2b,B2m,C3,Cebpb,Csf2rb2,Ctsc,Fgl2,Cfb,H2-D1,H2-M3,H2-DMb1,H2-T23,Irf8,Il18rap,Il4ra,Il6ra,Lbp,Lyn,Myd88,Cd244a,Prkcd,Stat5a,Stat6,Cd40,Gadd45g,C1s1,C1ra,Irf7,Rnf19b,Il33,C1rl,Nod2
18_Member	GO Biological Processes	GO:0002449	lymphocyte mediated immunity	-6.29033	-4.10178	21/318	12010,12266,12984,13032,14190,14964,14999,15040,16174,16190,17874,18753,20850,20852,21939,50908,50909,54123,75234,232371,257632	B2m,C3,Csf2rb2,Ctsc,Fgl2,H2-D1,H2-DMb1,H2-T23,Il18rap,Il4ra,Myd88,Prkcd,Stat5a,Stat6,Cd40,C1s1,C1ra,Irf7,Rnf19b,C1rl,Nod2
18_Member	GO Biological Processes	GO:0002443	leukocyte mediated immunity	-6.07024	-3.91309	23/385	11541,12010,12266,12984,13032,14190,14964,14999,15040,16174,16190,17096,17874,18753,20850,20852,21939,50908,50909,54123,75234,232371,257632	Adora2b,B2m,C3,Csf2rb2,Ctsc,Fgl2,H2-D1,H2-DMb1,H2-T23,Il18rap,Il4ra,Lyn,Myd88,Prkcd,Stat5a,Stat6,Cd40,C1s1,C1ra,Irf7,Rnf19b,C1rl,Nod2
18_Member	GO Biological Processes	GO:0002460	adaptive immune response based on somatic recombination of immune receptors built from immunoglobulin superfamily domains	-6.05025	-3.90308	21/329	12010,12266,12984,13032,14190,14964,14999,15040,16174,16190,16194,17874,18753,20852,21939,23882,50908,50909,54123,232371,257632	B2m,C3,Csf2rb2,Ctsc,Fgl2,H2-D1,H2-DMb1,H2-T23,Il18rap,Il4ra,Il6ra,Myd88,Prkcd,Stat6,Cd40,Gadd45g,C1s1,C1ra,Irf7,C1rl,Nod2
18_Member	GO Biological Processes	GO:0019724	B cell mediated immunity	-4.31982	-2.493	15/243	12010,12266,12984,14190,14999,16190,17874,18753,20852,21939,50908,50909,54123,232371,257632	B2m,C3,Csf2rb2,Fgl2,H2-DMb1,Il4ra,Myd88,Prkcd,Stat6,Cd40,C1s1,C1ra,Irf7,C1rl,Nod2
18_Member	GO Biological Processes	GO:0016064	immunoglobulin mediated immune response	-3.82961	-2.10095	14/239	12010,12266,12984,14190,14999,16190,17874,18753,20852,50908,50909,54123,232371,257632	B2m,C3,Csf2rb2,Fgl2,H2-DMb1,Il4ra,Myd88,Prkcd,Stat6,C1s1,C1ra,Irf7,C1rl,Nod2
19_Summary	GO Biological Processes	GO:0002685	regulation of leukocyte migration	-7.84194	-5.42546	20/234	12527,13601,16175,16176,16177,16803,16854,17096,17311,17387,17395,17874,18081,19271,20868,21825,69453,77125,117149,257632,16362,21897,54123,73914,67664	Cd9,Ecm1,Il1a,Il1b,Il1r1,Lbp,Lgals3,Lyn,Kitl,Mmp14,Mmp9,Myd88,Ninj1,Ptprj,Stk10,Thbs1,Prss56,Il33,Tirap,Nod2,Irf1,Tlr1,Irf7,Irak3,Rnf125
19_Member	GO Biological Processes	GO:0002685	regulation of leukocyte migration	-7.84194	-5.42546	20/234	12527,13601,16175,16176,16177,16803,16854,17096,17311,17387,17395,17874,18081,19271,20868,21825,69453,77125,117149,257632	Cd9,Ecm1,Il1a,Il1b,Il1r1,Lbp,Lgals3,Lyn,Kitl,Mmp14,Mmp9,Myd88,Ninj1,Ptprj,Stk10,Thbs1,Prss56,Il33,Tirap,Nod2
19_Member	GO Biological Processes	GO:0034121	regulation of toll-like receptor signaling pathway	-5.22214	-3.24444	9/71	16362,16803,17096,18081,21897,54123,73914,117149,257632	Irf1,Lbp,Lyn,Ninj1,Tlr1,Irf7,Irak3,Tirap,Nod2
19_Member	GO Biological Processes	GO:0062207	regulation of pattern recognition receptor signaling pathway	-4.84173	-2.93201	10/99	16362,16803,17096,18081,21897,54123,67664,73914,117149,257632	Irf1,Lbp,Lyn,Ninj1,Tlr1,Irf7,Rnf125,Irak3,Tirap,Nod2
19_Member	GO Biological Processes	GO:0002687	positive regulation of leukocyte migration	-4.37223	-2.53586	12/160	16175,16176,16177,16803,16854,17311,17387,17395,19271,21825,69453,117149	Il1a,Il1b,Il1r1,Lbp,Lgals3,Kitl,Mmp14,Mmp9,Ptprj,Thbs1,Prss56,Tirap
19_Member	GO Biological Processes	GO:1902622	regulation of neutrophil migration	-4.19268	-2.39623	7/55	16175,16176,16177,16803,17874,117149,257632	Il1a,Il1b,Il1r1,Lbp,Myd88,Tirap,Nod2
19_Member	GO Biological Processes	GO:0002688	regulation of leukocyte chemotaxis	-3.26209	-1.65522	9/126	16176,16803,17096,18081,19271,21825,69453,117149,257632	Il1b,Lbp,Lyn,Ninj1,Ptprj,Thbs1,Prss56,Tirap,Nod2
19_Member	GO Biological Processes	GO:0034143	regulation of toll-like receptor 4 signaling pathway	-3.1972	-1.60524	4/22	16803,17096,18081,117149	Lbp,Lyn,Ninj1,Tirap
19_Member	GO Biological Processes	GO:0071622	regulation of granulocyte chemotaxis	-3.13126	-1.54476	6/59	16176,16803,19271,21825,117149,257632	Il1b,Lbp,Ptprj,Thbs1,Tirap,Nod2
19_Member	GO Biological Processes	GO:0034145	positive regulation of toll-like receptor 4 signaling pathway	-3.03903	-1.47113	3/11	16803,18081,117149	Lbp,Ninj1,Tirap
19_Member	GO Biological Processes	GO:1902624	positive regulation of neutrophil migration	-2.95321	-1.40065	5/43	16175,16176,16177,16803,117149	Il1a,Il1b,Il1r1,Lbp,Tirap
19_Member	GO Biological Processes	GO:0034123	positive regulation of toll-like receptor signaling pathway	-2.67392	-1.19364	4/30	16803,18081,21897,117149	Lbp,Ninj1,Tlr1,Tirap
19_Member	GO Biological Processes	GO:0090022	regulation of neutrophil chemotaxis	-2.33574	-0.941321	4/37	16176,16803,117149,257632	Il1b,Lbp,Tirap,Nod2
19_Member	GO Biological Processes	GO:0062208	positive regulation of pattern recognition receptor signaling pathway	-2.03225	-0.705384	4/45	16803,18081,21897,117149	Lbp,Ninj1,Tlr1,Tirap
19_Member	GO Biological Processes	GO:0002690	positive regulation of leukocyte chemotaxis	-2.00099	-0.682161	6/99	16176,16803,19271,21825,69453,117149	Il1b,Lbp,Ptprj,Thbs1,Prss56,Tirap
20_Summary	GO Biological Processes	GO:0008360	regulation of cell shape	-7.37399	-5.03054	16/159	11853,13367,14159,17886,17909,20302,22350,57912,67268,74194,80837,104252,104445,192662,223881,244418,13589,14252,16800,18753,20868,22352,29875,59069,67771,67951,76281,101497,215280,218581,330662,381293,20194,17311,56297,69159,74012	Rhoc,Diaph1,Fes,Myh9,Myo10,Ccl3,Ezr,Cdc42se1,Myl12a,Rnd3,Rhoj,Cdc42ep2,Cdc42ep1,Arhgdia,Rnd1,Prag1,Mapre1,Flot2,Arhgef2,Prkcd,Stk10,Vim,Iqgap1,Tpm3,Arpc5,Tubb6,Tax1bp3,Plekhg2,Wipf1,Depdc1b,Dock1,Kif14,S100a10,Kitl,Arl6,Rhebl1,Rap2b
20_Member	GO Biological Processes	GO:0008360	regulation of cell shape	-7.37399	-5.03054	16/159	11853,13367,14159,17886,17909,20302,22350,57912,67268,74194,80837,104252,104445,192662,223881,244418	Rhoc,Diaph1,Fes,Myh9,Myo10,Ccl3,Ezr,Cdc42se1,Myl12a,Rnd3,Rhoj,Cdc42ep2,Cdc42ep1,Arhgdia,Rnd1,Prag1
20_Member	Reactome Gene Sets	R-MMU-194315	Signaling by Rho GTPases	-4.6594	-2.7826	26/569	11853,13367,13589,14252,16800,17886,18753,20868,22352,29875,59069,67771,67951,74194,76281,80837,101497,104252,104445,192662,215280,218581,223881,244418,330662,381293	Rhoc,Diaph1,Mapre1,Flot2,Arhgef2,Myh9,Prkcd,Stk10,Vim,Iqgap1,Tpm3,Arpc5,Tubb6,Rnd3,Tax1bp3,Rhoj,Plekhg2,Cdc42ep2,Cdc42ep1,Arhgdia,Wipf1,Depdc1b,Rnd1,Prag1,Dock1,Kif14
20_Member	Reactome Gene Sets	R-MMU-9716542	Signaling by Rho GTPases, Miro GTPases and RHOBTB3	-4.46835	-2.61055	26/584	11853,13367,13589,14252,16800,17886,18753,20868,22352,29875,59069,67771,67951,74194,76281,80837,101497,104252,104445,192662,215280,218581,223881,244418,330662,381293	Rhoc,Diaph1,Mapre1,Flot2,Arhgef2,Myh9,Prkcd,Stk10,Vim,Iqgap1,Tpm3,Arpc5,Tubb6,Rnd3,Tax1bp3,Rhoj,Plekhg2,Cdc42ep2,Cdc42ep1,Arhgdia,Wipf1,Depdc1b,Rnd1,Prag1,Dock1,Kif14
20_Member	GO Biological Processes	GO:0022604	regulation of cell morphogenesis	-4.21771	-2.41238	18/338	11853,13367,14159,17886,17909,20194,20302,22350,57912,67268,74194,80837,104252,104445,192662,223881,244418,330662	Rhoc,Diaph1,Fes,Myh9,Myo10,S100a10,Ccl3,Ezr,Cdc42se1,Myl12a,Rnd3,Rhoj,Cdc42ep2,Cdc42ep1,Arhgdia,Rnd1,Prag1,Dock1
20_Member	Reactome Gene Sets	R-MMU-9012999	RHO GTPase cycle	-3.87945	-2.13935	19/392	11853,13367,14252,16800,20868,22352,29875,59069,74194,80837,101497,104252,104445,192662,218581,223881,244418,330662,381293	Rhoc,Diaph1,Flot2,Arhgef2,Stk10,Vim,Iqgap1,Tpm3,Rnd3,Rhoj,Plekhg2,Cdc42ep2,Cdc42ep1,Arhgdia,Depdc1b,Rnd1,Prag1,Dock1,Kif14
20_Member	GO Biological Processes	GO:0007264	small GTPase mediated signal transduction	-3.69935	-1.9924	14/246	11853,17311,56297,57912,69159,74012,74194,76281,80837,104252,104445,192662,223881,330662	Rhoc,Kitl,Arl6,Cdc42se1,Rhebl1,Rap2b,Rnd3,Tax1bp3,Rhoj,Cdc42ep2,Cdc42ep1,Arhgdia,Rnd1,Dock1
20_Member	Reactome Gene Sets	R-MMU-195258	RHO GTPase Effectors	-2.32054	-0.931949	11/238	11853,13367,13589,17886,18753,29875,67771,67951,76281,215280,381293	Rhoc,Diaph1,Mapre1,Myh9,Prkcd,Iqgap1,Arpc5,Tubb6,Tax1bp3,Wipf1,Kif14
20_Member	GO Biological Processes	GO:0007266	Rho protein signal transduction	-2.19064	-0.829782	5/64	76281,80837,104252,104445,192662	Tax1bp3,Rhoj,Cdc42ep2,Cdc42ep1,Arhgdia

## Sheet: Table S4
Table S4: Functional analysis of the up-regulated genes in Cluster 2 of WT.
GroupID	Category	Term	Description	LogP	Log(q-value)	InTerm_InList	Genes	Symbols
1_Summary	GO Biological Processes	GO:0031347	regulation of defense response	-22.9232	-18.6555	49/659	12053,12258,12484,12505,12630,12703,13874,15937,15944,16145,16193,16859,17127,17381,17394,18033,18035,18787,19697,19766,20128,20304,20311,20698,20846,20847,21354,21355,21930,24088,52118,56708,60505,64685,70110,80285,80859,80861,83430,100952,192656,209200,209387,216161,226695,268749,319236,434341,100038882,11622,231655,234311,13609,17295,20296,20306,14972,15015,15018,18176,50723,100123473	Bcl6,Serping1,Cd24a,Cd44,Cfi,Socs1,Ereg,Ier3,Irgm1,Igtp,Il6,Lgals9,Smad3,Mmp12,Mmp8,Nfkb1,Nfkbia,Serpine1,Rela,Ripk1,Trim30a,Ccl5,Cxcl5,Sphk1,Stat1,Stat2,Tap1,Tap2,Tnfaip6,Tlr2,Pvr,Clcf1,Il21,Nmi,Ifi35,Parp9,Nfkbiz,Dhx58,Il23a,Emilin1,Ripk2,Dtx3l,Trim30d,Sbno2,Ifi205,Rnf31,Trim12c,Nlrc5,Isg15,Ahr,Oasl1,Ddx60,S1pr1,Met,Ccl2,Ccl7,H2-K1,H2-Q4,H2-Q7,Nras,Icosl,Trdc
1_Member	GO Biological Processes	GO:0031347	regulation of defense response	-22.9232	-18.6555	49/659	12053,12258,12484,12505,12630,12703,13874,15937,15944,16145,16193,16859,17127,17381,17394,18033,18035,18787,19697,19766,20128,20304,20311,20698,20846,20847,21354,21355,21930,24088,52118,56708,60505,64685,70110,80285,80859,80861,83430,100952,192656,209200,209387,216161,226695,268749,319236,434341,100038882	Bcl6,Serping1,Cd24a,Cd44,Cfi,Socs1,Ereg,Ier3,Irgm1,Igtp,Il6,Lgals9,Smad3,Mmp12,Mmp8,Nfkb1,Nfkbia,Serpine1,Rela,Ripk1,Trim30a,Ccl5,Cxcl5,Sphk1,Stat1,Stat2,Tap1,Tap2,Tnfaip6,Tlr2,Pvr,Clcf1,Il21,Nmi,Ifi35,Parp9,Nfkbiz,Dhx58,Il23a,Emilin1,Ripk2,Dtx3l,Trim30d,Sbno2,Ifi205,Rnf31,Trim12c,Nlrc5,Isg15
1_Member	GO Biological Processes	GO:0002831	regulation of response to biotic stimulus	-20.5761	-16.7855	36/371	11622,12258,12484,12630,12703,13874,15944,16145,16859,17381,20128,20304,20311,20846,20847,21354,21355,24088,52118,60505,64685,70110,80285,80861,83430,100952,192656,209200,209387,226695,231655,234311,268749,319236,434341,100038882	Ahr,Serping1,Cd24a,Cfi,Socs1,Ereg,Irgm1,Igtp,Lgals9,Mmp12,Trim30a,Ccl5,Cxcl5,Stat1,Stat2,Tap1,Tap2,Tlr2,Pvr,Il21,Nmi,Ifi35,Parp9,Dhx58,Il23a,Emilin1,Ripk2,Dtx3l,Trim30d,Ifi205,Oasl1,Ddx60,Rnf31,Trim12c,Nlrc5,Isg15
1_Member	GO Biological Processes	GO:0032103	positive regulation of response to external stimulus	-17.5204	-13.9516	36/459	12484,13609,13874,15944,16145,16193,16859,17127,17295,17381,17394,18035,18787,19766,20128,20296,20304,20306,24088,52118,60505,64685,70110,80285,80859,80861,83430,100952,192656,209387,226695,231655,234311,268749,319236,434341	Cd24a,S1pr1,Ereg,Irgm1,Igtp,Il6,Lgals9,Smad3,Met,Mmp12,Mmp8,Nfkbia,Serpine1,Ripk1,Trim30a,Ccl2,Ccl5,Ccl7,Tlr2,Pvr,Il21,Nmi,Ifi35,Parp9,Nfkbiz,Dhx58,Il23a,Emilin1,Ripk2,Trim30d,Ifi205,Oasl1,Ddx60,Rnf31,Trim12c,Nlrc5
1_Member	GO Biological Processes	GO:0031349	positive regulation of defense response	-14.4824	-11.0355	27/305	12484,13874,15944,16145,16193,16859,17381,17394,18035,18787,19766,20128,20304,24088,52118,60505,64685,70110,80285,80859,100952,192656,209387,226695,268749,319236,434341	Cd24a,Ereg,Irgm1,Igtp,Il6,Lgals9,Mmp12,Mmp8,Nfkbia,Serpine1,Ripk1,Trim30a,Ccl5,Tlr2,Pvr,Il21,Nmi,Ifi35,Parp9,Nfkbiz,Emilin1,Ripk2,Trim30d,Ifi205,Rnf31,Trim12c,Nlrc5
1_Member	GO Biological Processes	GO:0045088	regulation of innate immune response	-14.094	-10.7293	24/240	12258,12630,12703,13874,15944,16145,16859,17381,20128,20847,21354,21355,24088,52118,60505,64685,70110,80285,80861,209387,226695,319236,434341,100038882	Serping1,Cfi,Socs1,Ereg,Irgm1,Igtp,Lgals9,Mmp12,Trim30a,Stat2,Tap1,Tap2,Tlr2,Pvr,Il21,Nmi,Ifi35,Parp9,Dhx58,Trim30d,Ifi205,Trim12c,Nlrc5,Isg15
1_Member	GO Biological Processes	GO:0002833	positive regulation of response to biotic stimulus	-13.3897	-10.2282	21/187	12484,13874,15944,16145,16859,17381,20128,24088,52118,60505,64685,70110,80285,80861,100952,209387,226695,231655,234311,319236,434341	Cd24a,Ereg,Irgm1,Igtp,Lgals9,Mmp12,Trim30a,Tlr2,Pvr,Il21,Nmi,Ifi35,Parp9,Dhx58,Emilin1,Trim30d,Ifi205,Oasl1,Ddx60,Trim12c,Nlrc5
1_Member	GO Biological Processes	GO:0050778	positive regulation of immune response	-11.0448	-8.33341	34/671	12258,12484,12505,12630,13874,14972,15015,15018,15944,16145,16193,16859,17381,18176,19697,20128,21355,24088,50723,52118,56708,60505,64685,70110,80285,80859,83430,192656,209387,226695,268749,319236,434341,100123473	Serping1,Cd24a,Cd44,Cfi,Ereg,H2-K1,H2-Q4,H2-Q7,Irgm1,Igtp,Il6,Lgals9,Mmp12,Nras,Rela,Trim30a,Tap2,Tlr2,Icosl,Pvr,Clcf1,Il21,Nmi,Ifi35,Parp9,Nfkbiz,Il23a,Ripk2,Trim30d,Ifi205,Rnf31,Trim12c,Nlrc5,Trdc
1_Member	GO Biological Processes	GO:0045089	positive regulation of innate immune response	-10.3473	-7.74233	16/142	13874,15944,16145,16859,17381,20128,24088,52118,60505,64685,70110,80285,209387,226695,319236,434341	Ereg,Irgm1,Igtp,Lgals9,Mmp12,Trim30a,Tlr2,Pvr,Il21,Nmi,Ifi35,Parp9,Trim30d,Ifi205,Trim12c,Nlrc5
2_Summary	GO Biological Processes	GO:0001817	regulation of cytokine production	-21.1994	-17.2327	51/787	12053,12334,12394,12484,12703,13078,13836,13874,14066,14727,14728,15368,16180,16193,16859,17127,17295,17381,17394,18033,18126,18176,18787,19696,19697,19698,19766,19878,20128,20296,20304,20311,20698,20846,21808,24088,26362,50723,56200,60505,64685,72043,80861,83397,83430,192656,217203,226421,226695,320910,100038882,11477,12505,12514,15894,16591,18128,18707,20306,20716,27060,80859,108960,231130	Bcl6,Capn2,Runx1,Cd24a,Socs1,Cyp1b1,Epha2,Ereg,F3,Lilrb4b,Lilrb4a,Hmox1,Il1rap,Il6,Lgals9,Smad3,Met,Mmp12,Mmp8,Nfkb1,Nos2,Nras,Serpine1,Rel,Rela,Relb,Ripk1,Rock2,Trim30a,Ccl2,Ccl5,Cxcl5,Sphk1,Stat1,Tgfb2,Tlr2,Axl,Icosl,Ddx21,Il21,Nmi,Sulf2,Dhx58,Akap12,Il23a,Ripk2,Tmem106a,Rab7b,Ifi205,Itgb8,Isg15,Acvr1,Cd44,Cd68,Icam1,Kl,Notch1,Pik3cd,Ccl7,Serpina3n,Tcirg1,Nfkbiz,Irak2,Tnip2
2_Member	GO Biological Processes	GO:0001817	regulation of cytokine production	-21.1994	-17.2327	51/787	12053,12334,12394,12484,12703,13078,13836,13874,14066,14727,14728,15368,16180,16193,16859,17127,17295,17381,17394,18033,18126,18176,18787,19696,19697,19698,19766,19878,20128,20296,20304,20311,20698,20846,21808,24088,26362,50723,56200,60505,64685,72043,80861,83397,83430,192656,217203,226421,226695,320910,100038882	Bcl6,Capn2,Runx1,Cd24a,Socs1,Cyp1b1,Epha2,Ereg,F3,Lilrb4b,Lilrb4a,Hmox1,Il1rap,Il6,Lgals9,Smad3,Met,Mmp12,Mmp8,Nfkb1,Nos2,Nras,Serpine1,Rel,Rela,Relb,Ripk1,Rock2,Trim30a,Ccl2,Ccl5,Cxcl5,Sphk1,Stat1,Tgfb2,Tlr2,Axl,Icosl,Ddx21,Il21,Nmi,Sulf2,Dhx58,Akap12,Il23a,Ripk2,Tmem106a,Rab7b,Ifi205,Itgb8,Isg15
2_Member	GO Biological Processes	GO:0001819	positive regulation of cytokine production	-14.4581	-11.0355	34/509	12394,13078,13874,14066,16180,16193,16859,17127,17381,17394,18126,18176,18787,19696,19697,19766,19878,20296,20304,20698,20846,24088,50723,56200,60505,72043,80861,83397,83430,192656,217203,226421,226695,100038882	Runx1,Cyp1b1,Ereg,F3,Il1rap,Il6,Lgals9,Smad3,Mmp12,Mmp8,Nos2,Nras,Serpine1,Rel,Rela,Ripk1,Rock2,Ccl2,Ccl5,Sphk1,Stat1,Tlr2,Icosl,Ddx21,Il21,Sulf2,Dhx58,Akap12,Il23a,Ripk2,Tmem106a,Rab7b,Ifi205,Isg15
2_Member	GO Biological Processes	GO:0006954	inflammatory response	-13.382	-10.2282	33/521	11477,12053,12484,12505,12514,13836,14066,14728,15368,15894,16180,16193,16591,18126,18128,18707,19696,19697,19698,19766,20296,20304,20306,20311,20698,20716,24088,26362,27060,80859,83430,108960,231130	Acvr1,Bcl6,Cd24a,Cd44,Cd68,Epha2,F3,Lilrb4a,Hmox1,Icam1,Il1rap,Il6,Kl,Nos2,Notch1,Pik3cd,Rel,Rela,Relb,Ripk1,Ccl2,Ccl5,Ccl7,Cxcl5,Sphk1,Serpina3n,Tlr2,Axl,Tcirg1,Nfkbiz,Il23a,Irak2,Tnip2
2_Member	GO Biological Processes	GO:0001818	negative regulation of cytokine production	-8.72634	-6.30987	20/297	12053,12484,13836,14727,14728,15368,16193,16859,17295,17394,18033,19696,19698,20128,21808,24088,26362,64685,80861,83430	Bcl6,Cd24a,Epha2,Lilrb4b,Lilrb4a,Hmox1,Il6,Lgals9,Met,Mmp8,Nfkb1,Rel,Relb,Trim30a,Tgfb2,Tlr2,Axl,Nmi,Dhx58,Il23a
3_Summary	GO Biological Processes	GO:0009615	response to virus	-18.5704	-14.9047	31/299	11810,15944,15976,16145,16193,16363,16859,17127,17381,18033,20128,20846,20847,23962,56200,60505,64685,67775,80285,80861,83430,94094,112419,209200,209387,217069,231655,234311,319236,320910,100038882	Apobec1,Irgm1,Ifnar2,Igtp,Il6,Irf2,Lgals9,Smad3,Mmp12,Nfkb1,Trim30a,Stat1,Stat2,Oasl2,Ddx21,Il21,Nmi,Rtp4,Parp9,Dhx58,Il23a,Trim34a,Ifit1bl2,Dtx3l,Trim30d,Trim25,Oasl1,Ddx60,Trim12c,Itgb8,Isg15
3_Member	GO Biological Processes	GO:0009615	response to virus	-18.5704	-14.9047	31/299	11810,15944,15976,16145,16193,16363,16859,17127,17381,18033,20128,20846,20847,23962,56200,60505,64685,67775,80285,80861,83430,94094,112419,209200,209387,217069,231655,234311,319236,320910,100038882	Apobec1,Irgm1,Ifnar2,Igtp,Il6,Irf2,Lgals9,Smad3,Mmp12,Nfkb1,Trim30a,Stat1,Stat2,Oasl2,Ddx21,Il21,Nmi,Rtp4,Parp9,Dhx58,Il23a,Trim34a,Ifit1bl2,Dtx3l,Trim30d,Trim25,Oasl1,Ddx60,Trim12c,Itgb8,Isg15
3_Member	GO Biological Processes	GO:0051607	defense response to virus	-12.3314	-9.30069	22/236	11810,15976,16193,16363,20128,20846,20847,23962,56200,67775,80285,80861,83430,94094,112419,209200,209387,217069,231655,234311,319236,100038882	Apobec1,Ifnar2,Il6,Irf2,Trim30a,Stat1,Stat2,Oasl2,Ddx21,Rtp4,Parp9,Dhx58,Il23a,Trim34a,Ifit1bl2,Dtx3l,Trim30d,Trim25,Oasl1,Ddx60,Trim12c,Isg15
3_Member	GO Biological Processes	GO:0140546	defense response to symbiont	-12.294	-9.30069	22/237	11810,15976,16193,16363,20128,20846,20847,23962,56200,67775,80285,80861,83430,94094,112419,209200,209387,217069,231655,234311,319236,100038882	Apobec1,Ifnar2,Il6,Irf2,Trim30a,Stat1,Stat2,Oasl2,Ddx21,Rtp4,Parp9,Dhx58,Il23a,Trim34a,Ifit1bl2,Dtx3l,Trim30d,Trim25,Oasl1,Ddx60,Trim12c,Isg15
4_Summary	GO Biological Processes	GO:0019221	cytokine-mediated signaling pathway	-14.0351	-10.7216	27/318	12703,12931,13874,14066,15976,16169,16180,16193,16195,18035,18128,18414,19697,20296,20304,20306,20311,20846,20847,22059,22601,23962,64685,108960,192656,231130,231655,11477,14102,16323,18053,21808,21933,27279,56708,60505,66102,83430	Socs1,Crlf1,Ereg,F3,Ifnar2,Il15ra,Il1rap,Il6,Il6st,Nfkbia,Notch1,Osmr,Rela,Ccl2,Ccl5,Ccl7,Cxcl5,Stat1,Stat2,Trp53,Yap1,Oasl2,Nmi,Irak2,Ripk2,Tnip2,Oasl1,Acvr1,Fas,Inhba,Ngfr,Tgfb2,Tnfrsf10b,Tnfrsf12a,Clcf1,Il21,Cxcl16,Il23a
4_Member	GO Biological Processes	GO:0019221	cytokine-mediated signaling pathway	-14.0351	-10.7216	27/318	12703,12931,13874,14066,15976,16169,16180,16193,16195,18035,18128,18414,19697,20296,20304,20306,20311,20846,20847,22059,22601,23962,64685,108960,192656,231130,231655	Socs1,Crlf1,Ereg,F3,Ifnar2,Il15ra,Il1rap,Il6,Il6st,Nfkbia,Notch1,Osmr,Rela,Ccl2,Ccl5,Ccl7,Cxcl5,Stat1,Stat2,Trp53,Yap1,Oasl2,Nmi,Irak2,Ripk2,Tnip2,Oasl1
4_Member	KEGG Pathway	mmu04060	Cytokine-cytokine receptor interaction - Mus musculus (house mouse)	-9.65948	-7.13993	21/292	11477,14102,15976,16169,16180,16193,16195,16323,18053,18414,20296,20304,20306,20311,21808,21933,27279,56708,60505,66102,83430	Acvr1,Fas,Ifnar2,Il15ra,Il1rap,Il6,Il6st,Inhba,Ngfr,Osmr,Ccl2,Ccl5,Ccl7,Cxcl5,Tgfb2,Tnfrsf10b,Tnfrsf12a,Clcf1,Il21,Cxcl16,Il23a
5_Summary	KEGG Pathway	mmu05169	Epstein-Barr virus infection - Mus musculus (house mouse)	-13.4839	-10.2282	23/231	12505,14102,14972,15015,15018,15894,15976,16193,17873,18033,18034,18035,18707,19697,19698,19766,20846,20847,21354,21355,22059,24088,100038882,13654,16169,17127,18018,18176,21808,23872,26401,26427,231991,19878,20296,20304,66922,83430,12192,12334,18787,14066,11622,12394,16180,16195,60505,15214,16402,18128,23962,27060,231655,320910,15368,17295,18126,21802,12703,14728,21933,217069,26410,209387,319236…	Cd44,Fas,H2-K1,H2-Q4,H2-Q7,Icam1,Ifnar2,Il6,Gadd45b,Nfkb1,Nfkb2,Nfkbia,Pik3cd,Rela,Relb,Ripk1,Stat1,Stat2,Tap1,Tap2,Trp53,Tlr2,Isg15,Egr2,Il15ra,Smad3,Nfatc1,Nras,Tgfb2,Ets2,Map3k1,Creb3l1,Creb5,Rock2,Ccl2,Ccl5,Rras2,Il23a,Zfp36l1,Capn2,Serpine1,F3,Ahr,Runx1,Il1rap,Il6st,Il21,Hey2,Itga5,Notch1,Oasl2,Tcirg1,Oasl1,Itgb8,Hmox1,Met,Nos2,Tgfa,Socs1,Lilrb4a,Tnfrsf10b,Trim25,Map3k8,Trim30d,Trim12c,Irgm1…
5_Member	KEGG Pathway	mmu05169	Epstein-Barr virus infection - Mus musculus (house mouse)	-13.4839	-10.2282	23/231	12505,14102,14972,15015,15018,15894,15976,16193,17873,18033,18034,18035,18707,19697,19698,19766,20846,20847,21354,21355,22059,24088,100038882	Cd44,Fas,H2-K1,H2-Q4,H2-Q7,Icam1,Ifnar2,Il6,Gadd45b,Nfkb1,Nfkb2,Nfkbia,Pik3cd,Rela,Relb,Ripk1,Stat1,Stat2,Tap1,Tap2,Trp53,Tlr2,Isg15
5_Member	KEGG Pathway	mmu05166	Human T-cell leukemia virus 1 infection - Mus musculus (house mouse)	-11.8248	-8.97204	22/250	13654,14972,15015,15018,15894,16169,16193,17127,18018,18033,18034,18035,18176,18707,19697,19698,21808,22059,23872,26401,26427,231991	Egr2,H2-K1,H2-Q4,H2-Q7,Icam1,Il15ra,Il6,Smad3,Nfatc1,Nfkb1,Nfkb2,Nfkbia,Nras,Pik3cd,Rela,Relb,Tgfb2,Trp53,Ets2,Map3k1,Creb3l1,Creb5
5_Member	KEGG Pathway	mmu05161	Hepatitis B - Mus musculus (house mouse)	-11.4234	-8.64925	18/163	13654,14102,16193,17127,18018,18033,18035,18176,18707,19697,20846,20847,21808,22059,24088,26401,26427,231991	Egr2,Fas,Il6,Smad3,Nfatc1,Nfkb1,Nfkbia,Nras,Pik3cd,Rela,Stat1,Stat2,Tgfb2,Trp53,Tlr2,Map3k1,Creb3l1,Creb5
5_Member	KEGG Pathway	mmu05163	Human cytomegalovirus infection - Mus musculus (house mouse)	-9.85972	-7.30799	20/256	14102,14972,15015,15018,16193,18018,18033,18035,18176,18707,19697,19766,19878,20296,20304,21354,21355,22059,26427,231991	Fas,H2-K1,H2-Q4,H2-Q7,Il6,Nfatc1,Nfkb1,Nfkbia,Nras,Pik3cd,Rela,Ripk1,Rock2,Ccl2,Ccl5,Tap1,Tap2,Trp53,Creb3l1,Creb5
5_Member	KEGG Pathway	mmu04625	C-type lectin receptor signaling pathway - Mus musculus (house mouse)	-9.73137	-7.204	14/112	13654,16193,18018,18033,18034,18035,18176,18707,19697,19698,20846,20847,66922,83430	Egr2,Il6,Nfatc1,Nfkb1,Nfkb2,Nfkbia,Nras,Pik3cd,Rela,Relb,Stat1,Stat2,Rras2,Il23a
5_Member	KEGG Pathway	mmu04218	Cellular senescence - Mus musculus (house mouse)	-9.58381	-7.09422	17/184	12192,12334,14972,15015,15018,16193,17127,17873,18018,18033,18176,18707,18787,19697,21808,22059,66922	Zfp36l1,Capn2,H2-K1,H2-Q4,H2-Q7,Il6,Smad3,Gadd45b,Nfatc1,Nfkb1,Nras,Pik3cd,Serpine1,Rela,Tgfb2,Trp53,Rras2
5_Member	KEGG Pathway	mmu04933	AGE-RAGE signaling pathway in diabetic complications - Mus musculus (house mouse)	-9.23736	-6.7758	13/101	14066,15894,16193,17127,18018,18033,18176,18707,18787,19697,20296,20846,21808	F3,Icam1,Il6,Smad3,Nfatc1,Nfkb1,Nras,Pik3cd,Serpine1,Rela,Ccl2,Stat1,Tgfb2
5_Member	KEGG Pathway	mmu04659	Th17 cell differentiation - Mus musculus (house mouse)	-9.02396	-6.5823	13/105	11622,12394,16180,16193,16195,17127,18018,18033,18035,19697,20846,60505,83430	Ahr,Runx1,Il1rap,Il6,Il6st,Smad3,Nfatc1,Nfkb1,Nfkbia,Rela,Stat1,Il21,Il23a
5_Member	KEGG Pathway	mmu05165	Human papillomavirus infection - Mus musculus (house mouse)	-8.71274	-6.30234	22/362	14102,14972,15015,15018,15214,15976,16402,18033,18128,18176,18707,19697,20846,20847,22059,23962,26427,27060,231655,231991,320910,100038882	Fas,H2-K1,H2-Q4,H2-Q7,Hey2,Ifnar2,Itga5,Nfkb1,Notch1,Nras,Pik3cd,Rela,Stat1,Stat2,Trp53,Oasl2,Creb3l1,Tcirg1,Oasl1,Creb5,Itgb8,Isg15
5_Member	KEGG Pathway	mmu05167	Kaposi sarcoma-associated herpesvirus infection - Mus musculus (house mouse)	-8.26966	-5.92461	17/224	14102,14972,15015,15018,15894,15976,16193,16195,18018,18033,18035,18176,18707,19697,20846,20847,22059	Fas,H2-K1,H2-Q4,H2-Q7,Icam1,Ifnar2,Il6,Il6st,Nfatc1,Nfkb1,Nfkbia,Nras,Pik3cd,Rela,Stat1,Stat2,Trp53
5_Member	KEGG Pathway	mmu05321	Inflammatory bowel disease - Mus musculus (house mouse)	-8.20872	-5.87549	10/62	16193,17127,18018,18033,19697,20846,21808,24088,60505,83430	Il6,Smad3,Nfatc1,Nfkb1,Rela,Stat1,Tgfb2,Tlr2,Il21,Il23a
5_Member	KEGG Pathway	mmu05200	Pathways in cancer - Mus musculus (house mouse)	-8.01941	-5.70107	26/543	12394,14102,15214,15368,15976,16169,16193,16195,17127,17295,17873,18033,18034,18035,18126,18128,18176,18707,19697,19878,20846,20847,21802,21808,22059,83430	Runx1,Fas,Hey2,Hmox1,Ifnar2,Il15ra,Il6,Il6st,Smad3,Met,Gadd45b,Nfkb1,Nfkb2,Nfkbia,Nos2,Notch1,Nras,Pik3cd,Rela,Rock2,Stat1,Stat2,Tgfa,Tgfb2,Trp53,Il23a
5_Member	KEGG Pathway	mmu04380	Osteoclast differentiation - Mus musculus (house mouse)	-7.95701	-5.65306	13/128	12703,14728,15976,18018,18033,18034,18035,18707,19697,19698,20846,20847,21808	Socs1,Lilrb4a,Ifnar2,Nfatc1,Nfkb1,Nfkb2,Nfkbia,Pik3cd,Rela,Relb,Stat1,Stat2,Tgfb2
5_Member	KEGG Pathway	mmu05220	Chronic myeloid leukemia - Mus musculus (house mouse)	-7.32896	-5.09865	10/76	12394,17127,17873,18033,18035,18176,18707,19697,21808,22059	Runx1,Smad3,Gadd45b,Nfkb1,Nfkbia,Nras,Pik3cd,Rela,Tgfb2,Trp53
5_Member	KEGG Pathway	mmu05164	Influenza A - Mus musculus (house mouse)	-7.25689	-5.03055	14/173	14102,15894,15976,16193,18033,18035,18707,19697,20296,20304,20846,20847,21933,217069	Fas,Icam1,Ifnar2,Il6,Nfkb1,Nfkbia,Pik3cd,Rela,Ccl2,Ccl5,Stat1,Stat2,Tnfrsf10b,Trim25
5_Member	KEGG Pathway	mmu04620	Toll-like receptor signaling pathway - Mus musculus (house mouse)	-7.17993	-4.97665	11/100	15976,16193,18033,18035,18707,19697,19766,20304,20846,24088,26410	Ifnar2,Il6,Nfkb1,Nfkbia,Pik3cd,Rela,Ripk1,Ccl5,Stat1,Tlr2,Map3k8
5_Member	KEGG Pathway	mmu05170	Human immunodeficiency virus 1 infection - Mus musculus (house mouse)	-7.02826	-4.85743	16/240	14102,14972,15015,15018,18018,18033,18035,18176,18707,19697,19766,21354,21355,24088,209387,319236	Fas,H2-K1,H2-Q4,H2-Q7,Nfatc1,Nfkb1,Nfkbia,Nras,Pik3cd,Rela,Ripk1,Tap1,Tap2,Tlr2,Trim30d,Trim12c
5_Member	KEGG Pathway	mmu05417	Lipid and atherosclerosis - Mus musculus (house mouse)	-6.85385	-4.70339	15/216	14102,15894,16193,18018,18033,18035,18176,18707,19697,19878,20296,20304,21933,22059,24088	Fas,Icam1,Il6,Nfatc1,Nfkb1,Nfkbia,Nras,Pik3cd,Rela,Rock2,Ccl2,Ccl5,Tnfrsf10b,Trp53,Tlr2
5_Member	KEGG Pathway	mmu05145	Toxoplasmosis - Mus musculus (house mouse)	-6.75047	-4.61307	11/110	12703,15944,16145,18033,18035,18126,19697,20846,21808,24088,54396	Socs1,Irgm1,Igtp,Nfkb1,Nfkbia,Nos2,Rela,Stat1,Tgfb2,Tlr2,Irgm2
5_Member	KEGG Pathway	mmu05160	Hepatitis C - Mus musculus (house mouse)	-6.64342	-4.53102	13/165	12633,14102,15976,18033,18035,18176,18707,19697,19766,20846,20847,22059,112419	Cflar,Fas,Ifnar2,Nfkb1,Nfkbia,Nras,Pik3cd,Rela,Ripk1,Stat1,Stat2,Trp53,Ifit1bl2
5_Member	KEGG Pathway	mmu05203	Viral carcinogenesis - Mus musculus (house mouse)	-6.52508	-4.44487	15/229	13654,14972,15015,15018,16195,18033,18034,18035,18176,18707,19696,19697,22059,26427,231991	Egr2,H2-K1,H2-Q4,H2-Q7,Il6st,Nfkb1,Nfkb2,Nfkbia,Nras,Pik3cd,Rel,Rela,Trp53,Creb3l1,Creb5
5_Member	WikiPathways	WP2292	Chemokine signaling pathway	-6.31992	-4.27652	13/176	18033,18035,18176,18707,19697,19878,20296,20304,20306,20311,20846,20847,66102	Nfkb1,Nfkbia,Nras,Pik3cd,Rela,Rock2,Ccl2,Ccl5,Ccl7,Cxcl5,Stat1,Stat2,Cxcl16
5_Member	KEGG Pathway	mmu05212	Pancreatic cancer - Mus musculus (house mouse)	-6.25173	-4.22204	9/76	17127,17873,18033,18707,19697,20846,21802,21808,22059	Smad3,Gadd45b,Nfkb1,Pik3cd,Rela,Stat1,Tgfa,Tgfb2,Trp53
5_Member	KEGG Pathway	mmu04062	Chemokine signaling pathway - Mus musculus (house mouse)	-5.89091	-3.93914	13/192	18033,18035,18176,18707,19697,19878,20296,20304,20306,20311,20846,20847,66102	Nfkb1,Nfkbia,Nras,Pik3cd,Rela,Rock2,Ccl2,Ccl5,Ccl7,Cxcl5,Stat1,Stat2,Cxcl16
5_Member	GO Biological Processes	GO:1902893	regulation of miRNA transcription	-5.70678	-3.79698	9/88	14727,14728,17127,18033,18053,19697,21676,21808,22059	Lilrb4b,Lilrb4a,Smad3,Nfkb1,Ngfr,Rela,Tead1,Tgfb2,Trp53
5_Member	KEGG Pathway	mmu05162	Measles - Mus musculus (house mouse)	-5.51788	-3.63931	11/146	14102,15976,16193,18033,18035,18707,19697,20846,20847,22059,24088	Fas,Ifnar2,Il6,Nfkb1,Nfkbia,Pik3cd,Rela,Stat1,Stat2,Trp53,Tlr2
5_Member	KEGG Pathway	mmu04722	Neurotrophin signaling pathway - Mus musculus (house mouse)	-5.42646	-3.5584	10/121	18033,18035,18053,18176,18707,19697,22059,26401,108960,192656	Nfkb1,Nfkbia,Ngfr,Nras,Pik3cd,Rela,Trp53,Map3k1,Irak2,Ripk2
5_Member	KEGG Pathway	mmu05152	Tuberculosis - Mus musculus (house mouse)	-5.4112	-3.54487	12/180	16193,18033,18126,19697,20698,20846,21808,24088,27060,83430,108960,192656	Il6,Nfkb1,Nos2,Rela,Sphk1,Stat1,Tgfb2,Tlr2,Tcirg1,Il23a,Irak2,Ripk2
5_Member	KEGG Pathway	mmu05215	Prostate cancer - Mus musculus (house mouse)	-5.27871	-3.45185	9/99	18033,18035,18176,18707,19697,21802,22059,26427,231991	Nfkb1,Nfkbia,Nras,Pik3cd,Rela,Tgfa,Trp53,Creb3l1,Creb5
5_Member	GO Biological Processes	GO:2000628	regulation of miRNA metabolic process	-5.17164	-3.36178	9/102	14727,14728,17127,18033,18053,19697,21676,21808,22059	Lilrb4b,Lilrb4a,Smad3,Nfkb1,Ngfr,Rela,Tead1,Tgfb2,Trp53
5_Member	KEGG Pathway	mmu05168	Herpes simplex virus 1 infection - Mus musculus (house mouse)	-5.07495	-3.28722	19/459	14102,14972,15015,15018,15976,16193,16402,18033,18035,18707,19697,20296,20304,20846,20847,21354,21355,22059,24088	Fas,H2-K1,H2-Q4,H2-Q7,Ifnar2,Il6,Itga5,Nfkb1,Nfkbia,Pik3cd,Rela,Ccl2,Ccl5,Stat1,Stat2,Tap1,Tap2,Trp53,Tlr2
5_Member	KEGG Pathway	mmu05235	PD-L1 expression and PD-1 checkpoint pathway in cancer - Mus musculus (house mouse)	-4.75243	-3.01361	8/88	18018,18033,18035,18176,18707,19697,20846,24088	Nfatc1,Nfkb1,Nfkbia,Nras,Pik3cd,Rela,Stat1,Tlr2
5_Member	KEGG Pathway	mmu05171	Coronavirus disease - COVID-19 - Mus musculus (house mouse)	-4.68082	-2.95078	13/248	15200,15976,16193,16195,18033,18035,18707,19697,20296,20846,20847,24088,100038882	Hbegf,Ifnar2,Il6,Il6st,Nfkb1,Nfkbia,Pik3cd,Rela,Ccl2,Stat1,Stat2,Tlr2,Isg15
5_Member	KEGG Pathway	mmu04211	Longevity regulating pathway - Mus musculus (house mouse)	-4.68069	-2.95078	8/90	16591,18033,18176,18707,19697,22059,26427,231991	Kl,Nfkb1,Nras,Pik3cd,Rela,Trp53,Creb3l1,Creb5
5_Member	KEGG Pathway	mmu04621	NOD-like receptor signaling pathway - Mus musculus (house mouse)	-4.6705	-2.94184	12/213	15976,16193,18033,18035,19697,19766,20296,20304,20846,20847,192656,268749	Ifnar2,Il6,Nfkb1,Nfkbia,Rela,Ripk1,Ccl2,Ccl5,Stat1,Stat2,Ripk2,Rnf31
5_Member	WikiPathways	WP1763	Mechanisms associated with pluripotency	-4.58227	-2.86721	14/291	11477,12505,15894,16195,17127,18033,18128,18707,19696,19697,19698,19878,22059,74178	Acvr1,Cd44,Icam1,Il6st,Smad3,Nfkb1,Notch1,Pik3cd,Rel,Rela,Relb,Rock2,Trp53,Stk40
5_Member	KEGG Pathway	mmu05140	Leishmaniasis - Mus musculus (house mouse)	-4.49352	-2.78569	7/70	18033,18035,18126,19697,20846,21808,24088	Nfkb1,Nfkbia,Nos2,Rela,Stat1,Tgfb2,Tlr2
5_Member	KEGG Pathway	mmu05202	Transcriptional misregulation in cancer - Mus musculus (house mouse)	-4.45526	-2.75573	12/224	12053,12394,15364,16193,17295,17873,18033,18053,19696,19697,22059,80859	Bcl6,Runx1,Hmga2,Il6,Met,Gadd45b,Nfkb1,Ngfr,Rel,Rela,Trp53,Nfkbiz
5_Member	GO Biological Processes	GO:1902895	positive regulation of miRNA transcription	-4.4135	-2.71979	7/72	17127,18033,18053,19697,21676,21808,22059	Smad3,Nfkb1,Ngfr,Rela,Tead1,Tgfb2,Trp53
5_Member	KEGG Pathway	mmu05135	Yersinia infection - Mus musculus (house mouse)	-4.19625	-2.54981	9/135	16193,16402,18018,18033,18035,18707,19697,19878,20296	Il6,Itga5,Nfatc1,Nfkb1,Nfkbia,Pik3cd,Rela,Rock2,Ccl2
5_Member	GO Biological Processes	GO:2000630	positive regulation of miRNA metabolic process	-4.18822	-2.54374	7/78	17127,18033,18053,19697,21676,21808,22059	Smad3,Nfkb1,Ngfr,Rela,Tead1,Tgfb2,Trp53
5_Member	KEGG Pathway	mmu04662	B cell receptor signaling pathway - Mus musculus (house mouse)	-4.0831	-2.46302	7/81	14728,18018,18033,18035,18176,18707,19697	Lilrb4a,Nfatc1,Nfkb1,Nfkbia,Nras,Pik3cd,Rela
5_Member	KEGG Pathway	mmu04931	Insulin resistance - Mus musculus (house mouse)	-4.05341	-2.44337	8/110	14584,16193,18033,18035,18707,19697,26427,231991	Gfpt2,Il6,Nfkb1,Nfkbia,Pik3cd,Rela,Creb3l1,Creb5
5_Member	KEGG Pathway	mmu05222	Small cell lung cancer - Mus musculus (house mouse)	-3.70451	-2.17158	7/93	17873,18033,18035,18126,18707,19697,22059	Gadd45b,Nfkb1,Nfkbia,Nos2,Pik3cd,Rela,Trp53
5_Member	KEGG Pathway	mmu04926	Relaxin signaling pathway - Mus musculus (house mouse)	-3.57362	-2.06555	8/129	18033,18035,18126,18176,18707,19697,26427,231991	Nfkb1,Nfkbia,Nos2,Nras,Pik3cd,Rela,Creb3l1,Creb5
5_Member	KEGG Pathway	mmu04660	T cell receptor signaling pathway - Mus musculus (house mouse)	-3.43123	-1.95378	7/103	18018,18033,18035,18176,18707,19697,26410	Nfatc1,Nfkb1,Nfkbia,Nras,Pik3cd,Rela,Map3k8
5_Member	KEGG Pathway	mmu04024	cAMP signaling pathway - Mus musculus (house mouse)	-3.2354	-1.79513	10/220	18018,18033,18035,18576,18707,19697,19878,26427,66922,231991	Nfatc1,Nfkb1,Nfkbia,Pde3b,Pik3cd,Rela,Rock2,Creb3l1,Rras2,Creb5
5_Member	KEGG Pathway	mmu05418	Fluid shear stress and atherosclerosis - Mus musculus (house mouse)	-3.1936	-1.75517	8/147	11477,15368,15894,18033,18707,19697,20296,22059	Acvr1,Hmox1,Icam1,Nfkb1,Pik3cd,Rela,Ccl2,Trp53
5_Member	WikiPathways	WP265	Delta-Notch signaling pathway	-3.18176	-1.74462	6/82	15214,17127,18035,18128,19697,22059	Hey2,Smad3,Nfkbia,Notch1,Rela,Trp53
5_Member	KEGG Pathway	mmu04658	Th1 and Th2 cell differentiation - Mus musculus (house mouse)	-3.01984	-1.61957	6/88	18018,18033,18035,18128,19697,20846	Nfatc1,Nfkb1,Nfkbia,Notch1,Rela,Stat1
5_Member	KEGG Pathway	mmu05221	Acute myeloid leukemia - Mus musculus (house mouse)	-2.68471	-1.3555	5/70	12394,18033,18176,18707,19697	Runx1,Nfkb1,Nras,Pik3cd,Rela
5_Member	KEGG Pathway	mmu05208	Chemical carcinogenesis - reactive oxygen species - Mus musculus (house mouse)	-2.62318	-1.30484	9/222	11622,13078,15368,17295,18033,18035,18176,18707,19697	Ahr,Cyp1b1,Hmox1,Met,Nfkb1,Nfkbia,Nras,Pik3cd,Rela
5_Member	GO Biological Processes	GO:0033209	tumor necrosis factor-mediated signaling pathway	-2.61707	-1.30213	4/44	18035,19697,20846,22059	Nfkbia,Rela,Stat1,Trp53
5_Member	KEGG Pathway	mmu05207	Chemical carcinogenesis - receptor activation - Mus musculus (house mouse)	-2.58409	-1.273	9/225	11622,12053,13078,18033,18176,18707,19697,26427,231991	Ahr,Bcl6,Cyp1b1,Nfkb1,Nras,Pik3cd,Rela,Creb3l1,Creb5
5_Member	KEGG Pathway	mmu05030	Cocaine addiction - Mus musculus (house mouse)	-2.4781	-1.19082	4/48	18033,19697,26427,231991	Nfkb1,Rela,Creb3l1,Creb5
6_Summary	Reactome Gene Sets	R-MMU-1280215	Cytokine Signaling in Immune system	-13.4363	-10.2282	29/394	12703,12931,15976,16169,16180,16193,16195,18033,18034,18035,18414,18707,19188,19697,19698,26410,27279,56708,56791,60505,83430,108960,112419,192656,217069,231130,231655,434341,100038882,12334,12633,14102,16905,17873,18176,19766,21933,22059,22146,235587,18053,71704,207212,268749,16363,26401,15894,24088,19696,80861,20304,67399,19878,226421,17127,21815,15368,14726	Socs1,Crlf1,Ifnar2,Il15ra,Il1rap,Il6,Il6st,Nfkb1,Nfkb2,Nfkbia,Osmr,Pik3cd,Psme2,Rela,Relb,Map3k8,Tnfrsf12a,Clcf1,Ube2l6,Il21,Il23a,Irak2,Ifit1bl2,Ripk2,Trim25,Tnip2,Oasl1,Nlrc5,Isg15,Capn2,Cflar,Fas,Lmna,Gadd45b,Nras,Ripk1,Tnfrsf10b,Trp53,Tuba1c,Parp3,Ngfr,Arhgef3,Arhgef17,Rnf31,Irf2,Map3k1,Icam1,Tlr2,Rel,Dhx58,Ccl5,Pdlim7,Rock2,Rab7b,Smad3,Tgif1,Hmox1,Pdpn
6_Member	Reactome Gene Sets	R-MMU-1280215	Cytokine Signaling in Immune system	-13.4363	-10.2282	29/394	12703,12931,15976,16169,16180,16193,16195,18033,18034,18035,18414,18707,19188,19697,19698,26410,27279,56708,56791,60505,83430,108960,112419,192656,217069,231130,231655,434341,100038882	Socs1,Crlf1,Ifnar2,Il15ra,Il1rap,Il6,Il6st,Nfkb1,Nfkb2,Nfkbia,Osmr,Pik3cd,Psme2,Rela,Relb,Map3k8,Tnfrsf12a,Clcf1,Ube2l6,Il21,Il23a,Irak2,Ifit1bl2,Ripk2,Trim25,Tnip2,Oasl1,Nlrc5,Isg15
6_Member	Reactome Gene Sets	R-MMU-449147	Signaling by Interleukins	-10.4131	-7.7888	21/266	12703,12931,16169,16180,16193,16195,18033,18034,18035,18414,18707,19188,19697,26410,56708,60505,83430,108960,192656,231130,434341	Socs1,Crlf1,Il15ra,Il1rap,Il6,Il6st,Nfkb1,Nfkb2,Nfkbia,Osmr,Pik3cd,Psme2,Rela,Map3k8,Clcf1,Il21,Il23a,Irak2,Ripk2,Tnip2,Nlrc5
6_Member	KEGG Pathway	mmu04210	Apoptosis - Mus musculus (house mouse)	-9.60237	-7.10548	15/136	12334,12633,14102,16905,17873,18033,18035,18176,18707,19697,19766,21933,22059,22146,235587	Capn2,Cflar,Fas,Lmna,Gadd45b,Nfkb1,Nfkbia,Nras,Pik3cd,Rela,Ripk1,Tnfrsf10b,Trp53,Tuba1c,Parp3
6_Member	Reactome Gene Sets	R-MMU-73887	Death Receptor Signalling	-7.23233	-5.01381	12/122	12633,14102,18033,18035,18053,19697,19766,21933,71704,192656,207212,268749	Cflar,Fas,Nfkb1,Nfkbia,Ngfr,Rela,Ripk1,Tnfrsf10b,Arhgef3,Ripk2,Arhgef17,Rnf31
6_Member	WikiPathways	WP1254	Apoptosis	-7.21874	-5.01171	10/78	12633,14102,16363,18033,18035,19697,19766,21933,22059,26401	Cflar,Fas,Irf2,Nfkb1,Nfkbia,Rela,Ripk1,Tnfrsf10b,Trp53,Map3k1
6_Member	Reactome Gene Sets	R-MMU-166166	MyD88-independent TLR4 cascade	-6.39714	-4.33892	10/95	18033,18034,18035,19697,19766,26410,108960,192656,231130,434341	Nfkb1,Nfkb2,Nfkbia,Rela,Ripk1,Map3k8,Irak2,Ripk2,Tnip2,Nlrc5
6_Member	Reactome Gene Sets	R-MMU-937061	TRIF(TICAM1)-mediated TLR4 signaling	-6.39714	-4.33892	10/95	18033,18034,18035,19697,19766,26410,108960,192656,231130,434341	Nfkb1,Nfkb2,Nfkbia,Rela,Ripk1,Map3k8,Irak2,Ripk2,Tnip2,Nlrc5
6_Member	Reactome Gene Sets	R-MMU-168164	Toll Like Receptor 3 (TLR3) Cascade	-6.25173	-4.22204	9/76	18033,18034,18035,19697,26410,108960,192656,231130,434341	Nfkb1,Nfkb2,Nfkbia,Rela,Map3k8,Irak2,Ripk2,Tnip2,Nlrc5
6_Member	Reactome Gene Sets	R-MMU-168142	Toll Like Receptor 10 (TLR10) Cascade	-6.15421	-4.15542	9/78	18033,18034,18035,19697,26410,108960,192656,231130,434341	Nfkb1,Nfkb2,Nfkbia,Rela,Map3k8,Irak2,Ripk2,Tnip2,Nlrc5
6_Member	Reactome Gene Sets	R-MMU-168176	Toll Like Receptor 5 (TLR5) Cascade	-6.15421	-4.15542	9/78	18033,18034,18035,19697,26410,108960,192656,231130,434341	Nfkb1,Nfkb2,Nfkbia,Rela,Map3k8,Irak2,Ripk2,Tnip2,Nlrc5
6_Member	Reactome Gene Sets	R-MMU-975871	MyD88 cascade initiated on plasma membrane	-6.15421	-4.15542	9/78	18033,18034,18035,19697,26410,108960,192656,231130,434341	Nfkb1,Nfkb2,Nfkbia,Rela,Map3k8,Irak2,Ripk2,Tnip2,Nlrc5
6_Member	Reactome Gene Sets	R-MMU-9020702	Interleukin-1 signaling	-6.10748	-4.1266	10/102	16180,18033,18034,18035,19188,19697,26410,108960,231130,434341	Il1rap,Nfkb1,Nfkb2,Nfkbia,Psme2,Rela,Map3k8,Irak2,Tnip2,Nlrc5
6_Member	Reactome Gene Sets	R-MMU-166058	MyD88:MAL(TIRAP) cascade initiated on plasma membrane	-6.10654	-4.1266	9/79	18033,18034,18035,19697,26410,108960,192656,231130,434341	Nfkb1,Nfkb2,Nfkbia,Rela,Map3k8,Irak2,Ripk2,Tnip2,Nlrc5
6_Member	Reactome Gene Sets	R-MMU-168179	Toll Like Receptor TLR1:TLR2 Cascade	-6.10654	-4.1266	9/79	18033,18034,18035,19697,26410,108960,192656,231130,434341	Nfkb1,Nfkb2,Nfkbia,Rela,Map3k8,Irak2,Ripk2,Tnip2,Nlrc5
6_Member	Reactome Gene Sets	R-MMU-168188	Toll Like Receptor TLR6:TLR2 Cascade	-6.10654	-4.1266	9/79	18033,18034,18035,19697,26410,108960,192656,231130,434341	Nfkb1,Nfkb2,Nfkbia,Rela,Map3k8,Irak2,Ripk2,Tnip2,Nlrc5
6_Member	Reactome Gene Sets	R-MMU-181438	Toll Like Receptor 2 (TLR2) Cascade	-6.10654	-4.1266	9/79	18033,18034,18035,19697,26410,108960,192656,231130,434341	Nfkb1,Nfkb2,Nfkbia,Rela,Map3k8,Irak2,Ripk2,Tnip2,Nlrc5
6_Member	KEGG Pathway	mmu04064	NF-kappa B signaling pathway - Mus musculus (house mouse)	-5.99041	-4.02587	10/105	12633,15894,17873,18033,18034,18035,19697,19698,19766,217069	Cflar,Icam1,Gadd45b,Nfkb1,Nfkb2,Nfkbia,Rela,Relb,Ripk1,Trim25
6_Member	Reactome Gene Sets	R-MMU-975138	TRAF6 mediated induction of NFkB and MAP kinases upon TLR7/8 or 9 activation	-5.92263	-3.96239	9/83	18033,18034,18035,19697,26410,108960,192656,231130,434341	Nfkb1,Nfkb2,Nfkbia,Rela,Map3k8,Irak2,Ripk2,Tnip2,Nlrc5
6_Member	Reactome Gene Sets	R-MMU-193639	p75NTR signals via NF-kB	-5.88219	-3.93252	5/16	18033,18035,18053,19697,192656	Nfkb1,Nfkbia,Ngfr,Rela,Ripk2
6_Member	Reactome Gene Sets	R-MMU-975155	MyD88 dependent cascade initiated on endosome	-5.87827	-3.9317	9/84	18033,18034,18035,19697,26410,108960,192656,231130,434341	Nfkb1,Nfkb2,Nfkbia,Rela,Map3k8,Irak2,Ripk2,Tnip2,Nlrc5
6_Member	Reactome Gene Sets	R-MMU-168181	Toll Like Receptor 7/8 (TLR7/8) Cascade	-5.83451	-3.89719	9/85	18033,18034,18035,19697,26410,108960,192656,231130,434341	Nfkb1,Nfkb2,Nfkbia,Rela,Map3k8,Irak2,Ripk2,Tnip2,Nlrc5
6_Member	Reactome Gene Sets	R-MMU-166016	Toll Like Receptor 4 (TLR4) Cascade	-5.76768	-3.84039	10/111	18033,18034,18035,19697,19766,26410,108960,192656,231130,434341	Nfkb1,Nfkb2,Nfkbia,Rela,Ripk1,Map3k8,Irak2,Ripk2,Tnip2,Nlrc5
6_Member	Reactome Gene Sets	R-MMU-168898	Toll-like Receptor Cascades	-5.72693	-3.81138	11/139	18033,18034,18035,19697,19766,24088,26410,108960,192656,231130,434341	Nfkb1,Nfkb2,Nfkbia,Rela,Ripk1,Tlr2,Map3k8,Irak2,Ripk2,Tnip2,Nlrc5
6_Member	Reactome Gene Sets	R-MMU-168138	Toll Like Receptor 9 (TLR9) Cascade	-5.66533	-3.76225	9/89	18033,18034,18035,19697,26410,108960,192656,231130,434341	Nfkb1,Nfkb2,Nfkbia,Rela,Map3k8,Irak2,Ripk2,Tnip2,Nlrc5
6_Member	Reactome Gene Sets	R-MMU-446652	Interleukin-1 family signaling	-5.62696	-3.73214	10/115	16180,18033,18034,18035,19188,19697,26410,108960,231130,434341	Il1rap,Nfkb1,Nfkb2,Nfkbia,Psme2,Rela,Map3k8,Irak2,Tnip2,Nlrc5
6_Member	WikiPathways	WP3652	EDA signaling in hair follicle development	-5.59874	-3.70758	5/18	18033,18034,19696,19697,19698	Nfkb1,Nfkb2,Rel,Rela,Relb
6_Member	KEGG Pathway	mmu04622	RIG-I-like receptor signaling pathway - Mus musculus (house mouse)	-5.49905	-3.62225	8/70	18033,18035,19697,19766,26401,80861,217069,100038882	Nfkb1,Nfkbia,Rela,Ripk1,Map3k1,Dhx58,Trim25,Isg15
6_Member	Reactome Gene Sets	R-MMU-445989	TAK1-dependent IKK and NF-kappa-B activation	-5.297	-3.45902	6/35	18033,18034,18035,19697,108960,434341	Nfkb1,Nfkb2,Nfkbia,Rela,Irak2,Nlrc5
6_Member	WikiPathways	WP1243	EBV LMP1 signaling	-5.23678	-3.41153	5/21	18033,18034,19697,20304,67399	Nfkb1,Nfkb2,Rela,Ccl5,Pdlim7
6_Member	Reactome Gene Sets	R-MMU-1810476	RIP-mediated NFkB activation via ZBP1	-5.08679	-3.29327	4/11	18033,18034,18035,19697	Nfkb1,Nfkb2,Nfkbia,Rela
6_Member	Reactome Gene Sets	R-MMU-1606322	ZBP1(DAI) mediated induction of type I IFNs	-4.91511	-3.1498	4/12	18033,18034,18035,19697	Nfkb1,Nfkb2,Nfkbia,Rela
6_Member	Reactome Gene Sets	R-MMU-209560	NF-kB is activated and signals survival	-4.75982	-3.01842	4/13	18033,18035,18053,19697	Nfkb1,Nfkbia,Ngfr,Rela
6_Member	Reactome Gene Sets	R-MMU-933542	TRAF6 mediated NF-kB activation	-4.75982	-3.01842	4/13	18033,18034,18035,19697	Nfkb1,Nfkb2,Nfkbia,Rela
6_Member	GO Biological Processes	GO:0038061	NIK/NF-kappaB signaling	-4.43256	-2.73653	5/30	18034,19696,19697,19698,24088	Nfkb2,Rel,Rela,Relb,Tlr2
6_Member	Reactome Gene Sets	R-MMU-3134963	DEx/H-box helicases activate type I IFN and inflammatory cytokines production	-4.15092	-2.51665	3/7	18033,18034,19697	Nfkb1,Nfkb2,Rela
6_Member	Reactome Gene Sets	R-MMU-193704	p75 NTR receptor-mediated signalling	-4.0831	-2.46302	7/81	18033,18035,18053,19697,71704,192656,207212	Nfkb1,Nfkbia,Ngfr,Rela,Arhgef3,Ripk2,Arhgef17
6_Member	WikiPathways	WP37	IL-1 signaling pathway	-3.97888	-2.38046	5/37	16180,18033,18035,19697,108960	Il1rap,Nfkb1,Nfkbia,Rela,Irak2
6_Member	Reactome Gene Sets	R-MMU-448706	Interleukin-1 processing	-3.95095	-2.36248	3/8	18033,18034,19697	Nfkb1,Nfkb2,Rela
6_Member	WikiPathways	WP3592	ApoE and miR-146 in inflammation and atherosclerosis	-3.95095	-2.36248	3/8	18034,19697,24088	Nfkb2,Rela,Tlr2
6_Member	KEGG Pathway	mmu05132	Salmonella infection - Mus musculus (house mouse)	-3.94793	-2.36144	12/253	16193,18033,18035,18707,19697,19766,19878,21933,22146,24088,192656,226421	Il6,Nfkb1,Nfkbia,Pik3cd,Rela,Ripk1,Rock2,Tnfrsf10b,Tuba1c,Tlr2,Ripk2,Rab7b
6_Member	KEGG Pathway	mmu05134	Legionellosis - Mus musculus (house mouse)	-3.88411	-2.30922	6/61	16193,18033,18034,18035,19697,24088	Il6,Nfkb1,Nfkb2,Nfkbia,Rela,Tlr2
6_Member	Reactome Gene Sets	R-MMU-193692	Regulated proteolysis of p75NTR	-3.62824	-2.11332	3/10	18033,18053,19697	Nfkb1,Ngfr,Rela
6_Member	Reactome Gene Sets	R-MMU-4755510	SUMOylation of immune response proteins	-3.49408	-2.00882	3/11	18034,18035,19697	Nfkb2,Nfkbia,Rela
6_Member	Reactome Gene Sets	R-MMU-5684264	MAP3K8 (TPL2)-dependent MAPK1/3 activation	-3.37328	-1.90488	3/12	18033,26410,231130	Nfkb1,Map3k8,Tnip2
6_Member	Reactome Gene Sets	R-MMU-1834949	Cytosolic sensors of pathogen-associated DNA	-3.25092	-1.80796	4/30	18033,18034,18035,19697	Nfkb1,Nfkb2,Nfkbia,Rela
6_Member	Reactome Gene Sets	R-MMU-448424	Interleukin-17 signaling	-3.15848	-1.7296	5/55	18033,26410,108960,192656,231130	Nfkb1,Map3k8,Irak2,Ripk2,Tnip2
6_Member	Reactome Gene Sets	R-MMU-450294	MAP kinase activation	-3.15848	-1.7296	5/55	18033,26410,108960,192656,231130	Nfkb1,Map3k8,Irak2,Ripk2,Tnip2
6_Member	Reactome Gene Sets	R-MMU-168928	DDX58/IFIH1-mediated induction of interferon-alpha/beta	-3.14168	-1.71718	4/32	18033,18034,18035,19697	Nfkb1,Nfkb2,Nfkbia,Rela
6_Member	WikiPathways	WP88	Toll-like receptor signaling	-3.14168	-1.71718	4/32	18033,18034,24088,108960	Nfkb1,Nfkb2,Tlr2,Irak2
6_Member	Reactome Gene Sets	R-MMU-5621575	CD209 (DC-SIGN) signaling	-2.98404	-1.59194	3/16	18033,19697,19698	Nfkb1,Rela,Relb
6_Member	Reactome Gene Sets	R-MMU-5607764	CLEC7A (Dectin-1) signaling	-2.96881	-1.57902	6/90	18033,18034,18035,19188,19697,19698	Nfkb1,Nfkb2,Nfkbia,Psme2,Rela,Relb
6_Member	GO Biological Processes	GO:0032655	regulation of interleukin-12 production	-2.92057	-1.53789	5/62	18033,19696,19697,24088,83430	Nfkb1,Rel,Rela,Tlr2,Il23a
6_Member	GO Biological Processes	GO:0070498	interleukin-1-mediated signaling pathway	-2.90384	-1.5282	3/17	19697,108960,231130	Rela,Irak2,Tnip2
6_Member	GO Biological Processes	GO:0032735	positive regulation of interleukin-12 production	-2.65412	-1.32789	4/43	19696,19697,24088,83430	Rel,Rela,Tlr2,Il23a
6_Member	GO Biological Processes	GO:0035994	response to muscle stretch	-2.62897	-1.30965	3/21	18033,18035,19697	Nfkb1,Nfkbia,Rela
6_Member	Reactome Gene Sets	R-MMU-5621481	C-type lectin receptors (CLRs)	-2.56416	-1.26163	6/108	18033,18034,18035,19188,19697,19698	Nfkb1,Nfkb2,Nfkbia,Psme2,Rela,Relb
6_Member	WikiPathways	WP512	ID signaling pathway	-2.41358	-1.13972	4/50	17127,18033,19697,21815	Smad3,Nfkb1,Rela,Tgif1
6_Member	GO Biological Processes	GO:1990776	response to angiotensin	-2.35838	-1.09882	3/26	18033,19697,19878	Nfkb1,Rela,Rock2
6_Member	Reactome Gene Sets	R-MMU-202424	Downstream TCR signaling	-2.31909	-1.06713	5/85	18033,18035,19188,19697,192656	Nfkb1,Nfkbia,Psme2,Rela,Ripk2
6_Member	KEGG Pathway	mmu01523	Antifolate resistance - Mus musculus (house mouse)	-2.22287	-0.989768	3/29	16193,18033,19697	Il6,Nfkb1,Rela
6_Member	GO Biological Processes	GO:0035094	response to nicotine	-2.14109	-0.922962	3/31	15368,18033,19697	Hmox1,Nfkb1,Rela
6_Member	GO Biological Processes	GO:0048535	lymph node development	-2.14109	-0.922962	3/31	14726,18033,18034	Pdpn,Nfkb1,Nfkb2
6_Member	Reactome Gene Sets	R-MMU-1169091	Activation of NF-kappaB in B cells	-2.05709	-0.855684	4/63	18033,18035,19188,19697	Nfkb1,Nfkbia,Psme2,Rela
6_Member	Reactome Gene Sets	R-MMU-983705	Signaling by the B Cell Receptor (BCR)	-2.02531	-0.832387	5/100	18033,18035,18707,19188,19697	Nfkb1,Nfkbia,Pik3cd,Psme2,Rela
7_Summary	GO Biological Processes	GO:0045765	regulation of angiogenesis	-12.5808	-9.4592	25/308	12394,13078,13836,14066,15364,15368,16402,17872,18053,18176,18576,18707,18787,19878,20296,20304,20698,20846,21808,24064,26427,27279,67784,100952,320910,12192,12633,16193,17127,17381,18018,18128,21802,22601,72043	Runx1,Cyp1b1,Epha2,F3,Hmga2,Hmox1,Itga5,Ppp1r15a,Ngfr,Nras,Pde3b,Pik3cd,Serpine1,Rock2,Ccl2,Ccl5,Sphk1,Stat1,Tgfb2,Spry2,Creb3l1,Tnfrsf12a,Plxnd1,Emilin1,Itgb8,Zfp36l1,Cflar,Il6,Smad3,Mmp12,Nfatc1,Notch1,Tgfa,Yap1,Sulf2
7_Member	GO Biological Processes	GO:0045765	regulation of angiogenesis	-12.5808	-9.4592	25/308	12394,13078,13836,14066,15364,15368,16402,17872,18053,18176,18576,18707,18787,19878,20296,20304,20698,20846,21808,24064,26427,27279,67784,100952,320910	Runx1,Cyp1b1,Epha2,F3,Hmga2,Hmox1,Itga5,Ppp1r15a,Ngfr,Nras,Pde3b,Pik3cd,Serpine1,Rock2,Ccl2,Ccl5,Sphk1,Stat1,Tgfb2,Spry2,Creb3l1,Tnfrsf12a,Plxnd1,Emilin1,Itgb8
7_Member	GO Biological Processes	GO:1901342	regulation of vasculature development	-12.4547	-9.36307	25/312	12394,13078,13836,14066,15364,15368,16402,17872,18053,18176,18576,18707,18787,19878,20296,20304,20698,20846,21808,24064,26427,27279,67784,100952,320910	Runx1,Cyp1b1,Epha2,F3,Hmga2,Hmox1,Itga5,Ppp1r15a,Ngfr,Nras,Pde3b,Pik3cd,Serpine1,Rock2,Ccl2,Ccl5,Sphk1,Stat1,Tgfb2,Spry2,Creb3l1,Tnfrsf12a,Plxnd1,Emilin1,Itgb8
7_Member	GO Biological Processes	GO:0045766	positive regulation of angiogenesis	-6.15365	-4.15542	13/182	12394,13078,14066,15364,15368,16402,18176,18707,18787,20304,20698,100952,320910	Runx1,Cyp1b1,F3,Hmga2,Hmox1,Itga5,Nras,Pik3cd,Serpine1,Ccl5,Sphk1,Emilin1,Itgb8
7_Member	GO Biological Processes	GO:1904018	positive regulation of vasculature development	-6.15365	-4.15542	13/182	12394,13078,14066,15364,15368,16402,18176,18707,18787,20304,20698,100952,320910	Runx1,Cyp1b1,F3,Hmga2,Hmox1,Itga5,Nras,Pik3cd,Serpine1,Ccl5,Sphk1,Emilin1,Itgb8
7_Member	GO Biological Processes	GO:0050678	regulation of epithelial cell proliferation	-5.89932	-3.94334	20/442	12192,12633,14066,15364,15368,16193,17127,17381,18018,18053,18128,18176,18707,20296,20304,20846,21802,21808,22601,72043	Zfp36l1,Cflar,F3,Hmga2,Hmox1,Il6,Smad3,Mmp12,Nfatc1,Ngfr,Notch1,Nras,Pik3cd,Ccl2,Ccl5,Stat1,Tgfa,Tgfb2,Yap1,Sulf2
7_Member	GO Biological Processes	GO:0050679	positive regulation of epithelial cell proliferation	-4.98822	-3.21325	13/232	12633,14066,15364,15368,16193,17381,18128,18176,18707,20296,20304,21802,22601	Cflar,F3,Hmga2,Hmox1,Il6,Mmp12,Notch1,Nras,Pik3cd,Ccl2,Ccl5,Tgfa,Yap1
7_Member	GO Biological Processes	GO:0001936	regulation of endothelial cell proliferation	-2.13219	-0.915245	7/174	14066,15368,18053,18176,18707,20296,20846	F3,Hmox1,Ngfr,Nras,Pik3cd,Ccl2,Stat1
8_Summary	GO Biological Processes	GO:0002697	regulation of immune effector process	-12.4176	-9.35397	30/464	11622,12053,12258,12484,12630,14727,14728,14972,15015,15018,15368,16193,16859,20296,20311,21354,21355,21808,24088,26362,52118,56200,56708,60505,80859,80861,83430,192656,234311,235587,12505,18126,15894,19188,19698,213233,235442,16402,22146,27060,226421,12703,18033,18035,18707,19697,26410,50723,56791,74646,209200,14102,74732,320910	Ahr,Bcl6,Serping1,Cd24a,Cfi,Lilrb4b,Lilrb4a,H2-K1,H2-Q4,H2-Q7,Hmox1,Il6,Lgals9,Ccl2,Cxcl5,Tap1,Tap2,Tgfb2,Tlr2,Axl,Pvr,Ddx21,Clcf1,Il21,Nfkbiz,Dhx58,Il23a,Ripk2,Ddx60,Parp3,Cd44,Nos2,Icam1,Psme2,Relb,Tapbpl,Rab8b,Itga5,Tuba1c,Tcirg1,Rab7b,Socs1,Nfkb1,Nfkbia,Pik3cd,Rela,Map3k8,Icosl,Ube2l6,Spsb1,Dtx3l,Fas,Stx11,Itgb8
8_Member	GO Biological Processes	GO:0002697	regulation of immune effector process	-12.4176	-9.35397	30/464	11622,12053,12258,12484,12630,14727,14728,14972,15015,15018,15368,16193,16859,20296,20311,21354,21355,21808,24088,26362,52118,56200,56708,60505,80859,80861,83430,192656,234311,235587	Ahr,Bcl6,Serping1,Cd24a,Cfi,Lilrb4b,Lilrb4a,H2-K1,H2-Q4,H2-Q7,Hmox1,Il6,Lgals9,Ccl2,Cxcl5,Tap1,Tap2,Tgfb2,Tlr2,Axl,Pvr,Ddx21,Clcf1,Il21,Nfkbiz,Dhx58,Il23a,Ripk2,Ddx60,Parp3
8_Member	GO Biological Processes	GO:0002703	regulation of leukocyte mediated immunity	-10.1763	-7.58983	22/303	11622,12053,12484,14727,14728,14972,15015,15018,15368,16193,16859,20296,20311,21354,21355,24088,52118,56200,56708,60505,83430,235587	Ahr,Bcl6,Cd24a,Lilrb4b,Lilrb4a,H2-K1,H2-Q4,H2-Q7,Hmox1,Il6,Lgals9,Ccl2,Cxcl5,Tap1,Tap2,Tlr2,Pvr,Ddx21,Clcf1,Il21,Il23a,Parp3
8_Member	GO Biological Processes	GO:0002706	regulation of lymphocyte mediated immunity	-8.06887	-5.74562	17/231	11622,12053,12484,14727,14728,14972,15015,15018,16193,16859,21354,21355,52118,56708,60505,83430,235587	Ahr,Bcl6,Cd24a,Lilrb4b,Lilrb4a,H2-K1,H2-Q4,H2-Q7,Il6,Lgals9,Tap1,Tap2,Pvr,Clcf1,Il21,Il23a,Parp3
8_Member	GO Biological Processes	GO:0002819	regulation of adaptive immune response	-7.84829	-5.55828	17/239	11622,12053,12484,12505,14727,14728,14972,15015,15018,16193,21355,52118,56708,80859,83430,192656,235587	Ahr,Bcl6,Cd24a,Cd44,Lilrb4b,Lilrb4a,H2-K1,H2-Q4,H2-Q7,Il6,Tap2,Pvr,Clcf1,Nfkbiz,Il23a,Ripk2,Parp3
8_Member	GO Biological Processes	GO:0002822	regulation of adaptive immune response based on somatic recombination of immune receptors built from immunoglobulin superfamily domains	-7.47165	-5.21676	16/223	11622,12053,12484,14727,14728,14972,15015,15018,16193,21355,52118,56708,80859,83430,192656,235587	Ahr,Bcl6,Cd24a,Lilrb4b,Lilrb4a,H2-K1,H2-Q4,H2-Q7,Il6,Tap2,Pvr,Clcf1,Nfkbiz,Il23a,Ripk2,Parp3
8_Member	GO Biological Processes	GO:0002699	positive regulation of immune effector process	-7.43297	-5.18227	19/320	12484,14728,14972,15015,15018,15368,16193,20296,21355,24088,52118,56200,56708,60505,80859,80861,83430,192656,234311	Cd24a,Lilrb4a,H2-K1,H2-Q4,H2-Q7,Hmox1,Il6,Ccl2,Tap2,Tlr2,Pvr,Ddx21,Clcf1,Il21,Nfkbiz,Dhx58,Il23a,Ripk2,Ddx60
8_Member	GO Biological Processes	GO:0002709	regulation of T cell mediated immunity	-6.71006	-4.58534	11/111	11622,12484,14727,14728,14972,15015,15018,16193,21355,52118,83430	Ahr,Cd24a,Lilrb4b,Lilrb4a,H2-K1,H2-Q4,H2-Q7,Il6,Tap2,Pvr,Il23a
8_Member	GO Biological Processes	GO:0031341	regulation of cell killing	-6.37374	-4.32085	12/146	14972,15015,15018,16859,18126,20296,20311,21354,21355,52118,60505,83430	H2-K1,H2-Q4,H2-Q7,Lgals9,Nos2,Ccl2,Cxcl5,Tap1,Tap2,Pvr,Il21,Il23a
8_Member	GO Biological Processes	GO:0001910	regulation of leukocyte mediated cytotoxicity	-6.18572	-4.17278	11/125	14972,15015,15018,16859,20296,20311,21354,21355,52118,60505,83430	H2-K1,H2-Q4,H2-Q7,Lgals9,Ccl2,Cxcl5,Tap1,Tap2,Pvr,Il21,Il23a
8_Member	GO Biological Processes	GO:0002821	positive regulation of adaptive immune response	-5.91871	-3.9606	12/161	12484,12505,14972,15015,15018,16193,21355,52118,56708,80859,83430,192656	Cd24a,Cd44,H2-K1,H2-Q4,H2-Q7,Il6,Tap2,Pvr,Clcf1,Nfkbiz,Il23a,Ripk2
8_Member	GO Biological Processes	GO:0019882	antigen processing and presentation	-5.66159	-3.76121	10/114	14972,15015,15018,15894,19188,19698,21354,21355,213233,235442	H2-K1,H2-Q4,H2-Q7,Icam1,Psme2,Relb,Tap1,Tap2,Tapbpl,Rab8b
8_Member	GO Biological Processes	GO:0002824	positive regulation of adaptive immune response based on somatic recombination of immune receptors built from immunoglobulin superfamily domains	-5.29333	-3.45696	11/154	12484,14972,15015,15018,16193,21355,52118,56708,80859,83430,192656	Cd24a,H2-K1,H2-Q4,H2-Q7,Il6,Tap2,Pvr,Clcf1,Nfkbiz,Il23a,Ripk2
8_Member	GO Biological Processes	GO:0002705	positive regulation of leukocyte mediated immunity	-5.28852	-3.45535	12/185	12484,14972,15015,15018,16193,20296,21355,52118,56200,56708,60505,83430	Cd24a,H2-K1,H2-Q4,H2-Q7,Il6,Ccl2,Tap2,Pvr,Ddx21,Clcf1,Il21,Il23a
8_Member	GO Biological Processes	GO:0031343	positive regulation of cell killing	-5.17164	-3.36178	9/102	14972,15015,15018,18126,20296,21355,52118,60505,83430	H2-K1,H2-Q4,H2-Q7,Nos2,Ccl2,Tap2,Pvr,Il21,Il23a
8_Member	GO Biological Processes	GO:0002711	positive regulation of T cell mediated immunity	-4.97974	-3.20616	8/82	12484,14972,15015,15018,16193,21355,52118,83430	Cd24a,H2-K1,H2-Q4,H2-Q7,Il6,Tap2,Pvr,Il23a
8_Member	GO Biological Processes	GO:0001912	positive regulation of leukocyte mediated cytotoxicity	-4.64552	-2.91992	8/91	14972,15015,15018,20296,21355,52118,60505,83430	H2-K1,H2-Q4,H2-Q7,Ccl2,Tap2,Pvr,Il21,Il23a
8_Member	GO Biological Processes	GO:0002708	positive regulation of lymphocyte mediated immunity	-4.36183	-2.68628	10/160	12484,14972,15015,15018,16193,21355,52118,56708,60505,83430	Cd24a,H2-K1,H2-Q4,H2-Q7,Il6,Tap2,Pvr,Clcf1,Il21,Il23a
8_Member	GO Biological Processes	GO:0001916	positive regulation of T cell mediated cytotoxicity	-4.32655	-2.65979	6/51	14972,15015,15018,21355,52118,83430	H2-K1,H2-Q4,H2-Q7,Tap2,Pvr,Il23a
8_Member	Reactome Gene Sets	R-MMU-1236974	ER-Phagosome pathway	-4.16017	-2.52286	5/34	14972,15015,15018,21354,21355	H2-K1,H2-Q4,H2-Q7,Tap1,Tap2
8_Member	GO Biological Processes	GO:0002474	antigen processing and presentation of peptide antigen via MHC class I	-4.13844	-2.51113	6/55	14972,15015,15018,21354,21355,213233	H2-K1,H2-Q4,H2-Q7,Tap1,Tap2,Tapbpl
8_Member	GO Biological Processes	GO:0001914	regulation of T cell mediated cytotoxicity	-4.00746	-2.4053	6/58	14972,15015,15018,21355,52118,83430	H2-K1,H2-Q4,H2-Q7,Tap2,Pvr,Il23a
8_Member	KEGG Pathway	mmu04145	Phagosome - Mus musculus (house mouse)	-3.89389	-2.31546	10/182	14972,15015,15018,16402,21354,21355,22146,24088,27060,226421	H2-K1,H2-Q4,H2-Q7,Itga5,Tap1,Tap2,Tuba1c,Tlr2,Tcirg1,Rab7b
8_Member	GO Biological Processes	GO:0002483	antigen processing and presentation of endogenous peptide antigen	-3.81367	-2.25942	5/40	14972,15015,15018,21354,21355	H2-K1,H2-Q4,H2-Q7,Tap1,Tap2
8_Member	GO Biological Processes	GO:0019885	antigen processing and presentation of endogenous peptide antigen via MHC class I	-3.81367	-2.25942	5/40	14972,15015,15018,21354,21355	H2-K1,H2-Q4,H2-Q7,Tap1,Tap2
8_Member	Reactome Gene Sets	R-MMU-983170	Antigen Presentation: Folding, assembly and peptide loading of class I MHC	-3.76173	-2.22478	5/41	14972,15015,15018,21354,21355	H2-K1,H2-Q4,H2-Q7,Tap1,Tap2
8_Member	GO Biological Processes	GO:0019883	antigen processing and presentation of endogenous antigen	-3.66208	-2.13233	5/43	14972,15015,15018,21354,21355	H2-K1,H2-Q4,H2-Q7,Tap1,Tap2
8_Member	Reactome Gene Sets	R-MMU-1280218	Adaptive Immune System	-3.60092	-2.08906	20/641	12703,14972,15015,15018,15894,18033,18035,18707,19188,19697,21354,21355,22146,26410,50723,52118,56791,74646,192656,209200	Socs1,H2-K1,H2-Q4,H2-Q7,Icam1,Nfkb1,Nfkbia,Pik3cd,Psme2,Rela,Tap1,Tap2,Tuba1c,Map3k8,Icosl,Pvr,Ube2l6,Spsb1,Ripk2,Dtx3l
8_Member	GO Biological Processes	GO:0048002	antigen processing and presentation of peptide antigen	-3.35855	-1.89692	6/76	14972,15015,15018,21354,21355,213233	H2-K1,H2-Q4,H2-Q7,Tap1,Tap2,Tapbpl
8_Member	GO Biological Processes	GO:0002476	antigen processing and presentation of endogenous peptide antigen via MHC class Ib	-3.03994	-1.63731	4/34	14972,15015,15018,21355	H2-K1,H2-Q4,H2-Q7,Tap2
8_Member	GO Biological Processes	GO:0002484	antigen processing and presentation of endogenous peptide antigen via MHC class I via ER pathway	-3.03994	-1.63731	4/34	14972,15015,15018,21355	H2-K1,H2-Q4,H2-Q7,Tap2
8_Member	GO Biological Processes	GO:0002428	antigen processing and presentation of peptide antigen via MHC class Ib	-2.9916	-1.59544	4/35	14972,15015,15018,21355	H2-K1,H2-Q4,H2-Q7,Tap2
8_Member	KEGG Pathway	mmu04612	Antigen processing and presentation - Mus musculus (house mouse)	-2.96881	-1.57902	6/90	14972,15015,15018,19188,21354,21355	H2-K1,H2-Q4,H2-Q7,Psme2,Tap1,Tap2
8_Member	GO Biological Processes	GO:0042269	regulation of natural killer cell mediated cytotoxicity	-2.92057	-1.53789	5/62	16859,21354,21355,52118,60505	Lgals9,Tap1,Tap2,Pvr,Il21
8_Member	Reactome Gene Sets	R-MMU-1236975	Antigen processing-Cross presentation	-2.91913	-1.53789	6/92	14972,15015,15018,19188,21354,21355	H2-K1,H2-Q4,H2-Q7,Psme2,Tap1,Tap2
8_Member	KEGG Pathway	mmu05332	Graft-versus-host disease - Mus musculus (house mouse)	-2.88917	-1.51862	5/63	14102,14972,15015,15018,16193	Fas,H2-K1,H2-Q4,H2-Q7,Il6
8_Member	GO Biological Processes	GO:0002715	regulation of natural killer cell mediated immunity	-2.8281	-1.46633	5/65	16859,21354,21355,52118,60505	Lgals9,Tap1,Tap2,Pvr,Il21
8_Member	GO Biological Processes	GO:0002475	antigen processing and presentation via MHC class Ib	-2.81291	-1.4542	4/39	14972,15015,15018,21355	H2-K1,H2-Q4,H2-Q7,Tap2
8_Member	GO Biological Processes	GO:0019884	antigen processing and presentation of exogenous antigen	-2.77151	-1.41917	4/40	14972,19188,21354,21355	H2-K1,Psme2,Tap1,Tap2
8_Member	GO Biological Processes	GO:0001913	T cell mediated cytotoxicity	-2.62897	-1.30965	3/21	14972,21355,74732	H2-K1,Tap2,Stx11
8_Member	GO Biological Processes	GO:0045953	negative regulation of natural killer cell mediated cytotoxicity	-2.40753	-1.13849	3/25	16859,21354,21355	Lgals9,Tap1,Tap2
8_Member	Reactome Gene Sets	R-MMU-1236977	Endosomal/Vacuolar pathway	-2.40753	-1.13849	3/25	14972,15015,15018	H2-K1,H2-Q4,H2-Q7
8_Member	GO Biological Processes	GO:0002716	negative regulation of natural killer cell mediated immunity	-2.35838	-1.09882	3/26	16859,21354,21355	Lgals9,Tap1,Tap2
8_Member	GO Biological Processes	GO:0002456	T cell mediated immunity	-2.32227	-1.06864	4/53	14972,15894,21355,74732	H2-K1,Icam1,Tap2,Stx11
8_Member	GO Biological Processes	GO:0001911	negative regulation of leukocyte mediated cytotoxicity	-2.14109	-0.922962	3/31	16859,21354,21355	Lgals9,Tap1,Tap2
8_Member	Reactome Gene Sets	R-MMU-198933	Immunoregulatory interactions between a Lymphoid and a non-Lymphoid cell	-2.11674	-0.902848	5/95	14972,15015,15018,15894,52118	H2-K1,H2-Q4,H2-Q7,Icam1,Pvr
8_Member	GO Biological Processes	GO:0001909	leukocyte mediated cytotoxicity	-2.08127	-0.874986	4/62	14972,21355,60505,74732	H2-K1,Tap2,Il21,Stx11
8_Member	GO Biological Processes	GO:0002478	antigen processing and presentation of exogenous peptide antigen	-2.06511	-0.862212	3/33	14972,21354,21355	H2-K1,Tap1,Tap2
8_Member	GO Biological Processes	GO:0002486	antigen processing and presentation of endogenous peptide antigen via MHC class I via ER pathway, TAP-independent	-2.06511	-0.862212	3/33	14972,15015,15018	H2-K1,H2-Q4,H2-Q7
8_Member	KEGG Pathway	mmu05330	Allograft rejection - Mus musculus (house mouse)	-2.05709	-0.855684	4/63	14102,14972,15015,15018	Fas,H2-K1,H2-Q4,H2-Q7
8_Member	KEGG Pathway	mmu04514	Cell adhesion molecules - Mus musculus (house mouse)	-2.03032	-0.83506	7/182	14972,15015,15018,15894,50723,52118,320910	H2-K1,H2-Q4,H2-Q7,Icam1,Icosl,Pvr,Itgb8
9_Summary	GO Biological Processes	GO:0035239	tube morphogenesis	-12.2897	-9.30069	38/752	11477,11622,12192,12505,13078,13609,13836,13874,14573,14726,15200,15214,15364,15368,16402,16948,17127,17295,18018,18128,18576,18787,19878,20296,21676,21802,21808,21815,22601,24064,27279,67784,71602,71690,72780,75723,83921,320910,13654,18053,20698,67916,12394,14313,16193,16323,17381,20855,26401,16206,20680,22059,23872,240672,20564,16905,67399,100952,16669	Acvr1,Ahr,Zfp36l1,Cd44,Cyp1b1,S1pr1,Epha2,Ereg,Gdnf,Pdpn,Hbegf,Hey2,Hmga2,Hmox1,Itga5,Lox,Smad3,Met,Nfatc1,Notch1,Pde3b,Serpine1,Rock2,Ccl2,Tead1,Tgfa,Tgfb2,Tgif1,Yap1,Spry2,Tnfrsf12a,Plxnd1,Myo1e,Esm1,Rspo3,Amotl1,Cemip2,Itgb8,Egr2,Ngfr,Sphk1,Plpp3,Runx1,Fst,Il6,Inhba,Mmp12,Stc1,Map3k1,Lrig1,Sox7,Trp53,Ets2,Dusp5,Slit3,Lmna,Pdlim7,Emilin1,Krt19
9_Member	GO Biological Processes	GO:0035239	tube morphogenesis	-12.2897	-9.30069	38/752	11477,11622,12192,12505,13078,13609,13836,13874,14573,14726,15200,15214,15364,15368,16402,16948,17127,17295,18018,18128,18576,18787,19878,20296,21676,21802,21808,21815,22601,24064,27279,67784,71602,71690,72780,75723,83921,320910	Acvr1,Ahr,Zfp36l1,Cd44,Cyp1b1,S1pr1,Epha2,Ereg,Gdnf,Pdpn,Hbegf,Hey2,Hmga2,Hmox1,Itga5,Lox,Smad3,Met,Nfatc1,Notch1,Pde3b,Serpine1,Rock2,Ccl2,Tead1,Tgfa,Tgfb2,Tgif1,Yap1,Spry2,Tnfrsf12a,Plxnd1,Myo1e,Esm1,Rspo3,Amotl1,Cemip2,Itgb8
9_Member	GO Biological Processes	GO:0001944	vasculature development	-11.7819	-8.96129	33/595	11477,11622,12192,13078,13609,13654,13836,13874,14726,15200,15214,15368,16402,16948,18018,18053,18128,18576,18787,20296,20698,21802,21808,22601,27279,67784,67916,71602,71690,72780,75723,83921,320910	Acvr1,Ahr,Zfp36l1,Cyp1b1,S1pr1,Egr2,Epha2,Ereg,Pdpn,Hbegf,Hey2,Hmox1,Itga5,Lox,Nfatc1,Ngfr,Notch1,Pde3b,Serpine1,Ccl2,Sphk1,Tgfa,Tgfb2,Yap1,Tnfrsf12a,Plxnd1,Plpp3,Myo1e,Esm1,Rspo3,Amotl1,Cemip2,Itgb8
9_Member	GO Biological Processes	GO:0001568	blood vessel development	-11.1423	-8.41859	31/556	11477,11622,12192,13078,13609,13654,13836,13874,15200,15214,15368,16402,16948,18053,18128,18576,18787,20296,20698,21802,21808,22601,27279,67784,67916,71602,71690,72780,75723,83921,320910	Acvr1,Ahr,Zfp36l1,Cyp1b1,S1pr1,Egr2,Epha2,Ereg,Hbegf,Hey2,Hmox1,Itga5,Lox,Ngfr,Notch1,Pde3b,Serpine1,Ccl2,Sphk1,Tgfa,Tgfb2,Yap1,Tnfrsf12a,Plxnd1,Plpp3,Myo1e,Esm1,Rspo3,Amotl1,Cemip2,Itgb8
9_Member	GO Biological Processes	GO:0048514	blood vessel morphogenesis	-10.4657	-7.82122	27/450	11477,11622,12192,13078,13609,13836,13874,15200,15214,15368,16402,16948,18128,18576,18787,20296,21802,21808,22601,27279,67784,71602,71690,72780,75723,83921,320910	Acvr1,Ahr,Zfp36l1,Cyp1b1,S1pr1,Epha2,Ereg,Hbegf,Hey2,Hmox1,Itga5,Lox,Notch1,Pde3b,Serpine1,Ccl2,Tgfa,Tgfb2,Yap1,Tnfrsf12a,Plxnd1,Myo1e,Esm1,Rspo3,Amotl1,Cemip2,Itgb8
9_Member	GO Biological Processes	GO:0048729	tissue morphogenesis	-8.91183	-6.4892	30/644	11477,11622,12394,12505,13609,13836,14313,14573,14726,15200,15214,15364,16193,16323,17127,17295,17381,18018,18053,18128,19878,20855,21676,21808,21815,22601,24064,26401,67784,72780	Acvr1,Ahr,Runx1,Cd44,S1pr1,Epha2,Fst,Gdnf,Pdpn,Hbegf,Hey2,Hmga2,Il6,Inhba,Smad3,Met,Mmp12,Nfatc1,Ngfr,Notch1,Rock2,Stc1,Tead1,Tgfb2,Tgif1,Yap1,Spry2,Map3k1,Plxnd1,Rspo3
9_Member	GO Biological Processes	GO:0002009	morphogenesis of an epithelium	-8.20161	-5.87339	26/532	11477,11622,12394,12505,13836,14313,14573,14726,15200,15364,16193,17127,17295,17381,18018,18053,18128,19878,21676,21808,21815,22601,24064,26401,67784,72780	Acvr1,Ahr,Runx1,Cd44,Epha2,Fst,Gdnf,Pdpn,Hbegf,Hmga2,Il6,Smad3,Met,Mmp12,Nfatc1,Ngfr,Notch1,Rock2,Tead1,Tgfb2,Tgif1,Yap1,Spry2,Map3k1,Plxnd1,Rspo3
9_Member	GO Biological Processes	GO:0001525	angiogenesis	-7.9241	-5.62485	20/331	11477,11622,13078,13609,13836,13874,15200,15368,16402,18128,18576,18787,20296,21802,27279,67784,71690,72780,75723,83921	Acvr1,Ahr,Cyp1b1,S1pr1,Epha2,Ereg,Hbegf,Hmox1,Itga5,Notch1,Pde3b,Serpine1,Ccl2,Tgfa,Tnfrsf12a,Plxnd1,Esm1,Rspo3,Amotl1,Cemip2
9_Member	GO Biological Processes	GO:0061138	morphogenesis of a branching epithelium	-6.47645	-4.40737	14/200	11477,11622,12505,13836,14573,15364,16193,17295,18018,18128,22601,24064,67784,72780	Acvr1,Ahr,Cd44,Epha2,Gdnf,Hmga2,Il6,Met,Nfatc1,Notch1,Yap1,Spry2,Plxnd1,Rspo3
9_Member	GO Biological Processes	GO:0001763	morphogenesis of a branching structure	-6.19461	-4.17606	14/211	11477,11622,12505,13836,14573,15364,16193,17295,18018,18128,22601,24064,67784,72780	Acvr1,Ahr,Cd44,Epha2,Gdnf,Hmga2,Il6,Met,Nfatc1,Notch1,Yap1,Spry2,Plxnd1,Rspo3
9_Member	GO Biological Processes	GO:0048754	branching morphogenesis of an epithelial tube	-5.75085	-3.82944	12/167	11477,11622,12505,13836,14573,15364,17295,18018,18128,22601,24064,67784	Acvr1,Ahr,Cd44,Epha2,Gdnf,Hmga2,Met,Nfatc1,Notch1,Yap1,Spry2,Plxnd1
9_Member	GO Biological Processes	GO:0060562	epithelial tube morphogenesis	-5.16619	-3.35785	17/371	11477,11622,12505,13836,14573,15364,17127,17295,18018,18128,19878,21676,21808,21815,22601,24064,67784	Acvr1,Ahr,Cd44,Epha2,Gdnf,Hmga2,Smad3,Met,Nfatc1,Notch1,Rock2,Tead1,Tgfb2,Tgif1,Yap1,Spry2,Plxnd1
9_Member	GO Biological Processes	GO:0048598	embryonic morphogenesis	-4.51599	-2.80576	22/641	11477,12192,13836,14573,15364,16206,16323,16402,17127,18128,19878,20680,21676,21808,21815,22059,22601,23872,24064,67916,72780,240672	Acvr1,Zfp36l1,Epha2,Gdnf,Hmga2,Lrig1,Inhba,Itga5,Smad3,Notch1,Rock2,Sox7,Tead1,Tgfb2,Tgif1,Trp53,Yap1,Ets2,Spry2,Plpp3,Rspo3,Dusp5
9_Member	GO Biological Processes	GO:0003007	heart morphogenesis	-4.18453	-2.54358	13/277	11477,11622,13609,15214,17127,18018,18128,20564,21676,21808,22059,22601,67784	Acvr1,Ahr,S1pr1,Hey2,Smad3,Nfatc1,Notch1,Slit3,Tead1,Tgfb2,Trp53,Yap1,Plxnd1
9_Member	GO Biological Processes	GO:0007507	heart development	-4.0589	-2.44534	20/592	11477,11622,12192,13609,14726,15214,16905,16948,17127,17295,18018,18128,20564,21676,21808,22059,22601,67399,67784,100952	Acvr1,Ahr,Zfp36l1,S1pr1,Pdpn,Hey2,Lmna,Lox,Smad3,Met,Nfatc1,Notch1,Slit3,Tead1,Tgfb2,Trp53,Yap1,Pdlim7,Plxnd1,Emilin1
9_Member	GO Biological Processes	GO:0048568	embryonic organ development	-3.30949	-1.85667	17/526	11477,11622,12192,12394,13836,14573,15214,16206,16669,17127,18128,21676,21808,22059,22601,24064,72780	Acvr1,Ahr,Zfp36l1,Runx1,Epha2,Gdnf,Hey2,Lrig1,Krt19,Smad3,Notch1,Tead1,Tgfb2,Trp53,Yap1,Spry2,Rspo3
10_Summary	GO Biological Processes	GO:0060759	regulation of response to cytokine stimulus	-12.1996	-9.25233	18/147	12484,12703,15944,16145,16193,16195,17381,19766,20564,20698,20847,24088,26362,80285,108960,192656,434341,100038882	Cd24a,Socs1,Irgm1,Igtp,Il6,Il6st,Mmp12,Ripk1,Slit3,Sphk1,Stat2,Tlr2,Axl,Parp9,Irak2,Ripk2,Nlrc5,Isg15
10_Member	GO Biological Processes	GO:0060759	regulation of response to cytokine stimulus	-12.1996	-9.25233	18/147	12484,12703,15944,16145,16193,16195,17381,19766,20564,20698,20847,24088,26362,80285,108960,192656,434341,100038882	Cd24a,Socs1,Irgm1,Igtp,Il6,Il6st,Mmp12,Ripk1,Slit3,Sphk1,Stat2,Tlr2,Axl,Parp9,Irak2,Ripk2,Nlrc5,Isg15
10_Member	GO Biological Processes	GO:0001959	regulation of cytokine-mediated signaling pathway	-11.6464	-8.84103	17/137	12484,12703,15944,16145,16193,16195,17381,19766,20564,20698,20847,26362,80285,108960,192656,434341,100038882	Cd24a,Socs1,Irgm1,Igtp,Il6,Il6st,Mmp12,Ripk1,Slit3,Sphk1,Stat2,Axl,Parp9,Irak2,Ripk2,Nlrc5,Isg15
10_Member	GO Biological Processes	GO:0060760	positive regulation of response to cytokine stimulus	-7.09346	-4.91209	9/61	15944,16145,17381,19766,24088,26362,80285,192656,434341	Irgm1,Igtp,Mmp12,Ripk1,Tlr2,Axl,Parp9,Ripk2,Nlrc5
10_Member	GO Biological Processes	GO:0001961	positive regulation of cytokine-mediated signaling pathway	-6.31637	-4.27652	8/55	15944,16145,17381,19766,26362,80285,192656,434341	Irgm1,Igtp,Mmp12,Ripk1,Axl,Parp9,Ripk2,Nlrc5
10_Member	GO Biological Processes	GO:0060332	positive regulation of response to interferon-gamma	-6.04359	-4.06927	4/7	15944,16145,80285,434341	Irgm1,Igtp,Parp9,Nlrc5
10_Member	GO Biological Processes	GO:0060335	positive regulation of interferon-gamma-mediated signaling pathway	-6.04359	-4.06927	4/7	15944,16145,80285,434341	Irgm1,Igtp,Parp9,Nlrc5
10_Member	GO Biological Processes	GO:0060330	regulation of response to interferon-gamma	-6.04034	-4.06927	5/15	12703,15944,16145,80285,434341	Socs1,Irgm1,Igtp,Parp9,Nlrc5
10_Member	GO Biological Processes	GO:0060334	regulation of interferon-gamma-mediated signaling pathway	-6.04034	-4.06927	5/15	12703,15944,16145,80285,434341	Socs1,Irgm1,Igtp,Parp9,Nlrc5
11_Summary	GO Biological Processes	GO:0050731	positive regulation of peptidyl-tyrosine phosphorylation	-12.1978	-9.25233	20/191	11477,12484,12505,12931,13874,14573,15200,15894,16193,16195,16402,20304,21802,22059,56708,60505,67916,80285,83430,192656,12703,14727,14728,14102,14739,15364,15944,16145,16323,16859,17295,17872,19766,19878,20698,21676,21808,24064,26401,13836,17873,26362,70686,97064,434341,66412,209200	Acvr1,Cd24a,Cd44,Crlf1,Ereg,Gdnf,Hbegf,Icam1,Il6,Il6st,Itga5,Ccl5,Tgfa,Trp53,Clcf1,Il21,Plpp3,Parp9,Il23a,Ripk2,Socs1,Lilrb4b,Lilrb4a,Fas,S1pr2,Hmga2,Irgm1,Igtp,Inhba,Lgals9,Met,Ppp1r15a,Ripk1,Rock2,Sphk1,Tead1,Tgfb2,Spry2,Map3k1,Epha2,Gadd45b,Axl,Dusp16,Wwtr1,Nlrc5,Arrdc4,Dtx3l
11_Member	GO Biological Processes	GO:0050731	positive regulation of peptidyl-tyrosine phosphorylation	-12.1978	-9.25233	20/191	11477,12484,12505,12931,13874,14573,15200,15894,16193,16195,16402,20304,21802,22059,56708,60505,67916,80285,83430,192656	Acvr1,Cd24a,Cd44,Crlf1,Ereg,Gdnf,Hbegf,Icam1,Il6,Il6st,Itga5,Ccl5,Tgfa,Trp53,Clcf1,Il21,Plpp3,Parp9,Il23a,Ripk2
11_Member	GO Biological Processes	GO:0050730	regulation of peptidyl-tyrosine phosphorylation	-12.1129	-9.18756	23/268	11477,12484,12505,12703,12931,13874,14573,14727,14728,15200,15894,16193,16195,16402,20304,21802,22059,56708,60505,67916,80285,83430,192656	Acvr1,Cd24a,Cd44,Socs1,Crlf1,Ereg,Gdnf,Lilrb4b,Lilrb4a,Hbegf,Icam1,Il6,Il6st,Itga5,Ccl5,Tgfa,Trp53,Clcf1,Il21,Plpp3,Parp9,Il23a,Ripk2
11_Member	GO Biological Processes	GO:0001934	positive regulation of protein phosphorylation	-10.8606	-8.1839	36/759	11477,12484,12505,12931,13874,14102,14573,14739,15200,15364,15894,15944,16145,16193,16195,16323,16402,16859,17295,17872,19766,19878,20304,20698,21676,21802,21808,22059,24064,26401,56708,60505,67916,80285,83430,192656	Acvr1,Cd24a,Cd44,Crlf1,Ereg,Fas,Gdnf,S1pr2,Hbegf,Hmga2,Icam1,Irgm1,Igtp,Il6,Il6st,Inhba,Itga5,Lgals9,Met,Ppp1r15a,Ripk1,Rock2,Ccl5,Sphk1,Tead1,Tgfa,Tgfb2,Trp53,Spry2,Map3k1,Clcf1,Il21,Plpp3,Parp9,Il23a,Ripk2
11_Member	GO Biological Processes	GO:0043549	regulation of kinase activity	-4.34763	-2.67429	23/706	12484,12703,13836,13874,14727,14728,15200,15364,15944,16145,16193,17295,17873,21676,21802,21808,24064,26362,26401,70686,83430,97064,434341	Cd24a,Socs1,Epha2,Ereg,Lilrb4b,Lilrb4a,Hbegf,Hmga2,Irgm1,Igtp,Il6,Met,Gadd45b,Tead1,Tgfa,Tgfb2,Spry2,Axl,Map3k1,Dusp16,Il23a,Wwtr1,Nlrc5
11_Member	GO Biological Processes	GO:0045859	regulation of protein kinase activity	-3.52637	-2.03388	19/600	12484,12703,13874,14727,14728,15200,15364,15944,16145,16193,17873,21676,21802,21808,24064,26401,70686,83430,97064	Cd24a,Socs1,Ereg,Lilrb4b,Lilrb4a,Hbegf,Hmga2,Irgm1,Igtp,Il6,Gadd45b,Tead1,Tgfa,Tgfb2,Spry2,Map3k1,Dusp16,Il23a,Wwtr1
11_Member	GO Biological Processes	GO:0051347	positive regulation of transferase activity	-3.31881	-1.86398	17/525	12484,13836,13874,15200,15364,15944,16145,17295,19766,21676,21802,21808,26362,26401,66412,83430,209200	Cd24a,Epha2,Ereg,Hbegf,Hmga2,Irgm1,Igtp,Met,Ripk1,Tead1,Tgfa,Tgfb2,Axl,Map3k1,Arrdc4,Il23a,Dtx3l
11_Member	GO Biological Processes	GO:0033674	positive regulation of kinase activity	-2.78263	-1.42871	14/437	12484,13836,13874,15200,15364,15944,16145,17295,21676,21802,21808,26362,26401,83430	Cd24a,Epha2,Ereg,Hbegf,Hmga2,Irgm1,Igtp,Met,Tead1,Tgfa,Tgfb2,Axl,Map3k1,Il23a
11_Member	GO Biological Processes	GO:0045860	positive regulation of protein kinase activity	-2.14717	-0.925932	11/360	12484,13874,15200,15364,15944,16145,21676,21802,21808,26401,83430	Cd24a,Ereg,Hbegf,Hmga2,Irgm1,Igtp,Tead1,Tgfa,Tgfb2,Map3k1,Il23a
12_Summary	GO Biological Processes	GO:0051091	positive regulation of DNA-binding transcription factor activity	-12.0117	-9.10571	23/271	12633,15364,15894,15982,16180,16193,16978,19697,19766,20128,20698,24088,67916,94094,108960,192656,209387,217069,226169,226421,268749,319236,434219,13078,15368,18035,83396,434341,14727,14728,20846,56200,217203,231130,19288,20311,226695,26401,56791,64685,209200,13654,66412,74646,97064,214854,100038882,216835	Cflar,Hmga2,Icam1,Ifrd1,Il1rap,Il6,Lrrfip1,Rela,Ripk1,Trim30a,Sphk1,Tlr2,Plpp3,Trim34a,Irak2,Ripk2,Trim30d,Trim25,Pprc1,Rab7b,Rnf31,Trim12c,Trim30c,Cyp1b1,Hmox1,Nfkbia,Glis2,Nlrc5,Lilrb4b,Lilrb4a,Stat1,Ddx21,Tmem106a,Tnip2,Ptx3,Cxcl5,Ifi205,Map3k1,Ube2l6,Nmi,Dtx3l,Egr2,Arrdc4,Spsb1,Wwtr1,Neurl3,Isg15,Usp43
12_Member	GO Biological Processes	GO:0051091	positive regulation of DNA-binding transcription factor activity	-12.0117	-9.10571	23/271	12633,15364,15894,15982,16180,16193,16978,19697,19766,20128,20698,24088,67916,94094,108960,192656,209387,217069,226169,226421,268749,319236,434219	Cflar,Hmga2,Icam1,Ifrd1,Il1rap,Il6,Lrrfip1,Rela,Ripk1,Trim30a,Sphk1,Tlr2,Plpp3,Trim34a,Irak2,Ripk2,Trim30d,Trim25,Pprc1,Rab7b,Rnf31,Trim12c,Trim30c
12_Member	GO Biological Processes	GO:0051092	positive regulation of NF-kappaB transcription factor activity	-11.7997	-8.96337	18/155	12633,15894,16180,16978,19697,19766,20128,20698,24088,94094,108960,192656,209387,217069,226421,268749,319236,434219	Cflar,Icam1,Il1rap,Lrrfip1,Rela,Ripk1,Trim30a,Sphk1,Tlr2,Trim34a,Irak2,Ripk2,Trim30d,Trim25,Rab7b,Rnf31,Trim12c,Trim30c
12_Member	GO Biological Processes	GO:0051090	regulation of DNA-binding transcription factor activity	-11.541	-8.75039	28/436	12633,13078,15364,15368,15894,15982,16180,16193,16978,18035,19697,19766,20128,20698,24088,67916,83396,94094,108960,192656,209387,217069,226169,226421,268749,319236,434219,434341	Cflar,Cyp1b1,Hmga2,Hmox1,Icam1,Ifrd1,Il1rap,Il6,Lrrfip1,Nfkbia,Rela,Ripk1,Trim30a,Sphk1,Tlr2,Plpp3,Glis2,Trim34a,Irak2,Ripk2,Trim30d,Trim25,Pprc1,Rab7b,Rnf31,Trim12c,Trim30c,Nlrc5
12_Member	GO Biological Processes	GO:0043122	regulation of I-kappaB kinase/NF-kappaB signaling	-8.43026	-6.06016	16/191	14727,14728,19697,19766,20128,20846,56200,94094,192656,209387,217069,217203,231130,268749,319236,434219	Lilrb4b,Lilrb4a,Rela,Ripk1,Trim30a,Stat1,Ddx21,Trim34a,Ripk2,Trim30d,Trim25,Tmem106a,Tnip2,Rnf31,Trim12c,Trim30c
12_Member	GO Biological Processes	GO:0043123	positive regulation of I-kappaB kinase/NF-kappaB signaling	-7.95701	-5.65306	13/128	19697,19766,20128,56200,94094,192656,209387,217069,217203,231130,268749,319236,434219	Rela,Ripk1,Trim30a,Ddx21,Trim34a,Ripk2,Trim30d,Trim25,Tmem106a,Tnip2,Rnf31,Trim12c,Trim30c
12_Member	GO Biological Processes	GO:0043903	regulation of biological process involved in symbiotic interaction	-5.64521	-3.74669	8/67	19288,20128,20311,94094,209387,217069,319236,434219	Ptx3,Trim30a,Cxcl5,Trim34a,Trim30d,Trim25,Trim12c,Trim30c
12_Member	GO Biological Processes	GO:0046596	regulation of viral entry into host cell	-5.36044	-3.5089	7/52	19288,20128,94094,209387,217069,319236,434219	Ptx3,Trim30a,Trim34a,Trim30d,Trim25,Trim12c,Trim30c
12_Member	GO Biological Processes	GO:0052372	modulation by symbiont of entry into host	-5.08836	-3.29338	7/57	19288,20128,94094,209387,217069,319236,434219	Ptx3,Trim30a,Trim34a,Trim30d,Trim25,Trim12c,Trim30c
12_Member	GO Biological Processes	GO:0046597	negative regulation of viral entry into host cell	-4.36073	-2.68628	5/31	19288,20128,209387,217069,319236	Ptx3,Trim30a,Trim30d,Trim25,Trim12c
12_Member	GO Biological Processes	GO:1903901	negative regulation of viral life cycle	-4.16017	-2.52286	5/34	19288,20128,209387,217069,319236	Ptx3,Trim30a,Trim30d,Trim25,Trim12c
12_Member	GO Biological Processes	GO:0044790	suppression of viral release by host	-3.87224	-2.30348	4/21	20128,209387,217069,319236	Trim30a,Trim30d,Trim25,Trim12c
12_Member	GO Biological Processes	GO:0002218	activation of innate immune response	-3.01847	-1.61904	5/59	20128,24088,209387,226695,319236	Trim30a,Tlr2,Trim30d,Ifi205,Trim12c
12_Member	GO Biological Processes	GO:0000209	protein polyubiquitination	-3.01564	-1.61714	10/235	20128,26401,56791,64685,94094,209200,209387,268749,319236,434219	Trim30a,Map3k1,Ube2l6,Nmi,Trim34a,Dtx3l,Trim30d,Rnf31,Trim12c,Trim30c
12_Member	GO Biological Processes	GO:0032446	protein modification by small protein conjugation	-2.95825	-1.56904	17/566	13654,20128,26401,56791,64685,66412,74646,94094,97064,209200,209387,214854,217069,268749,319236,434219,100038882	Egr2,Trim30a,Map3k1,Ube2l6,Nmi,Arrdc4,Spsb1,Trim34a,Wwtr1,Dtx3l,Trim30d,Neurl3,Trim25,Rnf31,Trim12c,Trim30c,Isg15
12_Member	GO Biological Processes	GO:0016567	protein ubiquitination	-2.51339	-1.22006	15/519	20128,26401,56791,64685,66412,74646,94094,97064,209200,209387,214854,217069,268749,319236,434219	Trim30a,Map3k1,Ube2l6,Nmi,Arrdc4,Spsb1,Trim34a,Wwtr1,Dtx3l,Trim30d,Neurl3,Trim25,Rnf31,Trim12c,Trim30c
12_Member	GO Biological Processes	GO:0031664	regulation of lipopolysaccharide-mediated signaling pathway	-2.35838	-1.09882	3/26	20128,209387,319236	Trim30a,Trim30d,Trim12c
12_Member	GO Biological Processes	GO:0070647	protein modification by small protein conjugation or removal	-2.34436	-1.08692	18/704	13654,20128,26401,56791,64685,66412,74646,94094,97064,209200,209387,214854,216835,217069,268749,319236,434219,100038882	Egr2,Trim30a,Map3k1,Ube2l6,Nmi,Arrdc4,Spsb1,Trim34a,Wwtr1,Dtx3l,Trim30d,Neurl3,Usp43,Trim25,Rnf31,Trim12c,Trim30c,Isg15
13_Summary	GO Biological Processes	GO:0043408	regulation of MAPK cascade	-11.9197	-9.03217	37/735	12484,12505,12633,13836,14102,14727,14728,15894,16193,16591,17295,17394,17873,18053,18128,19766,19878,20128,20296,20304,20306,20698,21802,21808,24064,24088,26401,56708,70686,74178,83397,100952,192656,209387,217203,240672,319236	Cd24a,Cd44,Cflar,Epha2,Fas,Lilrb4b,Lilrb4a,Icam1,Il6,Kl,Met,Mmp8,Gadd45b,Ngfr,Notch1,Ripk1,Rock2,Trim30a,Ccl2,Ccl5,Ccl7,Sphk1,Tgfa,Tgfb2,Spry2,Tlr2,Map3k1,Clcf1,Dusp16,Stk40,Akap12,Emilin1,Ripk2,Trim30d,Tmem106a,Dusp5,Trim12c
13_Member	GO Biological Processes	GO:0043408	regulation of MAPK cascade	-11.9197	-9.03217	37/735	12484,12505,12633,13836,14102,14727,14728,15894,16193,16591,17295,17394,17873,18053,18128,19766,19878,20128,20296,20304,20306,20698,21802,21808,24064,24088,26401,56708,70686,74178,83397,100952,192656,209387,217203,240672,319236	Cd24a,Cd44,Cflar,Epha2,Fas,Lilrb4b,Lilrb4a,Icam1,Il6,Kl,Met,Mmp8,Gadd45b,Ngfr,Notch1,Ripk1,Rock2,Trim30a,Ccl2,Ccl5,Ccl7,Sphk1,Tgfa,Tgfb2,Spry2,Tlr2,Map3k1,Clcf1,Dusp16,Stk40,Akap12,Emilin1,Ripk2,Trim30d,Tmem106a,Dusp5,Trim12c
13_Member	GO Biological Processes	GO:0043410	positive regulation of MAPK cascade	-9.63498	-7.12312	28/526	12484,12505,12633,15894,16193,16591,17295,17394,17873,18053,18128,19766,19878,20128,20296,20304,20306,20698,21802,21808,24064,24088,26401,83397,192656,209387,217203,319236	Cd24a,Cd44,Cflar,Icam1,Il6,Kl,Met,Mmp8,Gadd45b,Ngfr,Notch1,Ripk1,Rock2,Trim30a,Ccl2,Ccl5,Ccl7,Sphk1,Tgfa,Tgfb2,Spry2,Tlr2,Map3k1,Akap12,Ripk2,Trim30d,Tmem106a,Trim12c
13_Member	GO Biological Processes	GO:0070372	regulation of ERK1 and ERK2 cascade	-4.64359	-2.91992	15/326	12505,12633,13836,15894,16193,18128,20296,20304,20306,24064,24088,56708,83397,100952,192656	Cd44,Cflar,Epha2,Icam1,Il6,Notch1,Ccl2,Ccl5,Ccl7,Spry2,Tlr2,Clcf1,Akap12,Emilin1,Ripk2
13_Member	GO Biological Processes	GO:0070374	positive regulation of ERK1 and ERK2 cascade	-4.39891	-2.70636	12/227	12505,12633,15894,16193,18128,20296,20304,20306,24064,24088,83397,192656	Cd44,Cflar,Icam1,Il6,Notch1,Ccl2,Ccl5,Ccl7,Spry2,Tlr2,Akap12,Ripk2
14_Summary	KEGG Pathway	mmu04668	TNF signaling pathway - Mus musculus (house mouse)	-11.8933	-9.02348	16/113	12633,14102,15894,15953,16193,18033,18035,18707,19697,19766,20296,20304,20311,26410,26427,231991,12514,14528,14728,15944,16145,18126,18128,18787,20846,22059,24088,26362,66102,108960,192656,216161,231130,12484,16859,21355,11622,12192,14573,16323,19878,21676,22601,93692,21808,20306,20698,19696,12258,16402,83430,14066,226421,15368,216019	Cflar,Fas,Icam1,Ifi47,Il6,Nfkb1,Nfkbia,Pik3cd,Rela,Ripk1,Ccl2,Ccl5,Cxcl5,Map3k8,Creb3l1,Creb5,Cd68,Gch1,Lilrb4a,Irgm1,Igtp,Nos2,Notch1,Serpine1,Stat1,Trp53,Tlr2,Axl,Cxcl16,Irak2,Ripk2,Sbno2,Tnip2,Cd24a,Lgals9,Tap2,Ahr,Zfp36l1,Gdnf,Inhba,Rock2,Tead1,Yap1,Glrx,Tgfb2,Ccl7,Sphk1,Rel,Serping1,Itga5,Il23a,F3,Rab7b,Hmox1,Hkdc1
14_Member	KEGG Pathway	mmu04668	TNF signaling pathway - Mus musculus (house mouse)	-11.8933	-9.02348	16/113	12633,14102,15894,15953,16193,18033,18035,18707,19697,19766,20296,20304,20311,26410,26427,231991	Cflar,Fas,Icam1,Ifi47,Il6,Nfkb1,Nfkbia,Pik3cd,Rela,Ripk1,Ccl2,Ccl5,Cxcl5,Map3k8,Creb3l1,Creb5
14_Member	GO Biological Processes	GO:0071216	cellular response to biotic stimulus	-11.3006	-8.5514	24/322	12514,14528,14728,15944,16145,16193,18033,18035,18126,18128,18787,19697,20296,20304,20311,20846,22059,24088,26362,66102,108960,192656,216161,231130	Cd68,Gch1,Lilrb4a,Irgm1,Igtp,Il6,Nfkb1,Nfkbia,Nos2,Notch1,Serpine1,Rela,Ccl2,Ccl5,Cxcl5,Stat1,Trp53,Tlr2,Axl,Cxcl16,Irak2,Ripk2,Sbno2,Tnip2
14_Member	GO Biological Processes	GO:0071219	cellular response to molecule of bacterial origin	-10.3732	-7.75864	22/296	12514,14528,14728,15944,16145,16193,18033,18035,18126,18787,19697,20296,20304,20311,20846,24088,26362,66102,108960,192656,216161,231130	Cd68,Gch1,Lilrb4a,Irgm1,Igtp,Il6,Nfkb1,Nfkbia,Nos2,Serpine1,Rela,Ccl2,Ccl5,Cxcl5,Stat1,Tlr2,Axl,Cxcl16,Irak2,Ripk2,Sbno2,Tnip2
14_Member	GO Biological Processes	GO:0002237	response to molecule of bacterial origin	-10.3057	-7.71004	25/391	12484,12514,14528,14728,15944,16145,16193,16859,18033,18035,18126,18787,19697,20296,20304,20311,20846,21355,24088,26362,66102,108960,192656,216161,231130	Cd24a,Cd68,Gch1,Lilrb4a,Irgm1,Igtp,Il6,Lgals9,Nfkb1,Nfkbia,Nos2,Serpine1,Rela,Ccl2,Ccl5,Cxcl5,Stat1,Tap2,Tlr2,Axl,Cxcl16,Irak2,Ripk2,Sbno2,Tnip2
14_Member	GO Biological Processes	GO:0071222	cellular response to lipopolysaccharide	-9.82593	-7.28247	21/286	12514,14528,14728,15944,16145,16193,18033,18035,18126,18787,19697,20296,20304,20311,20846,26362,66102,108960,192656,216161,231130	Cd68,Gch1,Lilrb4a,Irgm1,Igtp,Il6,Nfkb1,Nfkbia,Nos2,Serpine1,Rela,Ccl2,Ccl5,Cxcl5,Stat1,Axl,Cxcl16,Irak2,Ripk2,Sbno2,Tnip2
14_Member	GO Biological Processes	GO:0071396	cellular response to lipid	-9.47004	-6.98763	29/572	11622,12192,12514,14528,14573,14728,15944,16145,16193,16323,18033,18035,18126,18787,19697,19878,20296,20304,20311,20846,21676,22601,26362,66102,93692,108960,192656,216161,231130	Ahr,Zfp36l1,Cd68,Gch1,Gdnf,Lilrb4a,Irgm1,Igtp,Il6,Inhba,Nfkb1,Nfkbia,Nos2,Serpine1,Rela,Rock2,Ccl2,Ccl5,Cxcl5,Stat1,Tead1,Yap1,Axl,Cxcl16,Glrx,Irak2,Ripk2,Sbno2,Tnip2
14_Member	KEGG Pathway	mmu05142	Chagas disease - Mus musculus (house mouse)	-9.12946	-6.68126	13/103	12633,14102,16193,18033,18035,18126,18707,18787,19697,20296,20304,21808,24088	Cflar,Fas,Il6,Nfkb1,Nfkbia,Nos2,Pik3cd,Serpine1,Rela,Ccl2,Ccl5,Tgfb2,Tlr2
14_Member	GO Biological Processes	GO:0032496	response to lipopolysaccharide	-8.53736	-6.16172	22/370	12514,14528,14728,15944,16145,16193,16859,18033,18035,18126,18787,19697,20296,20304,20311,20846,26362,66102,108960,192656,216161,231130	Cd68,Gch1,Lilrb4a,Irgm1,Igtp,Il6,Lgals9,Nfkb1,Nfkbia,Nos2,Serpine1,Rela,Ccl2,Ccl5,Cxcl5,Stat1,Axl,Cxcl16,Irak2,Ripk2,Sbno2,Tnip2
14_Member	GO Biological Processes	GO:0034612	response to tumor necrosis factor	-8.28099	-5.92461	15/169	12192,14528,16193,18033,18035,18126,19697,19766,20296,20304,20306,20698,20846,22059,66102	Zfp36l1,Gch1,Il6,Nfkb1,Nfkbia,Nos2,Rela,Ripk1,Ccl2,Ccl5,Ccl7,Sphk1,Stat1,Trp53,Cxcl16
14_Member	GO Biological Processes	GO:0070555	response to interleukin-1	-6.57412	-4.47721	10/91	16193,18033,18787,19697,20296,20304,20306,108960,192656,231130	Il6,Nfkb1,Serpine1,Rela,Ccl2,Ccl5,Ccl7,Irak2,Ripk2,Tnip2
14_Member	GO Biological Processes	GO:0071347	cellular response to interleukin-1	-6.35227	-4.30202	9/74	16193,18033,18787,19697,20296,20304,20306,108960,231130	Il6,Nfkb1,Serpine1,Rela,Ccl2,Ccl5,Ccl7,Irak2,Tnip2
14_Member	WikiPathways	WP5128	Fibrin complement receptor 3 signaling pathway	-5.86538	-3.92399	7/44	16193,18033,18126,19696,19697,20296,108960	Il6,Nfkb1,Nos2,Rel,Rela,Ccl2,Irak2
14_Member	GO Biological Processes	GO:0071356	cellular response to tumor necrosis factor	-5.489	-3.61397	11/147	12192,16193,18033,18035,19697,19766,20296,20304,20306,20846,22059	Zfp36l1,Il6,Nfkb1,Nfkbia,Rela,Ripk1,Ccl2,Ccl5,Ccl7,Stat1,Trp53
14_Member	KEGG Pathway	mmu05133	Pertussis - Mus musculus (house mouse)	-5.18459	-3.37123	8/77	12258,16193,16402,18033,18126,19697,20311,83430	Serping1,Il6,Itga5,Nfkb1,Nos2,Rela,Cxcl5,Il23a
14_Member	GO Biological Processes	GO:0032757	positive regulation of interleukin-8 production	-5.03725	-3.2546	7/58	14066,16193,18126,18787,19697,19766,24088	F3,Il6,Nos2,Serpine1,Rela,Ripk1,Tlr2
14_Member	GO Biological Processes	GO:0032677	regulation of interleukin-8 production	-4.26098	-2.60284	7/76	14066,16193,18126,18787,19697,19766,24088	F3,Il6,Nos2,Serpine1,Rela,Ripk1,Tlr2
14_Member	KEGG Pathway	mmu05146	Amoebiasis - Mus musculus (house mouse)	-4.13838	-2.51113	8/107	16193,18033,18126,18707,19697,21808,24088,226421	Il6,Nfkb1,Nos2,Pik3cd,Rela,Tgfb2,Tlr2,Rab7b
14_Member	KEGG Pathway	mmu04066	HIF-1 signaling pathway - Mus musculus (house mouse)	-3.94439	-2.3588	8/114	15368,16193,18033,18126,18707,18787,19697,216019	Hmox1,Il6,Nfkb1,Nos2,Pik3cd,Serpine1,Rela,Hkdc1
14_Member	KEGG Pathway	mmu04623	Cytosolic DNA-sensing pathway - Mus musculus (house mouse)	-3.80574	-2.25317	6/63	16193,18033,18035,19697,19766,20304	Il6,Nfkb1,Nfkbia,Rela,Ripk1,Ccl5
14_Member	KEGG Pathway	mmu04657	IL-17 signaling pathway - Mus musculus (house mouse)	-3.70451	-2.17158	7/93	16193,18033,18035,19697,20296,20306,20311	Il6,Nfkb1,Nfkbia,Rela,Ccl2,Ccl7,Cxcl5
14_Member	KEGG Pathway	mmu04936	Alcoholic liver disease - Mus musculus (house mouse)	-2.00599	-0.816717	6/141	14102,16193,18033,18035,19697,19766	Fas,Il6,Nfkb1,Nfkbia,Rela,Ripk1
15_Summary	GO Biological Processes	GO:0030335	positive regulation of cell migration	-11.4118	-8.64925	32/578	11477,13078,13609,13836,14066,14726,15200,15368,15894,16195,16402,16859,17127,17295,18128,18707,18787,19878,20296,20304,20306,20698,21808,22059,24064,24088,66102,66922,67916,75723,83397,83430,20855	Acvr1,Cyp1b1,S1pr1,Epha2,F3,Pdpn,Hbegf,Hmox1,Icam1,Il6st,Itga5,Lgals9,Smad3,Met,Notch1,Pik3cd,Serpine1,Rock2,Ccl2,Ccl5,Ccl7,Sphk1,Tgfb2,Trp53,Spry2,Tlr2,Cxcl16,Rras2,Plpp3,Amotl1,Akap12,Il23a,Stc1
15_Member	GO Biological Processes	GO:0030335	positive regulation of cell migration	-11.4118	-8.64925	32/578	11477,13078,13609,13836,14066,14726,15200,15368,15894,16195,16402,16859,17127,17295,18128,18707,18787,19878,20296,20304,20306,20698,21808,22059,24064,24088,66102,66922,67916,75723,83397,83430	Acvr1,Cyp1b1,S1pr1,Epha2,F3,Pdpn,Hbegf,Hmox1,Icam1,Il6st,Itga5,Lgals9,Smad3,Met,Notch1,Pik3cd,Serpine1,Rock2,Ccl2,Ccl5,Ccl7,Sphk1,Tgfb2,Trp53,Spry2,Tlr2,Cxcl16,Rras2,Plpp3,Amotl1,Akap12,Il23a
15_Member	GO Biological Processes	GO:2000147	positive regulation of cell motility	-10.8921	-8.19253	32/605	11477,13078,13609,13836,14066,14726,15200,15368,15894,16195,16402,16859,17127,17295,18128,18707,18787,19878,20296,20304,20306,20698,21808,22059,24064,24088,66102,66922,67916,75723,83397,83430	Acvr1,Cyp1b1,S1pr1,Epha2,F3,Pdpn,Hbegf,Hmox1,Icam1,Il6st,Itga5,Lgals9,Smad3,Met,Notch1,Pik3cd,Serpine1,Rock2,Ccl2,Ccl5,Ccl7,Sphk1,Tgfb2,Trp53,Spry2,Tlr2,Cxcl16,Rras2,Plpp3,Amotl1,Akap12,Il23a
15_Member	GO Biological Processes	GO:0040017	positive regulation of locomotion	-10.58	-7.92506	32/622	11477,13078,13609,13836,14066,14726,15200,15368,15894,16195,16402,16859,17127,17295,18128,18707,18787,19878,20296,20304,20306,20698,21808,22059,24064,24088,66102,66922,67916,75723,83397,83430	Acvr1,Cyp1b1,S1pr1,Epha2,F3,Pdpn,Hbegf,Hmox1,Icam1,Il6st,Itga5,Lgals9,Smad3,Met,Notch1,Pik3cd,Serpine1,Rock2,Ccl2,Ccl5,Ccl7,Sphk1,Tgfb2,Trp53,Spry2,Tlr2,Cxcl16,Rras2,Plpp3,Amotl1,Akap12,Il23a
15_Member	GO Biological Processes	GO:0010632	regulation of epithelial cell migration	-4.02979	-2.42576	12/248	13836,15200,15368,17295,18128,18707,18787,19878,20855,21808,67916,75723	Epha2,Hbegf,Hmox1,Met,Notch1,Pik3cd,Serpine1,Rock2,Stc1,Tgfb2,Plpp3,Amotl1
15_Member	GO Biological Processes	GO:0010634	positive regulation of epithelial cell migration	-3.63391	-2.11332	9/160	15200,15368,17295,18707,18787,19878,21808,67916,75723	Hbegf,Hmox1,Met,Pik3cd,Serpine1,Rock2,Tgfb2,Plpp3,Amotl1
15_Member	GO Biological Processes	GO:0010594	regulation of endothelial cell migration	-3.32917	-1.87368	9/176	13836,15368,17295,18128,18707,19878,20855,67916,75723	Epha2,Hmox1,Met,Notch1,Pik3cd,Rock2,Stc1,Plpp3,Amotl1
15_Member	GO Biological Processes	GO:0010595	positive regulation of endothelial cell migration	-2.52441	-1.22934	6/110	15368,17295,18707,19878,67916,75723	Hmox1,Met,Pik3cd,Rock2,Plpp3,Amotl1
16_Summary	GO Biological Processes	GO:0008285	negative regulation of cell population proliferation	-11.2572	-8.52098	37/774	11622,12053,12394,12484,12505,12703,13078,13874,14102,14726,14727,14728,14739,15361,15368,16193,16323,16859,16905,17127,17872,18018,18053,18128,20296,20564,20680,20846,21376,21808,21815,22059,22326,24064,24088,64685,70110,12334,15364,17873,18126,18707,19766,20304,21933,26401,27279,83397,192656	Ahr,Bcl6,Runx1,Cd24a,Cd44,Socs1,Cyp1b1,Ereg,Fas,Pdpn,Lilrb4b,Lilrb4a,S1pr2,Hmga1,Hmox1,Il6,Inhba,Lgals9,Lmna,Smad3,Ppp1r15a,Nfatc1,Ngfr,Notch1,Ccl2,Slit3,Sox7,Stat1,Tbrg1,Tgfb2,Tgif1,Trp53,Vax1,Spry2,Tlr2,Nmi,Ifi35,Capn2,Hmga2,Gadd45b,Nos2,Pik3cd,Ripk1,Ccl5,Tnfrsf10b,Map3k1,Tnfrsf12a,Akap12,Ripk2
16_Member	GO Biological Processes	GO:0008285	negative regulation of cell population proliferation	-11.2572	-8.52098	37/774	11622,12053,12394,12484,12505,12703,13078,13874,14102,14726,14727,14728,14739,15361,15368,16193,16323,16859,16905,17127,17872,18018,18053,18128,20296,20564,20680,20846,21376,21808,21815,22059,22326,24064,24088,64685,70110	Ahr,Bcl6,Runx1,Cd24a,Cd44,Socs1,Cyp1b1,Ereg,Fas,Pdpn,Lilrb4b,Lilrb4a,S1pr2,Hmga1,Hmox1,Il6,Inhba,Lgals9,Lmna,Smad3,Ppp1r15a,Nfatc1,Ngfr,Notch1,Ccl2,Slit3,Sox7,Stat1,Tbrg1,Tgfb2,Tgif1,Trp53,Vax1,Spry2,Tlr2,Nmi,Ifi35
16_Member	GO Biological Processes	GO:0043065	positive regulation of apoptotic process	-7.64099	-5.36889	27/607	12053,12334,12484,12505,12703,13078,14102,15364,15368,16193,16323,17872,17873,18053,18126,18128,18707,19766,20296,20304,21808,21933,22059,26401,27279,83397,192656	Bcl6,Capn2,Cd24a,Cd44,Socs1,Cyp1b1,Fas,Hmga2,Hmox1,Il6,Inhba,Ppp1r15a,Gadd45b,Ngfr,Nos2,Notch1,Pik3cd,Ripk1,Ccl2,Ccl5,Tgfb2,Tnfrsf10b,Trp53,Map3k1,Tnfrsf12a,Akap12,Ripk2
16_Member	GO Biological Processes	GO:0043068	positive regulation of programmed cell death	-7.48022	-5.22109	27/618	12053,12334,12484,12505,12703,13078,14102,15364,15368,16193,16323,17872,17873,18053,18126,18128,18707,19766,20296,20304,21808,21933,22059,26401,27279,83397,192656	Bcl6,Capn2,Cd24a,Cd44,Socs1,Cyp1b1,Fas,Hmga2,Hmox1,Il6,Inhba,Ppp1r15a,Gadd45b,Ngfr,Nos2,Notch1,Pik3cd,Ripk1,Ccl2,Ccl5,Tgfb2,Tnfrsf10b,Trp53,Map3k1,Tnfrsf12a,Akap12,Ripk2
16_Member	GO Biological Processes	GO:0010942	positive regulation of cell death	-6.51814	-4.44074	27/690	12053,12334,12484,12505,12703,13078,14102,15364,15368,16193,16323,17872,17873,18053,18126,18128,18707,19766,20296,20304,21808,21933,22059,26401,27279,83397,192656	Bcl6,Capn2,Cd24a,Cd44,Socs1,Cyp1b1,Fas,Hmga2,Hmox1,Il6,Inhba,Ppp1r15a,Gadd45b,Ngfr,Nos2,Notch1,Pik3cd,Ripk1,Ccl2,Ccl5,Tgfb2,Tnfrsf10b,Trp53,Map3k1,Tnfrsf12a,Akap12,Ripk2
17_Summary	GO Biological Processes	GO:0002683	negative regulation of immune system process	-10.8761	-8.18812	28/465	11622,12053,12258,12394,12484,12505,12514,12703,14102,14727,14728,15368,16859,17381,20296,20847,21354,21355,21808,21930,26362,64685,80861,100952,213233,235587,434341,100038882,15937,17127,18033,18128,18787,16193,16195,20564	Ahr,Bcl6,Serping1,Runx1,Cd24a,Cd44,Cd68,Socs1,Fas,Lilrb4b,Lilrb4a,Hmox1,Lgals9,Mmp12,Ccl2,Stat2,Tap1,Tap2,Tgfb2,Tnfaip6,Axl,Nmi,Dhx58,Emilin1,Tapbpl,Parp3,Nlrc5,Isg15,Ier3,Smad3,Nfkb1,Notch1,Serpine1,Il6,Il6st,Slit3
17_Member	GO Biological Processes	GO:0002683	negative regulation of immune system process	-10.8761	-8.18812	28/465	11622,12053,12258,12394,12484,12505,12514,12703,14102,14727,14728,15368,16859,17381,20296,20847,21354,21355,21808,21930,26362,64685,80861,100952,213233,235587,434341,100038882	Ahr,Bcl6,Serping1,Runx1,Cd24a,Cd44,Cd68,Socs1,Fas,Lilrb4b,Lilrb4a,Hmox1,Lgals9,Mmp12,Ccl2,Stat2,Tap1,Tap2,Tgfb2,Tnfaip6,Axl,Nmi,Dhx58,Emilin1,Tapbpl,Parp3,Nlrc5,Isg15
17_Member	GO Biological Processes	GO:0050777	negative regulation of immune response	-9.22521	-6.77038	17/194	11622,12053,12258,14727,14728,15368,16859,17381,20847,21354,21355,21808,64685,80861,235587,434341,100038882	Ahr,Bcl6,Serping1,Lilrb4b,Lilrb4a,Hmox1,Lgals9,Mmp12,Stat2,Tap1,Tap2,Tgfb2,Nmi,Dhx58,Parp3,Nlrc5,Isg15
17_Member	GO Biological Processes	GO:0031348	negative regulation of defense response	-6.92955	-4.76562	16/244	12258,12484,12505,15937,16859,17127,17381,18033,20847,21354,21355,21930,64685,80861,434341,100038882	Serping1,Cd24a,Cd44,Ier3,Lgals9,Smad3,Mmp12,Nfkb1,Stat2,Tap1,Tap2,Tnfaip6,Nmi,Dhx58,Nlrc5,Isg15
17_Member	GO Biological Processes	GO:0045824	negative regulation of innate immune response	-6.85735	-4.70356	10/85	12258,16859,17381,20847,21354,21355,64685,80861,434341,100038882	Serping1,Lgals9,Mmp12,Stat2,Tap1,Tap2,Nmi,Dhx58,Nlrc5,Isg15
17_Member	GO Biological Processes	GO:0002832	negative regulation of response to biotic stimulus	-6.43869	-4.37508	11/118	11622,12258,16859,17381,20847,21354,21355,64685,80861,434341,100038882	Ahr,Serping1,Lgals9,Mmp12,Stat2,Tap1,Tap2,Nmi,Dhx58,Nlrc5,Isg15
17_Member	GO Biological Processes	GO:0032102	negative regulation of response to external stimulus	-5.89325	-3.93939	19/403	12258,12484,12505,15937,16859,17127,17381,18033,18128,18787,20296,20847,21354,21355,21930,64685,80861,434341,100038882	Serping1,Cd24a,Cd44,Ier3,Lgals9,Smad3,Mmp12,Nfkb1,Notch1,Serpine1,Ccl2,Stat2,Tap1,Tap2,Tnfaip6,Nmi,Dhx58,Nlrc5,Isg15
17_Member	GO Biological Processes	GO:0001960	negative regulation of cytokine-mediated signaling pathway	-4.49352	-2.78569	7/70	16193,16195,17381,20564,20847,434341,100038882	Il6,Il6st,Mmp12,Slit3,Stat2,Nlrc5,Isg15
17_Member	GO Biological Processes	GO:0060761	negative regulation of response to cytokine stimulus	-4.33603	-2.66709	7/74	16193,16195,17381,20564,20847,434341,100038882	Il6,Il6st,Mmp12,Slit3,Stat2,Nlrc5,Isg15
17_Member	GO Biological Processes	GO:0060339	negative regulation of type I interferon-mediated signaling pathway	-3.6361	-2.11344	4/24	17381,20847,434341,100038882	Mmp12,Stat2,Nlrc5,Isg15
17_Member	GO Biological Processes	GO:0060338	regulation of type I interferon-mediated signaling pathway	-2.69217	-1.36058	4/42	17381,20847,434341,100038882	Mmp12,Stat2,Nlrc5,Isg15
18_Summary	GO Biological Processes	GO:1903706	regulation of hemopoiesis	-10.8015	-8.1358	27/435	12053,12192,12394,12484,12505,12703,14102,14727,14728,16169,16193,16323,16859,16948,18035,19766,20304,20846,21847,21930,26362,60505,80859,83430,192656,226421,100038882,11987,14726,15894,16195,19697,20296,50723,67916,16402,17127,21808,100952,11622,15368,17394,20698,56708,231130,235587,100123473,24088,18128,18176,56200	Bcl6,Zfp36l1,Runx1,Cd24a,Cd44,Socs1,Fas,Lilrb4b,Lilrb4a,Il15ra,Il6,Inhba,Lgals9,Lox,Nfkbia,Ripk1,Ccl5,Stat1,Klf10,Tnfaip6,Axl,Il21,Nfkbiz,Il23a,Ripk2,Rab7b,Isg15,Slc7a1,Pdpn,Icam1,Il6st,Rela,Ccl2,Icosl,Plpp3,Itga5,Smad3,Tgfb2,Emilin1,Ahr,Hmox1,Mmp8,Sphk1,Clcf1,Tnip2,Parp3,Trdc,Tlr2,Notch1,Nras,Ddx21
18_Member	GO Biological Processes	GO:1903706	regulation of hemopoiesis	-10.8015	-8.1358	27/435	12053,12192,12394,12484,12505,12703,14102,14727,14728,16169,16193,16323,16859,16948,18035,19766,20304,20846,21847,21930,26362,60505,80859,83430,192656,226421,100038882	Bcl6,Zfp36l1,Runx1,Cd24a,Cd44,Socs1,Fas,Lilrb4b,Lilrb4a,Il15ra,Il6,Inhba,Lgals9,Lox,Nfkbia,Ripk1,Ccl5,Stat1,Klf10,Tnfaip6,Axl,Il21,Nfkbiz,Il23a,Ripk2,Rab7b,Isg15
18_Member	GO Biological Processes	GO:0022409	positive regulation of cell-cell adhesion	-9.61772	-7.11342	22/324	11987,12053,12394,12484,12505,12703,14726,14727,14728,15894,16193,16195,16859,19697,20296,20304,50723,60505,67916,80859,83430,192656	Slc7a1,Bcl6,Runx1,Cd24a,Cd44,Socs1,Pdpn,Lilrb4b,Lilrb4a,Icam1,Il6,Il6st,Lgals9,Rela,Ccl2,Ccl5,Icosl,Il21,Plpp3,Nfkbiz,Il23a,Ripk2
18_Member	GO Biological Processes	GO:1903039	positive regulation of leukocyte cell-cell adhesion	-9.39266	-6.91732	20/272	11987,12053,12394,12484,12505,12703,14727,14728,15894,16193,16195,16859,19697,20296,20304,50723,60505,80859,83430,192656	Slc7a1,Bcl6,Runx1,Cd24a,Cd44,Socs1,Lilrb4b,Lilrb4a,Icam1,Il6,Il6st,Lgals9,Rela,Ccl2,Ccl5,Icosl,Il21,Nfkbiz,Il23a,Ripk2
18_Member	GO Biological Processes	GO:1902107	positive regulation of leukocyte differentiation	-8.69509	-6.29659	17/210	12053,12192,12394,12703,14727,14728,16169,16193,16859,19766,20304,21847,26362,60505,80859,83430,192656	Bcl6,Zfp36l1,Runx1,Socs1,Lilrb4b,Lilrb4a,Il15ra,Il6,Lgals9,Ripk1,Ccl5,Klf10,Axl,Il21,Nfkbiz,Il23a,Ripk2
18_Member	GO Biological Processes	GO:1903708	positive regulation of hemopoiesis	-8.69509	-6.29659	17/210	12053,12192,12394,12703,14727,14728,16169,16193,16859,19766,20304,21847,26362,60505,80859,83430,192656	Bcl6,Zfp36l1,Runx1,Socs1,Lilrb4b,Lilrb4a,Il15ra,Il6,Lgals9,Ripk1,Ccl5,Klf10,Axl,Il21,Nfkbiz,Il23a,Ripk2
18_Member	GO Biological Processes	GO:0045785	positive regulation of cell adhesion	-8.58147	-6.20023	26/510	11987,12053,12394,12484,12505,12703,14726,14727,14728,15894,16193,16195,16402,16859,17127,19697,20296,20304,21808,50723,60505,67916,80859,83430,100952,192656	Slc7a1,Bcl6,Runx1,Cd24a,Cd44,Socs1,Pdpn,Lilrb4b,Lilrb4a,Icam1,Il6,Il6st,Itga5,Lgals9,Smad3,Rela,Ccl2,Ccl5,Tgfb2,Icosl,Il21,Plpp3,Nfkbiz,Il23a,Emilin1,Ripk2
18_Member	GO Biological Processes	GO:0045619	regulation of lymphocyte differentiation	-8.35807	-5.99342	17/221	12053,12192,12394,12484,12505,12703,14102,14727,14728,16169,16193,16859,26362,60505,80859,83430,192656	Bcl6,Zfp36l1,Runx1,Cd24a,Cd44,Socs1,Fas,Lilrb4b,Lilrb4a,Il15ra,Il6,Lgals9,Axl,Il21,Nfkbiz,Il23a,Ripk2
18_Member	GO Biological Processes	GO:1902105	regulation of leukocyte differentiation	-8.26292	-5.92461	21/349	12053,12192,12394,12484,12505,12703,14102,14727,14728,16169,16193,16859,19766,20304,21847,21930,26362,60505,80859,83430,192656	Bcl6,Zfp36l1,Runx1,Cd24a,Cd44,Socs1,Fas,Lilrb4b,Lilrb4a,Il15ra,Il6,Lgals9,Ripk1,Ccl5,Klf10,Tnfaip6,Axl,Il21,Nfkbiz,Il23a,Ripk2
18_Member	GO Biological Processes	GO:0050870	positive regulation of T cell activation	-7.66259	-5.38162	17/246	11987,12053,12394,12484,12703,14727,14728,16193,16195,16859,20296,20304,50723,60505,80859,83430,192656	Slc7a1,Bcl6,Runx1,Cd24a,Socs1,Lilrb4b,Lilrb4a,Il6,Il6st,Lgals9,Ccl2,Ccl5,Icosl,Il21,Nfkbiz,Il23a,Ripk2
18_Member	GO Biological Processes	GO:0045621	positive regulation of lymphocyte differentiation	-7.48624	-5.22282	13/140	12053,12394,12703,14727,14728,16169,16193,16859,26362,60505,80859,83430,192656	Bcl6,Runx1,Socs1,Lilrb4b,Lilrb4a,Il15ra,Il6,Lgals9,Axl,Il21,Nfkbiz,Il23a,Ripk2
18_Member	GO Biological Processes	GO:0046634	regulation of alpha-beta T cell activation	-7.35361	-5.1193	12/119	12053,12394,12484,12505,12703,14727,14728,16193,16859,80859,83430,192656	Bcl6,Runx1,Cd24a,Cd44,Socs1,Lilrb4b,Lilrb4a,Il6,Lgals9,Nfkbiz,Il23a,Ripk2
18_Member	GO Biological Processes	GO:0002694	regulation of leukocyte activation	-7.2421	-5.01969	30/763	11622,11987,12053,12192,12394,12484,12505,12703,14102,14727,14728,15368,16169,16193,16195,16859,17394,20296,20304,20698,26362,50723,56708,60505,80859,83430,192656,231130,235587,100123473	Ahr,Slc7a1,Bcl6,Zfp36l1,Runx1,Cd24a,Cd44,Socs1,Fas,Lilrb4b,Lilrb4a,Hmox1,Il15ra,Il6,Il6st,Lgals9,Mmp8,Ccl2,Ccl5,Sphk1,Axl,Icosl,Clcf1,Il21,Nfkbiz,Il23a,Ripk2,Tnip2,Parp3,Trdc
18_Member	GO Biological Processes	GO:2000514	regulation of CD4-positive, alpha-beta T cell activation	-7.21874	-5.01171	10/78	12053,12394,12484,12505,12703,16193,16859,80859,83430,192656	Bcl6,Runx1,Cd24a,Cd44,Socs1,Il6,Lgals9,Nfkbiz,Il23a,Ripk2
18_Member	GO Biological Processes	GO:1903037	regulation of leukocyte cell-cell adhesion	-7.10412	-4.91209	20/371	11987,12053,12394,12484,12505,12703,14727,14728,15894,16193,16195,16859,19697,20296,20304,50723,60505,80859,83430,192656	Slc7a1,Bcl6,Runx1,Cd24a,Cd44,Socs1,Lilrb4b,Lilrb4a,Icam1,Il6,Il6st,Lgals9,Rela,Ccl2,Ccl5,Icosl,Il21,Nfkbiz,Il23a,Ripk2
18_Member	GO Biological Processes	GO:0051249	regulation of lymphocyte activation	-7.06116	-4.88333	27/648	11622,11987,12053,12192,12394,12484,12505,12703,14102,14727,14728,16169,16193,16195,16859,20296,20304,26362,50723,56708,60505,80859,83430,192656,231130,235587,100123473	Ahr,Slc7a1,Bcl6,Zfp36l1,Runx1,Cd24a,Cd44,Socs1,Fas,Lilrb4b,Lilrb4a,Il15ra,Il6,Il6st,Lgals9,Ccl2,Ccl5,Axl,Icosl,Clcf1,Il21,Nfkbiz,Il23a,Ripk2,Tnip2,Parp3,Trdc
18_Member	GO Biological Processes	GO:0032653	regulation of interleukin-10 production	-7.03021	-4.85743	9/62	14727,14728,16193,16859,17394,24088,60505,83430,100038882	Lilrb4b,Lilrb4a,Il6,Lgals9,Mmp8,Tlr2,Il21,Il23a,Isg15
18_Member	GO Biological Processes	GO:0022407	regulation of cell-cell adhesion	-6.8817	-4.72271	23/497	11987,12053,12394,12484,12505,12703,14726,14727,14728,15894,16193,16195,16859,18128,19697,20296,20304,50723,60505,67916,80859,83430,192656	Slc7a1,Bcl6,Runx1,Cd24a,Cd44,Socs1,Pdpn,Lilrb4b,Lilrb4a,Icam1,Il6,Il6st,Lgals9,Notch1,Rela,Ccl2,Ccl5,Icosl,Il21,Plpp3,Nfkbiz,Il23a,Ripk2
18_Member	GO Biological Processes	GO:0051251	positive regulation of lymphocyte activation	-6.76832	-4.62769	22/465	11987,12053,12394,12484,12703,14727,14728,16169,16193,16195,16859,20296,20304,26362,50723,56708,60505,80859,83430,192656,231130,100123473	Slc7a1,Bcl6,Runx1,Cd24a,Socs1,Lilrb4b,Lilrb4a,Il15ra,Il6,Il6st,Lgals9,Ccl2,Ccl5,Axl,Icosl,Clcf1,Il21,Nfkbiz,Il23a,Ripk2,Tnip2,Trdc
18_Member	GO Biological Processes	GO:0050670	regulation of lymphocyte proliferation	-6.71462	-4.58534	16/253	11622,11987,12053,12484,12505,14727,14728,16193,16195,16859,20304,50723,56708,60505,83430,192656	Ahr,Slc7a1,Bcl6,Cd24a,Cd44,Lilrb4b,Lilrb4a,Il6,Il6st,Lgals9,Ccl5,Icosl,Clcf1,Il21,Il23a,Ripk2
18_Member	GO Biological Processes	GO:0050867	positive regulation of cell activation	-6.6754	-4.5556	24/551	11987,12053,12394,12484,12703,14726,14727,14728,16169,16193,16195,16859,17394,20296,20304,26362,50723,56708,60505,80859,83430,192656,231130,100123473	Slc7a1,Bcl6,Runx1,Cd24a,Socs1,Pdpn,Lilrb4b,Lilrb4a,Il15ra,Il6,Il6st,Lgals9,Mmp8,Ccl2,Ccl5,Axl,Icosl,Clcf1,Il21,Nfkbiz,Il23a,Ripk2,Tnip2,Trdc
18_Member	GO Biological Processes	GO:0032944	regulation of mononuclear cell proliferation	-6.59931	-4.48993	16/258	11622,11987,12053,12484,12505,14727,14728,16193,16195,16859,20304,50723,56708,60505,83430,192656	Ahr,Slc7a1,Bcl6,Cd24a,Cd44,Lilrb4b,Lilrb4a,Il6,Il6st,Lgals9,Ccl5,Icosl,Clcf1,Il21,Il23a,Ripk2
18_Member	GO Biological Processes	GO:0042129	regulation of T cell proliferation	-6.5837	-4.47733	14/196	11987,12053,12484,12505,14727,14728,16193,16195,16859,20304,50723,60505,83430,192656	Slc7a1,Bcl6,Cd24a,Cd44,Lilrb4b,Lilrb4a,Il6,Il6st,Lgals9,Ccl5,Icosl,Il21,Il23a,Ripk2
18_Member	GO Biological Processes	GO:0046638	positive regulation of alpha-beta T cell differentiation	-6.51088	-4.43905	8/52	12394,12703,14727,14728,16193,80859,83430,192656	Runx1,Socs1,Lilrb4b,Lilrb4a,Il6,Nfkbiz,Il23a,Ripk2
18_Member	GO Biological Processes	GO:0046637	regulation of alpha-beta T cell differentiation	-6.45602	-4.38968	9/72	12053,12394,12703,14727,14728,16193,80859,83430,192656	Bcl6,Runx1,Socs1,Lilrb4b,Lilrb4a,Il6,Nfkbiz,Il23a,Ripk2
18_Member	GO Biological Processes	GO:0002696	positive regulation of leukocyte activation	-6.38934	-4.33379	23/530	11987,12053,12394,12484,12703,14727,14728,16169,16193,16195,16859,17394,20296,20304,26362,50723,56708,60505,80859,83430,192656,231130,100123473	Slc7a1,Bcl6,Runx1,Cd24a,Socs1,Lilrb4b,Lilrb4a,Il15ra,Il6,Il6st,Lgals9,Mmp8,Ccl2,Ccl5,Axl,Icosl,Clcf1,Il21,Nfkbiz,Il23a,Ripk2,Tnip2,Trdc
18_Member	GO Biological Processes	GO:0050863	regulation of T cell activation	-6.30996	-4.27268	19/378	11987,12053,12394,12484,12505,12703,14102,14727,14728,16193,16195,16859,20296,20304,50723,60505,80859,83430,192656	Slc7a1,Bcl6,Runx1,Cd24a,Cd44,Socs1,Fas,Lilrb4b,Lilrb4a,Il6,Il6st,Lgals9,Ccl2,Ccl5,Icosl,Il21,Nfkbiz,Il23a,Ripk2
18_Member	GO Biological Processes	GO:0046635	positive regulation of alpha-beta T cell activation	-6.2026	-4.18038	9/77	12394,12484,12703,14727,14728,16193,80859,83430,192656	Runx1,Cd24a,Socs1,Lilrb4b,Lilrb4a,Il6,Nfkbiz,Il23a,Ripk2
18_Member	GO Biological Processes	GO:0070663	regulation of leukocyte proliferation	-6.12342	-4.13215	16/280	11622,11987,12053,12484,12505,14727,14728,16193,16195,16859,20304,50723,56708,60505,83430,192656	Ahr,Slc7a1,Bcl6,Cd24a,Cd44,Lilrb4b,Lilrb4a,Il6,Il6st,Lgals9,Ccl5,Icosl,Clcf1,Il21,Il23a,Ripk2
18_Member	GO Biological Processes	GO:0050671	positive regulation of lymphocyte proliferation	-5.43196	-3.56217	11/149	11987,12053,12484,16193,16195,20304,50723,56708,60505,83430,192656	Slc7a1,Bcl6,Cd24a,Il6,Il6st,Ccl5,Icosl,Clcf1,Il21,Il23a,Ripk2
18_Member	GO Biological Processes	GO:0032946	positive regulation of mononuclear cell proliferation	-5.34812	-3.49869	11/152	11987,12053,12484,16193,16195,20304,50723,56708,60505,83430,192656	Slc7a1,Bcl6,Cd24a,Il6,Il6st,Ccl5,Icosl,Clcf1,Il21,Il23a,Ripk2
18_Member	GO Biological Processes	GO:0043370	regulation of CD4-positive, alpha-beta T cell differentiation	-5.30368	-3.45919	7/53	12053,12394,12703,16193,80859,83430,192656	Bcl6,Runx1,Socs1,Il6,Nfkbiz,Il23a,Ripk2
18_Member	GO Biological Processes	GO:0032649	regulation of interferon-gamma production	-5.29927	-3.45902	10/125	12394,14727,14728,16859,18176,26362,60505,83430,192656,100038882	Runx1,Lilrb4b,Lilrb4a,Lgals9,Nras,Axl,Il21,Il23a,Ripk2,Isg15
18_Member	GO Biological Processes	GO:0045582	positive regulation of T cell differentiation	-5.29927	-3.45902	10/125	12053,12394,12703,14727,14728,16193,16859,80859,83430,192656	Bcl6,Runx1,Socs1,Lilrb4b,Lilrb4a,Il6,Lgals9,Nfkbiz,Il23a,Ripk2
18_Member	GO Biological Processes	GO:0045580	regulation of T cell differentiation	-5.21687	-3.39474	12/188	12053,12394,12505,12703,14102,14727,14728,16193,16859,80859,83430,192656	Bcl6,Runx1,Cd44,Socs1,Fas,Lilrb4b,Lilrb4a,Il6,Lgals9,Nfkbiz,Il23a,Ripk2
18_Member	GO Biological Processes	GO:0070665	positive regulation of leukocyte proliferation	-4.93273	-3.16331	11/168	11987,12053,12484,16193,16195,20304,50723,56708,60505,83430,192656	Slc7a1,Bcl6,Cd24a,Il6,Il6st,Ccl5,Icosl,Clcf1,Il21,Il23a,Ripk2
18_Member	GO Biological Processes	GO:0042102	positive regulation of T cell proliferation	-4.90346	-3.13952	9/110	11987,12484,16193,16195,20304,50723,60505,83430,192656	Slc7a1,Cd24a,Il6,Il6st,Ccl5,Icosl,Il21,Il23a,Ripk2
18_Member	GO Biological Processes	GO:0032733	positive regulation of interleukin-10 production	-4.88253	-3.124	6/41	16193,16859,24088,60505,83430,100038882	Il6,Lgals9,Tlr2,Il21,Il23a,Isg15
18_Member	GO Biological Processes	GO:2000516	positive regulation of CD4-positive, alpha-beta T cell activation	-4.82026	-3.06972	6/42	12484,12703,16193,80859,83430,192656	Cd24a,Socs1,Il6,Nfkbiz,Il23a,Ripk2
18_Member	GO Biological Processes	GO:0043372	positive regulation of CD4-positive, alpha-beta T cell differentiation	-4.2915	-2.63014	5/32	12703,16193,80859,83430,192656	Socs1,Il6,Nfkbiz,Il23a,Ripk2
18_Member	GO Biological Processes	GO:0045622	regulation of T-helper cell differentiation	-3.86711	-2.30289	5/39	12053,16193,80859,83430,192656	Bcl6,Il6,Nfkbiz,Il23a,Ripk2
18_Member	GO Biological Processes	GO:0045624	positive regulation of T-helper cell differentiation	-3.78948	-2.24108	4/22	16193,80859,83430,192656	Il6,Nfkbiz,Il23a,Ripk2
18_Member	GO Biological Processes	GO:0032660	regulation of interleukin-17 production	-3.56762	-2.06456	5/45	16193,20698,24088,60505,83430	Il6,Sphk1,Tlr2,Il21,Il23a
18_Member	GO Biological Processes	GO:0032740	positive regulation of interleukin-17 production	-3.36878	-1.9045	4/28	16193,20698,60505,83430	Il6,Sphk1,Il21,Il23a
18_Member	GO Biological Processes	GO:0032729	positive regulation of interferon-gamma production	-3.0723	-1.66029	6/86	12394,18176,60505,83430,192656,100038882	Runx1,Nras,Il21,Il23a,Ripk2,Isg15
18_Member	GO Biological Processes	GO:0002720	positive regulation of cytokine production involved in immune response	-2.31909	-1.06713	5/85	16193,24088,56200,60505,192656	Il6,Tlr2,Ddx21,Il21,Ripk2
19_Summary	KEGG Pathway	mmu04010	MAPK signaling pathway - Mus musculus (house mouse)	-10.4304	-7.79618	22/294	13836,13874,14102,16180,17295,17873,18018,18033,18034,18053,18176,19697,19698,21802,21808,22059,26401,26410,53608,66922,70686,240672	Epha2,Ereg,Fas,Il1rap,Met,Gadd45b,Nfatc1,Nfkb1,Nfkb2,Ngfr,Nras,Rela,Relb,Tgfa,Tgfb2,Trp53,Map3k1,Map3k8,Map3k6,Rras2,Dusp16,Dusp5
19_Member	KEGG Pathway	mmu04010	MAPK signaling pathway - Mus musculus (house mouse)	-10.4304	-7.79618	22/294	13836,13874,14102,16180,17295,17873,18018,18033,18034,18053,18176,19697,19698,21802,21808,22059,26401,26410,53608,66922,70686,240672	Epha2,Ereg,Fas,Il1rap,Met,Gadd45b,Nfatc1,Nfkb1,Nfkb2,Ngfr,Nras,Rela,Relb,Tgfa,Tgfb2,Trp53,Map3k1,Map3k8,Map3k6,Rras2,Dusp16,Dusp5
19_Member	WikiPathways	WP493	Mapk signaling pathway	-3.65424	-2.12607	9/159	14102,18033,18176,21808,22059,26401,26410,53608,240672	Fas,Nfkb1,Nras,Tgfb2,Trp53,Map3k1,Map3k8,Map3k6,Dusp5
20_Summary	GO Biological Processes	GO:0070848	response to growth factor	-10.0602	-7.48263	27/469	11477,12192,12394,12505,13836,14313,14573,16193,16591,17127,18033,18053,18128,18707,18787,19248,19697,19766,19878,20296,20698,21808,22059,24064,26401,69640,320910,16323,21815	Acvr1,Zfp36l1,Runx1,Cd44,Epha2,Fst,Gdnf,Il6,Kl,Smad3,Nfkb1,Ngfr,Notch1,Pik3cd,Serpine1,Ptpn12,Rela,Ripk1,Rock2,Ccl2,Sphk1,Tgfb2,Trp53,Spry2,Map3k1,Fam83g,Itgb8,Inhba,Tgif1
20_Member	GO Biological Processes	GO:0070848	response to growth factor	-10.0602	-7.48263	27/469	11477,12192,12394,12505,13836,14313,14573,16193,16591,17127,18033,18053,18128,18707,18787,19248,19697,19766,19878,20296,20698,21808,22059,24064,26401,69640,320910	Acvr1,Zfp36l1,Runx1,Cd44,Epha2,Fst,Gdnf,Il6,Kl,Smad3,Nfkb1,Ngfr,Notch1,Pik3cd,Serpine1,Ptpn12,Rela,Ripk1,Rock2,Ccl2,Sphk1,Tgfb2,Trp53,Spry2,Map3k1,Fam83g,Itgb8
20_Member	GO Biological Processes	GO:0071363	cellular response to growth factor stimulus	-8.94718	-6.51829	25/454	11477,12192,12394,12505,14313,14573,16193,16591,17127,18033,18053,18128,18707,18787,19248,19697,19766,20296,20698,21808,22059,24064,26401,69640,320910	Acvr1,Zfp36l1,Runx1,Cd44,Fst,Gdnf,Il6,Kl,Smad3,Nfkb1,Ngfr,Notch1,Pik3cd,Serpine1,Ptpn12,Rela,Ripk1,Ccl2,Sphk1,Tgfb2,Trp53,Spry2,Map3k1,Fam83g,Itgb8
20_Member	GO Biological Processes	GO:0071559	response to transforming growth factor beta	-6.57176	-4.47721	12/140	11477,12192,12394,14573,17127,18787,19878,20296,21808,22059,26401,320910	Acvr1,Zfp36l1,Runx1,Gdnf,Smad3,Serpine1,Rock2,Ccl2,Tgfb2,Trp53,Map3k1,Itgb8
20_Member	GO Biological Processes	GO:0071560	cellular response to transforming growth factor beta stimulus	-5.85217	-3.91281	11/135	11477,12192,12394,14573,17127,18787,20296,21808,22059,26401,320910	Acvr1,Zfp36l1,Runx1,Gdnf,Smad3,Serpine1,Ccl2,Tgfb2,Trp53,Map3k1,Itgb8
20_Member	GO Biological Processes	GO:0007179	transforming growth factor beta receptor signaling pathway	-4.54271	-2.82885	8/94	11477,14573,17127,20296,21808,22059,26401,320910	Acvr1,Gdnf,Smad3,Ccl2,Tgfb2,Trp53,Map3k1,Itgb8
20_Member	GO Biological Processes	GO:0007178	transmembrane receptor protein serine/threonine kinase signaling pathway	-4.11387	-2.48959	12/243	11477,14313,14573,16323,17127,20296,21808,21815,22059,26401,69640,320910	Acvr1,Fst,Gdnf,Inhba,Smad3,Ccl2,Tgfb2,Tgif1,Trp53,Map3k1,Fam83g,Itgb8

## Sheet: Table S5
Table S5: Functional analysis of the up-regulated genes in Cluster 6 of WT.
GroupID	Category	Term	Description	LogP	Log(q-value)	InTerm_InList	Genes	Symbols
1_Summary	Reactome Gene Sets	R-MMU-6798695	Neutrophil degranulation	-38.6911	-34.4234	80/522	11501,11689,11846,12267,12273,12306,12475,12508,12654,12765,12798,13014,13036,13057,14127,14130,14191,14289,14293,14319,15170,15439,16408,16411,16414,16678,17002,17105,17474,18173,18405,18406,18725,18726,18733,19204,19264,20195,20201,20202,20343,20409,20568,21938,21946,22177,23845,26364,26365,53378,56212,56620,63986,64138,67213,67512,68891,69146,69189,70719,74039,78388,83382,94176,105855,108015,1…	Adam8,Alox5,Arg1,C3ar1,C5ar1,Anxa2,Cd14,Cd53,Chil1,Cxcr2,Cnn2,Cstb,Ctsh,Cyba,Fcer1g,Fcgr2b,Fgr,Fpr2,Fpr1,Fth1,Ptpn6,Hp,Itgal,Itgax,Itgb2,Krt1,Ltf,Lyz2,Clec4d,Slc11a1,Orm1,Orm2,Pira2,Lilra6,Pirb,Ptafr,Ptprc,S100a11,S100a8,S100a9,Sell,Ostf1,Slpi,Tnfrsf1b,Pglyrp1,Tyrobp,Clec5a,Adgre5,Ceacam1,Sdcbp,Rhog,Clec4n,Gmfg,Ctsz,Cmtm6,Agpat2,Cd177,Gsdmd,Mcemp1,Arhgap45,Nfam1,Mvp,Siglece,Dock2,Nckap1l,Chrnb4,O…
1_Member	Reactome Gene Sets	R-MMU-6798695	Neutrophil degranulation	-38.6911	-34.4234	80/522	11501,11689,11846,12267,12273,12306,12475,12508,12654,12765,12798,13014,13036,13057,14127,14130,14191,14289,14293,14319,15170,15439,16408,16411,16414,16678,17002,17105,17474,18173,18405,18406,18725,18726,18733,19204,19264,20195,20201,20202,20343,20409,20568,21938,21946,22177,23845,26364,26365,53378,56212,56620,63986,64138,67213,67512,68891,69146,69189,70719,74039,78388,83382,94176,105855,108015,1…	Adam8,Alox5,Arg1,C3ar1,C5ar1,Anxa2,Cd14,Cd53,Chil1,Cxcr2,Cnn2,Cstb,Ctsh,Cyba,Fcer1g,Fcgr2b,Fgr,Fpr2,Fpr1,Fth1,Ptpn6,Hp,Itgal,Itgax,Itgb2,Krt1,Ltf,Lyz2,Clec4d,Slc11a1,Orm1,Orm2,Pira2,Lilra6,Pirb,Ptafr,Ptprc,S100a11,S100a8,S100a9,Sell,Ostf1,Slpi,Tnfrsf1b,Pglyrp1,Tyrobp,Clec5a,Adgre5,Ceacam1,Sdcbp,Rhog,Clec4n,Gmfg,Ctsz,Cmtm6,Agpat2,Cd177,Gsdmd,Mcemp1,Arhgap45,Nfam1,Mvp,Siglece,Dock2,Nckap1l,Chrnb4,O…
2_Summary	GO Biological Processes	GO:0006954	inflammatory response	-36.9538	-32.9871	78/521	11501,11542,11689,11690,12267,12273,12475,12654,12655,12765,12768,12772,12774,13057,14063,14127,14129,14131,14268,14289,14293,14747,15162,15439,16172,16181,16365,16409,16414,16952,16995,17164,17948,17951,17969,18173,18405,18406,19200,19204,19217,20201,20202,20210,20293,20305,20308,20963,20969,21803,21898,21899,21938,22177,30955,54199,54483,56312,58217,69146,74748,83382,104759,106759,108078,109901…	Adam8,Adora3,Alox5,Alox5ap,C3ar1,C5ar1,Cd14,Chil1,Chil3,Cxcr2,Ccr1,Ccr2,Ccr5,Cyba,F2rl1,Fcer1g,Fcgr1,Fcgr3,Fn1,Fpr2,Fpr1,Cmklr1,Hck,Hp,Il17ra,Il1rn,Acod1,Itgam,Itgb2,Anxa1,Ltb4r1,Mapkapk2,Naip2,Naip5,Ncf1,Slc11a1,Orm1,Orm2,Pstpip1,Ptafr,Ptger2,S100a8,S100a9,Saa3,Ccl12,Ccl6,Ccl9,Syk,Sdc1,Tgfb1,Tlr4,Tlr6,Tnfrsf1b,Tyrobp,Pik3cg,Ccrl2,Mefv,Nupr1,Trem1,Gsdmd,Slamf8,Siglece,Pld4,Ticam1,Olr1,Cela1,Havcr…
2_Member	GO Biological Processes	GO:0006954	inflammatory response	-36.9538	-32.9871	78/521	11501,11542,11689,11690,12267,12273,12475,12654,12655,12765,12768,12772,12774,13057,14063,14127,14129,14131,14268,14289,14293,14747,15162,15439,16172,16181,16365,16409,16414,16952,16995,17164,17948,17951,17969,18173,18405,18406,19200,19204,19217,20201,20202,20210,20293,20305,20308,20963,20969,21803,21898,21899,21938,22177,30955,54199,54483,56312,58217,69146,74748,83382,104759,106759,108078,109901…	Adam8,Adora3,Alox5,Alox5ap,C3ar1,C5ar1,Cd14,Chil1,Chil3,Cxcr2,Ccr1,Ccr2,Ccr5,Cyba,F2rl1,Fcer1g,Fcgr1,Fcgr3,Fn1,Fpr2,Fpr1,Cmklr1,Hck,Hp,Il17ra,Il1rn,Acod1,Itgam,Itgb2,Anxa1,Ltb4r1,Mapkapk2,Naip2,Naip5,Ncf1,Slc11a1,Orm1,Orm2,Pstpip1,Ptafr,Ptger2,S100a8,S100a9,Saa3,Ccl12,Ccl6,Ccl9,Syk,Sdc1,Tgfb1,Tlr4,Tlr6,Tnfrsf1b,Tyrobp,Pik3cg,Ccrl2,Mefv,Nupr1,Trem1,Gsdmd,Slamf8,Siglece,Pld4,Ticam1,Olr1,Cela1,Havcr…
2_Member	GO Biological Processes	GO:0050900	leukocyte migration	-26.5139	-23.0243	46/239	11501,11689,12273,12721,12765,12768,12772,12798,12986,13615,13618,14063,14127,14131,14537,16172,16408,16409,16414,16421,16952,17123,17916,20201,20202,20293,20305,20308,20315,20343,20345,20737,20963,22324,26564,50930,58217,58218,64095,68279,68891,74748,105855,233079,246177,330122	Adam8,Alox5,C5ar1,Coro1a,Cxcr2,Ccr1,Ccr2,Cnn2,Csf3r,Edn2,Ednrb,F2rl1,Fcer1g,Fcgr3,Gcnt1,Il17ra,Itgal,Itgam,Itgb2,Itgb7,Anxa1,Madcam1,Myo1f,S100a8,S100a9,Ccl12,Ccl6,Ccl9,Cxcl12,Sell,Selplg,Spn,Syk,Vav1,Ror2,Tnfsf14,Trem1,Trem3,Gpr35,Mcoln2,Cd177,Slamf8,Nckap1l,Ffar2,Myo1g,Cxcl3
2_Member	GO Biological Processes	GO:0030595	leukocyte chemotaxis	-21.1699	-17.8564	32/138	11501,11689,12273,12721,12765,12768,12772,12986,13615,13618,14127,14131,16172,16409,16414,16952,20201,20202,20293,20305,20308,20315,20963,22324,50930,58217,58218,64095,74748,105855,233079,330122	Adam8,Alox5,C5ar1,Coro1a,Cxcr2,Ccr1,Ccr2,Csf3r,Edn2,Ednrb,Fcer1g,Fcgr3,Il17ra,Itgam,Itgb2,Anxa1,S100a8,S100a9,Ccl12,Ccl6,Ccl9,Cxcl12,Syk,Vav1,Tnfsf14,Trem1,Trem3,Gpr35,Slamf8,Nckap1l,Ffar2,Cxcl3
2_Member	GO Biological Processes	GO:0060326	cell chemotaxis	-20.9592	-17.7329	38/210	11501,11689,12273,12721,12765,12767,12768,12772,12774,12986,13615,13618,14127,14131,16172,16409,16414,16952,20201,20202,20210,20293,20305,20308,20315,20963,22324,50930,54199,56212,58217,58218,64095,74748,105855,233079,330122,668218	Adam8,Alox5,C5ar1,Coro1a,Cxcr2,Cxcr4,Ccr1,Ccr2,Ccr5,Csf3r,Edn2,Ednrb,Fcer1g,Fcgr3,Il17ra,Itgam,Itgb2,Anxa1,S100a8,S100a9,Saa3,Ccl12,Ccl6,Ccl9,Cxcl12,Syk,Vav1,Tnfsf14,Ccrl2,Rhog,Trem1,Trem3,Gpr35,Slamf8,Nckap1l,Ffar2,Cxcl3,Bin2
2_Member	GO Biological Processes	GO:0006935	chemotaxis	-19.6194	-16.5278	56/512	11501,11689,12064,12267,12273,12399,12661,12721,12765,12767,12768,12772,12774,12986,13615,13618,14127,14131,14251,14289,14293,14432,14747,16172,16409,16414,16952,16985,19204,19354,20201,20202,20210,20293,20305,20308,20315,20963,22323,22324,30955,50501,50930,54199,56212,58217,58218,64095,74734,74748,94176,105855,233079,319430,330122,668218	Adam8,Alox5,Bdnf,C3ar1,C5ar1,Runx3,Chl1,Coro1a,Cxcr2,Cxcr4,Ccr1,Ccr2,Ccr5,Csf3r,Edn2,Ednrb,Fcer1g,Fcgr3,Flot1,Fpr2,Fpr1,Gap43,Cmklr1,Il17ra,Itgam,Itgb2,Anxa1,Lsp1,Ptafr,Rac2,S100a8,S100a9,Saa3,Ccl12,Ccl6,Ccl9,Cxcl12,Syk,Vasp,Vav1,Pik3cg,Prok2,Tnfsf14,Ccrl2,Rhog,Trem1,Trem3,Gpr35,Rhoh,Slamf8,Dock2,Nckap1l,Ffar2,C5ar2,Cxcl3,Bin2
2_Member	GO Biological Processes	GO:0042330	taxis	-19.5391	-16.4755	56/514	11501,11689,12064,12267,12273,12399,12661,12721,12765,12767,12768,12772,12774,12986,13615,13618,14127,14131,14251,14289,14293,14432,14747,16172,16409,16414,16952,16985,19204,19354,20201,20202,20210,20293,20305,20308,20315,20963,22323,22324,30955,50501,50930,54199,56212,58217,58218,64095,74734,74748,94176,105855,233079,319430,330122,668218	Adam8,Alox5,Bdnf,C3ar1,C5ar1,Runx3,Chl1,Coro1a,Cxcr2,Cxcr4,Ccr1,Ccr2,Ccr5,Csf3r,Edn2,Ednrb,Fcer1g,Fcgr3,Flot1,Fpr2,Fpr1,Gap43,Cmklr1,Il17ra,Itgam,Itgb2,Anxa1,Lsp1,Ptafr,Rac2,S100a8,S100a9,Saa3,Ccl12,Ccl6,Ccl9,Cxcl12,Syk,Vasp,Vav1,Pik3cg,Prok2,Tnfsf14,Ccrl2,Rhog,Trem1,Trem3,Gpr35,Rhoh,Slamf8,Dock2,Nckap1l,Ffar2,C5ar2,Cxcl3,Bin2
2_Member	GO Biological Processes	GO:0040011	locomotion	-18.6069	-15.6402	56/538	11501,11689,12064,12267,12273,12399,12661,12721,12765,12767,12768,12772,12774,12986,13615,13618,14127,14131,14251,14289,14293,14432,14747,16172,16409,16414,16952,16985,19204,19354,20201,20202,20210,20293,20305,20308,20315,20963,22323,22324,30955,50501,50930,54199,56212,58217,58218,64095,74734,74748,94176,105855,233079,319430,330122,668218	Adam8,Alox5,Bdnf,C3ar1,C5ar1,Runx3,Chl1,Coro1a,Cxcr2,Cxcr4,Ccr1,Ccr2,Ccr5,Csf3r,Edn2,Ednrb,Fcer1g,Fcgr3,Flot1,Fpr2,Fpr1,Gap43,Cmklr1,Il17ra,Itgam,Itgb2,Anxa1,Lsp1,Ptafr,Rac2,S100a8,S100a9,Saa3,Ccl12,Ccl6,Ccl9,Cxcl12,Syk,Vasp,Vav1,Pik3cg,Prok2,Tnfsf14,Ccrl2,Rhog,Trem1,Trem3,Gpr35,Rhoh,Slamf8,Dock2,Nckap1l,Ffar2,C5ar2,Cxcl3,Bin2
2_Member	GO Biological Processes	GO:0097529	myeloid leukocyte migration	-17.6984	-14.8286	29/141	12273,12765,12772,12798,12986,13615,13618,14127,14131,16172,16409,16414,16952,17916,20201,20202,20293,20305,20308,20963,22324,26564,58217,58218,64095,68279,68891,105855,330122	C5ar1,Cxcr2,Ccr2,Cnn2,Csf3r,Edn2,Ednrb,Fcer1g,Fcgr3,Il17ra,Itgam,Itgb2,Anxa1,Myo1f,S100a8,S100a9,Ccl12,Ccl6,Ccl9,Syk,Vav1,Ror2,Trem1,Trem3,Gpr35,Mcoln2,Cd177,Nckap1l,Cxcl3
2_Member	GO Biological Processes	GO:0097530	granulocyte migration	-16.065	-13.2873	24/103	12273,12765,12986,13615,14127,14131,16172,16409,16414,16952,17916,20201,20202,20293,20305,20308,20963,22324,58217,58218,68279,68891,105855,330122	C5ar1,Cxcr2,Csf3r,Edn2,Fcer1g,Fcgr3,Il17ra,Itgam,Itgb2,Anxa1,Myo1f,S100a8,S100a9,Ccl12,Ccl6,Ccl9,Syk,Vav1,Trem1,Trem3,Mcoln2,Cd177,Nckap1l,Cxcl3
2_Member	GO Biological Processes	GO:1990266	neutrophil migration	-15.1399	-12.4632	22/91	12273,12765,12986,13615,14127,14131,16409,16414,17916,20201,20202,20293,20305,20308,20963,22324,58217,58218,68279,68891,105855,330122	C5ar1,Cxcr2,Csf3r,Edn2,Fcer1g,Fcgr3,Itgam,Itgb2,Myo1f,S100a8,S100a9,Ccl12,Ccl6,Ccl9,Syk,Vav1,Trem1,Trem3,Mcoln2,Cd177,Nckap1l,Cxcl3
2_Member	GO Biological Processes	GO:0071621	granulocyte chemotaxis	-14.9127	-12.2619	21/83	12273,12765,12986,13615,14127,14131,16172,16409,16414,16952,20201,20202,20293,20305,20308,20963,22324,58217,58218,105855,330122	C5ar1,Cxcr2,Csf3r,Edn2,Fcer1g,Fcgr3,Il17ra,Itgam,Itgb2,Anxa1,S100a8,S100a9,Ccl12,Ccl6,Ccl9,Syk,Vav1,Trem1,Trem3,Nckap1l,Cxcl3
2_Member	GO Biological Processes	GO:0030593	neutrophil chemotaxis	-13.5607	-11.0253	19/75	12273,12765,12986,13615,14127,14131,16409,16414,20201,20202,20293,20305,20308,20963,22324,58217,58218,105855,330122	C5ar1,Cxcr2,Csf3r,Edn2,Fcer1g,Fcgr3,Itgam,Itgb2,S100a8,S100a9,Ccl12,Ccl6,Ccl9,Syk,Vav1,Trem1,Trem3,Nckap1l,Cxcl3
3_Summary	GO Biological Processes	GO:0001775	cell activation	-28.8728	-25.1871	82/750	11542,11745,12047,12051,12273,12445,12476,12493,12494,12495,12506,12523,12721,12765,12767,13615,14063,14082,14127,14130,14131,14268,14370,14961,15170,15284,16149,16172,16408,16409,16414,16822,16852,16952,17474,17916,18173,18477,18733,18826,19229,19264,20315,20345,20375,20555,20737,20963,21803,21898,21899,22177,22324,22778,26888,53314,54353,54519,56193,56532,56619,69769,73149,74039,74481,74734,747…	Adora3,Anxa3,Bcl2a1d,Bcl3,C5ar1,Ccnd3,Cd151,Cd37,Cd38,Entpd1,Cd48,Cd84,Coro1a,Cxcr2,Cxcr4,Edn2,F2rl1,Fadd,Fcer1g,Fcgr2b,Fcgr3,Fn1,Fzd8,H2-Ab1,Ptpn6,Hlx,Cd74,Il17ra,Itgal,Itgam,Itgb2,Lcp2,Lgals1,Anxa1,Clec4d,Myo1f,Slc11a1,Prdx1,Pirb,Lcp1,Ptk2b,Ptprc,Cxcl12,Selplg,Spi1,Slfn1,Spn,Syk,Tgfb1,Tlr4,Tlr6,Tyrobp,Vav1,Ikzf1,Clec4a2,Batf,Skap2,Apbb1ip,Plek,Ripk3,Clec4e,Tnfaip8l2,Clec4a3,Nfam1,Batf2,Rhoh,Sla…
3_Member	GO Biological Processes	GO:0001775	cell activation	-28.8728	-25.1871	82/750	11542,11745,12047,12051,12273,12445,12476,12493,12494,12495,12506,12523,12721,12765,12767,13615,14063,14082,14127,14130,14131,14268,14370,14961,15170,15284,16149,16172,16408,16409,16414,16822,16852,16952,17474,17916,18173,18477,18733,18826,19229,19264,20315,20345,20375,20555,20737,20963,21803,21898,21899,22177,22324,22778,26888,53314,54353,54519,56193,56532,56619,69769,73149,74039,74481,74734,747…	Adora3,Anxa3,Bcl2a1d,Bcl3,C5ar1,Ccnd3,Cd151,Cd37,Cd38,Entpd1,Cd48,Cd84,Coro1a,Cxcr2,Cxcr4,Edn2,F2rl1,Fadd,Fcer1g,Fcgr2b,Fcgr3,Fn1,Fzd8,H2-Ab1,Ptpn6,Hlx,Cd74,Il17ra,Itgal,Itgam,Itgb2,Lcp2,Lgals1,Anxa1,Clec4d,Myo1f,Slc11a1,Prdx1,Pirb,Lcp1,Ptk2b,Ptprc,Cxcl12,Selplg,Spi1,Slfn1,Spn,Syk,Tgfb1,Tlr4,Tlr6,Tyrobp,Vav1,Ikzf1,Clec4a2,Batf,Skap2,Apbb1ip,Plek,Ripk3,Clec4e,Tnfaip8l2,Clec4a3,Nfam1,Batf2,Rhoh,Sla…
3_Member	GO Biological Processes	GO:0045321	leukocyte activation	-28.0443	-24.4755	76/663	11542,11745,12047,12051,12273,12445,12476,12493,12494,12506,12523,12721,12765,12767,13615,14063,14082,14127,14130,14131,14370,14961,15170,15284,16149,16408,16409,16414,16822,16852,16952,17474,17916,18173,18477,18733,18826,19229,19264,20315,20345,20375,20555,20737,20963,21803,21898,22177,22324,22778,26888,53314,54353,54519,56532,56619,69769,73149,74039,74481,74734,74748,94176,103743,106759,170741,…	Adora3,Anxa3,Bcl2a1d,Bcl3,C5ar1,Ccnd3,Cd151,Cd37,Cd38,Cd48,Cd84,Coro1a,Cxcr2,Cxcr4,Edn2,F2rl1,Fadd,Fcer1g,Fcgr2b,Fcgr3,Fzd8,H2-Ab1,Ptpn6,Hlx,Cd74,Itgal,Itgam,Itgb2,Lcp2,Lgals1,Anxa1,Clec4d,Myo1f,Slc11a1,Prdx1,Pirb,Lcp1,Ptk2b,Ptprc,Cxcl12,Selplg,Spi1,Slfn1,Spn,Syk,Tgfb1,Tlr4,Tyrobp,Vav1,Ikzf1,Clec4a2,Batf,Skap2,Apbb1ip,Ripk3,Clec4e,Tnfaip8l2,Clec4a3,Nfam1,Batf2,Rhoh,Slamf8,Dock2,Tmem98,Ticam1,Pilr…
3_Member	GO Biological Processes	GO:0046649	lymphocyte activation	-20.4112	-17.2226	58/528	12047,12051,12445,12476,12493,12494,12506,12523,12721,12767,14063,14082,14127,14130,14370,14961,15170,15284,16149,16408,16409,16414,16852,16952,17474,18173,18477,18826,19229,19264,20315,20375,20555,20737,20963,21803,21898,22324,22778,26888,53314,54353,54519,56532,56619,69769,73149,74039,74734,74748,94176,103743,106759,234779,238875,269799,328833,545030	Bcl2a1d,Bcl3,Ccnd3,Cd151,Cd37,Cd38,Cd48,Cd84,Coro1a,Cxcr4,F2rl1,Fadd,Fcer1g,Fcgr2b,Fzd8,H2-Ab1,Ptpn6,Hlx,Cd74,Itgal,Itgam,Itgb2,Lgals1,Anxa1,Clec4d,Slc11a1,Prdx1,Lcp1,Ptk2b,Ptprc,Cxcl12,Spi1,Slfn1,Spn,Syk,Tgfb1,Tlr4,Vav1,Ikzf1,Clec4a2,Batf,Skap2,Apbb1ip,Ripk3,Clec4e,Tnfaip8l2,Clec4a3,Nfam1,Rhoh,Slamf8,Dock2,Tmem98,Ticam1,Plcg2,Gapt,Clec4a1,Treml2,Wdfy4
3_Member	GO Biological Processes	GO:0042110	T cell activation	-18.4966	-15.5712	45/351	12047,12051,12445,12476,12493,12506,12523,12721,12767,14063,14082,14127,14370,15170,15284,16149,16408,16409,16414,16952,17474,18173,18826,19264,20315,20375,20555,20737,20963,21803,22324,22778,26888,53314,54519,56532,56619,69769,73149,74734,94176,103743,269799,328833,545030	Bcl2a1d,Bcl3,Ccnd3,Cd151,Cd37,Cd48,Cd84,Coro1a,Cxcr4,F2rl1,Fadd,Fcer1g,Fzd8,Ptpn6,Hlx,Cd74,Itgal,Itgam,Itgb2,Anxa1,Clec4d,Slc11a1,Lcp1,Ptprc,Cxcl12,Spi1,Slfn1,Spn,Syk,Tgfb1,Vav1,Ikzf1,Clec4a2,Batf,Apbb1ip,Ripk3,Clec4e,Tnfaip8l2,Clec4a3,Rhoh,Dock2,Tmem98,Clec4a1,Treml2,Wdfy4
3_Member	GO Biological Processes	GO:0002274	myeloid leukocyte activation	-18.3369	-15.4309	32/169	11542,11745,12273,12506,12765,13615,14063,14127,14131,16409,16822,16952,17916,18173,18733,20375,20963,21803,21898,22177,53314,74481,74734,94176,106759,170741,171285,217303,234779,246256,380732,442827	Adora3,Anxa3,C5ar1,Cd48,Cxcr2,Edn2,F2rl1,Fcer1g,Fcgr3,Itgam,Lcp2,Anxa1,Myo1f,Slc11a1,Pirb,Spi1,Syk,Tgfb1,Tlr4,Tyrobp,Batf,Batf2,Rhoh,Dock2,Ticam1,Pilrb1,Havcr2,Cd300a,Plcg2,Fcgr4,Milr1,Rab44
3_Member	GO Biological Processes	GO:0002252	immune effector process	-16.5717	-13.7354	53/538	11542,11745,12051,12721,12983,13036,14063,14127,14129,14130,14131,14960,14961,14969,15170,15284,16149,16408,16678,16852,17474,17916,17969,18173,18477,18733,18826,19229,20375,20737,20963,21803,21898,22177,53314,54445,54519,56619,58217,58218,60504,94176,103743,106759,171285,217303,217304,224840,234779,238875,246177,380732,442827	Adora3,Anxa3,Bcl3,Coro1a,Csf2rb,Ctsh,F2rl1,Fcer1g,Fcgr1,Fcgr2b,Fcgr3,H2-Aa,H2-Ab1,H2-Eb1,Ptpn6,Hlx,Cd74,Itgal,Krt1,Lgals1,Clec4d,Myo1f,Ncf1,Slc11a1,Prdx1,Pirb,Lcp1,Ptk2b,Spi1,Spn,Syk,Tgfb1,Tlr4,Tyrobp,Batf,Unc93b1,Apbb1ip,Clec4e,Trem1,Trem3,Il21r,Dock2,Tmem98,Ticam1,Havcr2,Cd300a,Cd300lb,Treml4,Plcg2,Gapt,Myo1g,Milr1,Rab44
3_Member	GO Biological Processes	GO:0002366	leukocyte activation involved in immune response	-16.0197	-13.2571	33/215	11542,11745,12051,12721,14063,14127,15284,16149,16408,16852,17474,17916,18173,18826,19229,20375,20737,20963,21803,21898,22177,53314,54519,56619,94176,103743,106759,171285,217303,234779,238875,380732,442827	Adora3,Anxa3,Bcl3,Coro1a,F2rl1,Fcer1g,Hlx,Cd74,Itgal,Lgals1,Clec4d,Myo1f,Slc11a1,Lcp1,Ptk2b,Spi1,Spn,Syk,Tgfb1,Tlr4,Tyrobp,Batf,Apbb1ip,Clec4e,Dock2,Tmem98,Ticam1,Havcr2,Cd300a,Plcg2,Gapt,Milr1,Rab44
3_Member	GO Biological Processes	GO:0002263	cell activation involved in immune response	-15.7747	-13.0511	33/219	11542,11745,12051,12721,14063,14127,15284,16149,16408,16852,17474,17916,18173,18826,19229,20375,20737,20963,21803,21898,22177,53314,54519,56619,94176,103743,106759,171285,217303,234779,238875,380732,442827	Adora3,Anxa3,Bcl3,Coro1a,F2rl1,Fcer1g,Hlx,Cd74,Itgal,Lgals1,Clec4d,Myo1f,Slc11a1,Lcp1,Ptk2b,Spi1,Spn,Syk,Tgfb1,Tlr4,Tyrobp,Batf,Apbb1ip,Clec4e,Dock2,Tmem98,Ticam1,Havcr2,Cd300a,Plcg2,Gapt,Milr1,Rab44
3_Member	GO Biological Processes	GO:0002285	lymphocyte activation involved in immune response	-10.9545	-8.58443	22/142	12051,12721,14063,14127,15284,16149,16408,16852,17474,18173,18826,19229,20375,20737,21803,21898,53314,54519,56619,103743,234779,238875	Bcl3,Coro1a,F2rl1,Fcer1g,Hlx,Cd74,Itgal,Lgals1,Clec4d,Slc11a1,Lcp1,Ptk2b,Spi1,Spn,Tgfb1,Tlr4,Batf,Apbb1ip,Clec4e,Tmem98,Plcg2,Gapt
3_Member	GO Biological Processes	GO:0002521	leukocyte differentiation	-10.4492	-8.13575	39/454	11501,12047,12051,14063,14082,14127,14370,14961,15284,16149,16409,16852,16952,17474,18733,19229,19264,20130,20375,20737,20963,21803,22177,22324,22778,53314,56532,56619,65963,74039,74481,74734,74748,94176,103743,109801,224109,234779,246746	Adam8,Bcl2a1d,Bcl3,F2rl1,Fadd,Fcer1g,Fzd8,H2-Ab1,Hlx,Cd74,Itgam,Lgals1,Anxa1,Clec4d,Pirb,Ptk2b,Ptprc,Rras,Spi1,Spn,Syk,Tgfb1,Tyrobp,Vav1,Ikzf1,Batf,Ripk3,Clec4e,Tmem176b,Nfam1,Batf2,Rhoh,Slamf8,Dock2,Tmem98,Glo1,Nrros,Plcg2,Cd300lf
3_Member	GO Biological Processes	GO:0030097	hemopoiesis	-10.1832	-7.88856	53/776	11501,12047,12051,12399,12768,12772,12798,13132,14063,14082,14127,14370,14961,15170,15284,16149,16409,16598,16852,16952,17474,18733,19229,19264,20130,20345,20375,20737,20963,21803,22177,22324,22778,23845,53314,56532,56619,57916,65963,74039,74481,74734,74748,80287,94176,103743,104759,109801,170799,224109,234779,245945,246746	Adam8,Bcl2a1d,Bcl3,Runx3,Ccr1,Ccr2,Cnn2,Dab2,F2rl1,Fadd,Fcer1g,Fzd8,H2-Ab1,Ptpn6,Hlx,Cd74,Itgam,Klf2,Lgals1,Anxa1,Clec4d,Pirb,Ptk2b,Ptprc,Rras,Selplg,Spi1,Spn,Syk,Tgfb1,Tyrobp,Vav1,Ikzf1,Clec5a,Batf,Ripk3,Clec4e,Tnfrsf13b,Tmem176b,Nfam1,Batf2,Rhoh,Slamf8,Apobec3,Dock2,Tmem98,Pld4,Glo1,Rtkn2,Nrros,Plcg2,Rbm47,Cd300lf
3_Member	GO Biological Processes	GO:1903131	mononuclear cell differentiation	-8.59727	-6.43334	32/375	12047,12051,14063,14082,14127,14370,14961,15284,16149,16852,16952,17474,18733,19229,19264,20375,20737,20963,21803,22324,22778,53314,56532,56619,65963,74039,74481,74734,74748,94176,103743,234779	Bcl2a1d,Bcl3,F2rl1,Fadd,Fcer1g,Fzd8,H2-Ab1,Hlx,Cd74,Lgals1,Anxa1,Clec4d,Pirb,Ptk2b,Ptprc,Spi1,Spn,Syk,Tgfb1,Vav1,Ikzf1,Batf,Ripk3,Clec4e,Tmem176b,Nfam1,Batf2,Rhoh,Slamf8,Dock2,Tmem98,Plcg2
3_Member	GO Biological Processes	GO:0002286	T cell activation involved in immune response	-8.32215	-6.18152	15/87	12051,14063,14127,15284,16149,16408,17474,18173,18826,20737,21803,53314,54519,56619,103743	Bcl3,F2rl1,Fcer1g,Hlx,Cd74,Itgal,Clec4d,Slc11a1,Lcp1,Spn,Tgfb1,Batf,Apbb1ip,Clec4e,Tmem98
3_Member	GO Biological Processes	GO:0030217	T cell differentiation	-8.0111	-5.90173	22/201	12047,12051,14082,14127,14370,15284,16149,16952,17474,19264,20375,20737,20963,21803,22324,22778,53314,56532,56619,74734,94176,103743	Bcl2a1d,Bcl3,Fadd,Fcer1g,Fzd8,Hlx,Cd74,Anxa1,Clec4d,Ptprc,Spi1,Spn,Syk,Tgfb1,Vav1,Ikzf1,Batf,Ripk3,Clec4e,Rhoh,Dock2,Tmem98
3_Member	GO Biological Processes	GO:0030098	lymphocyte differentiation	-7.51333	-5.44426	28/331	12047,12051,14082,14127,14370,14961,15284,16149,16852,16952,17474,19229,19264,20375,20737,20963,21803,22324,22778,53314,56532,56619,74039,74734,74748,94176,103743,234779	Bcl2a1d,Bcl3,Fadd,Fcer1g,Fzd8,H2-Ab1,Hlx,Cd74,Lgals1,Anxa1,Clec4d,Ptk2b,Ptprc,Spi1,Spn,Syk,Tgfb1,Vav1,Ikzf1,Batf,Ripk3,Clec4e,Nfam1,Rhoh,Slamf8,Dock2,Tmem98,Plcg2
4_Summary	GO Biological Processes	GO:0001817	regulation of cytokine production	-28.8527	-25.1871	84/787	11433,11501,11689,11846,12051,12257,12267,12273,12475,12523,12654,12655,12772,12774,13057,14063,14082,14127,14130,14131,14191,14251,14268,14747,15170,16149,16172,16178,16324,16365,16598,16792,16952,16994,17002,17164,17951,18173,19073,19204,19264,20196,20737,20963,21803,21898,21899,21938,21946,22177,23825,23845,26365,26415,26888,53314,54445,54483,56532,56619,56620,56644,57781,67512,68279,68576,691…	Acp5,Adam8,Alox5,Arg1,Bcl3,Tspo,C3ar1,C5ar1,Cd14,Cd84,Chil1,Chil3,Ccr2,Ccr5,Cyba,F2rl1,Fadd,Fcer1g,Fcgr2b,Fcgr3,Fgr,Flot1,Fn1,Cmklr1,Ptpn6,Cd74,Il17ra,Il1r2,Inhbb,Acod1,Klf2,Laptm5,Anxa1,Ltb,Ltf,Mapkapk2,Naip5,Slc11a1,Srgn,Ptafr,Ptprc,S100a13,Spn,Syk,Tgfb1,Tlr4,Tlr6,Tnfrsf1b,Pglyrp1,Tyrobp,Banf1,Clec5a,Ceacam1,Mapk13,Clec4a2,Batf,Unc93b1,Mefv,Ripk3,Clec4e,Clec4n,Clec7a,Cd200r1,Agpat2,Mcoln2,Lamto…
4_Member	GO Biological Processes	GO:0001817	regulation of cytokine production	-28.8527	-25.1871	84/787	11433,11501,11689,11846,12051,12257,12267,12273,12475,12523,12654,12655,12772,12774,13057,14063,14082,14127,14130,14131,14191,14251,14268,14747,15170,16149,16172,16178,16324,16365,16598,16792,16952,16994,17002,17164,17951,18173,19073,19204,19264,20196,20737,20963,21803,21898,21899,21938,21946,22177,23825,23845,26365,26415,26888,53314,54445,54483,56532,56619,56620,56644,57781,67512,68279,68576,691…	Acp5,Adam8,Alox5,Arg1,Bcl3,Tspo,C3ar1,C5ar1,Cd14,Cd84,Chil1,Chil3,Ccr2,Ccr5,Cyba,F2rl1,Fadd,Fcer1g,Fcgr2b,Fcgr3,Fgr,Flot1,Fn1,Cmklr1,Ptpn6,Cd74,Il17ra,Il1r2,Inhbb,Acod1,Klf2,Laptm5,Anxa1,Ltb,Ltf,Mapkapk2,Naip5,Slc11a1,Srgn,Ptafr,Ptprc,S100a13,Spn,Syk,Tgfb1,Tlr4,Tlr6,Tnfrsf1b,Pglyrp1,Tyrobp,Banf1,Clec5a,Ceacam1,Mapk13,Clec4a2,Batf,Unc93b1,Mefv,Ripk3,Clec4e,Clec4n,Clec7a,Cd200r1,Agpat2,Mcoln2,Lamto…
4_Member	GO Biological Processes	GO:0001819	positive regulation of cytokine production	-19.0253	-15.988	55/509	11501,12051,12267,12273,12475,12523,12654,12655,12772,12774,13057,14063,14082,14127,14131,14191,14251,16149,16172,16792,16952,16994,17164,17951,18173,19204,19264,20196,20737,20963,21803,21898,21899,22177,23845,26415,53314,54445,54483,56619,56620,56644,67512,68279,68576,69146,74039,106759,171285,233079,234779,245126,246727,246779,327957	Adam8,Bcl3,C3ar1,C5ar1,Cd14,Cd84,Chil1,Chil3,Ccr2,Ccr5,Cyba,F2rl1,Fadd,Fcer1g,Fcgr3,Fgr,Flot1,Cd74,Il17ra,Laptm5,Anxa1,Ltb,Mapkapk2,Naip5,Slc11a1,Ptafr,Ptprc,S100a13,Spn,Syk,Tgfb1,Tlr4,Tlr6,Tyrobp,Clec5a,Mapk13,Batf,Unc93b1,Mefv,Clec4e,Clec4n,Clec7a,Agpat2,Mcoln2,Lamtor5,Gsdmd,Nfam1,Ticam1,Havcr2,Ffar2,Plcg2,Tarm1,Oas3,Il27,Scimp
4_Member	GO Biological Processes	GO:1903555	regulation of tumor necrosis factor superfamily cytokine production	-18.7152	-15.7027	34/189	11433,11501,12051,12257,12475,12523,12772,12774,13057,14082,14127,14131,15170,17002,17164,19204,19264,20737,20963,21898,21899,22177,26888,56644,73149,74048,106759,171285,217305,230738,234779,246727,269799,319430	Acp5,Adam8,Bcl3,Tspo,Cd14,Cd84,Ccr2,Ccr5,Cyba,Fadd,Fcer1g,Fcgr3,Ptpn6,Ltf,Mapkapk2,Ptafr,Ptprc,Spn,Syk,Tlr4,Tlr6,Tyrobp,Clec4a2,Clec7a,Clec4a3,Vsir,Ticam1,Havcr2,Cd300ld,Zc3h12a,Plcg2,Oas3,Clec4a1,C5ar2
4_Member	GO Biological Processes	GO:0032680	regulation of tumor necrosis factor production	-17.987	-15.0995	33/186	11433,12051,12257,12475,12523,12772,12774,13057,14082,14127,14131,15170,17002,17164,19204,19264,20737,20963,21898,21899,22177,26888,56644,73149,74048,106759,171285,217305,230738,234779,246727,269799,319430	Acp5,Bcl3,Tspo,Cd14,Cd84,Ccr2,Ccr5,Cyba,Fadd,Fcer1g,Fcgr3,Ptpn6,Ltf,Mapkapk2,Ptafr,Ptprc,Spn,Syk,Tlr4,Tlr6,Tyrobp,Clec4a2,Clec7a,Clec4a3,Vsir,Ticam1,Havcr2,Cd300ld,Zc3h12a,Plcg2,Oas3,Clec4a1,C5ar2
4_Member	GO Biological Processes	GO:1903557	positive regulation of tumor necrosis factor superfamily cytokine production	-12.0642	-9.61605	21/113	11501,12475,12523,12772,12774,13057,14082,14127,14131,17164,19204,19264,20737,20963,21898,22177,56644,106759,171285,234779,246727	Adam8,Cd14,Cd84,Ccr2,Ccr5,Cyba,Fadd,Fcer1g,Fcgr3,Mapkapk2,Ptafr,Ptprc,Spn,Syk,Tlr4,Tyrobp,Clec7a,Ticam1,Havcr2,Plcg2,Oas3
4_Member	GO Biological Processes	GO:0032760	positive regulation of tumor necrosis factor production	-11.2583	-8.86559	20/111	12475,12523,12772,12774,13057,14082,14127,14131,17164,19204,19264,20737,20963,21898,22177,56644,106759,171285,234779,246727	Cd14,Cd84,Ccr2,Ccr5,Cyba,Fadd,Fcer1g,Fcgr3,Mapkapk2,Ptafr,Ptprc,Spn,Syk,Tlr4,Tyrobp,Clec7a,Ticam1,Havcr2,Plcg2,Oas3
5_Summary	WikiPathways	WP3626	Microglia pathogen phagocytosis pathway	-22.4426	-19.0199	21/41	11867,13057,14127,14129,15162,15170,16409,16414,17969,17970,17972,19354,20963,22177,22324,30955,58217,58218,83382,105855,234779,11433,14130,14131,16822,18383,18725,18726,18733,20375,21803,26415,246256,668101,17357,18783,19264,22323,11461,11465,14191,104759	Arpc1b,Cyba,Fcer1g,Fcgr1,Hck,Ptpn6,Itgam,Itgb2,Ncf1,Ncf2,Ncf4,Rac2,Syk,Tyrobp,Vav1,Pik3cg,Trem1,Trem3,Siglece,Nckap1l,Plcg2,Acp5,Fcgr2b,Fcgr3,Lcp2,Tnfrsf11b,Pira2,Lilra6,Pirb,Spi1,Tgfb1,Mapk13,Fcgr4,Sirpb1b,Marcksl1,Pla2g4a,Ptprc,Vasp,Actb,Actg1,Fgr,Pld4
5_Member	WikiPathways	WP3626	Microglia pathogen phagocytosis pathway	-22.4426	-19.0199	21/41	11867,13057,14127,14129,15162,15170,16409,16414,17969,17970,17972,19354,20963,22177,22324,30955,58217,58218,83382,105855,234779	Arpc1b,Cyba,Fcer1g,Fcgr1,Hck,Ptpn6,Itgam,Itgb2,Ncf1,Ncf2,Ncf4,Rac2,Syk,Tyrobp,Vav1,Pik3cg,Trem1,Trem3,Siglece,Nckap1l,Plcg2
5_Member	KEGG Pathway	mmu04380	Osteoclast differentiation - Mus musculus (house mouse)	-10.974	-8.59346	21/128	11433,13057,14129,14130,14131,16822,17969,17970,17972,18383,18725,18726,18733,20375,20963,21803,22177,26415,234779,246256,668101	Acp5,Cyba,Fcgr1,Fcgr2b,Fcgr3,Lcp2,Ncf1,Ncf2,Ncf4,Tnfrsf11b,Pira2,Lilra6,Pirb,Spi1,Syk,Tgfb1,Tyrobp,Mapk13,Plcg2,Fcgr4,Sirpb1b
5_Member	KEGG Pathway	mmu04666	Fc gamma R-mediated phagocytosis - Mus musculus (house mouse)	-7.91052	-5.81011	15/93	11867,14129,14130,14131,15162,17357,17969,18783,19264,19354,20963,22323,22324,234779,246256	Arpc1b,Fcgr1,Fcgr2b,Fcgr3,Hck,Marcksl1,Ncf1,Pla2g4a,Ptprc,Rac2,Syk,Vasp,Vav1,Plcg2,Fcgr4
5_Member	Reactome Gene Sets	R-MMU-2029480	Fcgamma receptor (FCGR) dependent phagocytosis	-7.32228	-5.26939	13/75	11461,11465,11867,14129,14130,14191,15162,20963,22324,104759,105855,234779,246256	Actb,Actg1,Arpc1b,Fcgr1,Fcgr2b,Fgr,Hck,Syk,Vav1,Pld4,Nckap1l,Plcg2,Fcgr4
5_Member	Reactome Gene Sets	R-MMU-2029481	FCGR activation	-6.4141	-4.47174	6/13	14129,14130,14191,15162,20963,246256	Fcgr1,Fcgr2b,Fgr,Hck,Syk,Fcgr4
5_Member	Reactome Gene Sets	R-MMU-2029482	Regulation of actin dynamics for phagocytic cup formation	-5.03361	-3.25584	9/55	11461,11465,11867,14129,14130,20963,22324,105855,246256	Actb,Actg1,Arpc1b,Fcgr1,Fcgr2b,Syk,Vav1,Nckap1l,Fcgr4
5_Member	Reactome Gene Sets	R-MMU-2029485	Role of phospholipids in phagocytosis	-4.9894	-3.2186	6/21	14129,14130,20963,104759,234779,246256	Fcgr1,Fcgr2b,Syk,Pld4,Plcg2,Fcgr4
6_Summary	GO Biological Processes	GO:0032103	positive regulation of response to external stimulus	-21.9109	-18.5463	56/459	11501,11542,11690,11846,12267,12273,12554,12765,12767,12768,12772,12774,13057,13615,14063,14082,14127,14129,14131,14268,14747,16149,16172,16365,16852,18654,18783,19229,19354,20201,20202,20315,20343,20375,20963,21803,21898,21899,22177,22324,30955,50930,54483,56312,56489,56620,56644,58217,58218,105855,171285,233079,234779,236312,246707,327957,11433,11689,12493,13618,14130,14191,16678,16952,17916,17…	Adam8,Adora3,Alox5ap,Arg1,C3ar1,C5ar1,Cdh13,Cxcr2,Cxcr4,Ccr1,Ccr2,Ccr5,Cyba,Edn2,F2rl1,Fadd,Fcer1g,Fcgr1,Fcgr3,Fn1,Cmklr1,Cd74,Il17ra,Acod1,Lgals1,Pgf,Pla2g4a,Ptk2b,Rac2,S100a8,S100a9,Cxcl12,Sell,Spi1,Syk,Tgfb1,Tlr4,Tlr6,Tyrobp,Vav1,Pik3cg,Tnfsf14,Mefv,Nupr1,Ikbke,Clec4n,Clec7a,Trem1,Trem3,Nckap1l,Havcr2,Ffar2,Plcg2,Ifi209,Emilin2,Scimp,Acp5,Alox5,Cd37,Ednrb,Fcgr2b,Fgr,Krt1,Anxa1,Myo1f,Ncf1,Spn,T…
6_Member	GO Biological Processes	GO:0032103	positive regulation of response to external stimulus	-21.9109	-18.5463	56/459	11501,11542,11690,11846,12267,12273,12554,12765,12767,12768,12772,12774,13057,13615,14063,14082,14127,14129,14131,14268,14747,16149,16172,16365,16852,18654,18783,19229,19354,20201,20202,20315,20343,20375,20963,21803,21898,21899,22177,22324,30955,50930,54483,56312,56489,56620,56644,58217,58218,105855,171285,233079,234779,236312,246707,327957	Adam8,Adora3,Alox5ap,Arg1,C3ar1,C5ar1,Cdh13,Cxcr2,Cxcr4,Ccr1,Ccr2,Ccr5,Cyba,Edn2,F2rl1,Fadd,Fcer1g,Fcgr1,Fcgr3,Fn1,Cmklr1,Cd74,Il17ra,Acod1,Lgals1,Pgf,Pla2g4a,Ptk2b,Rac2,S100a8,S100a9,Cxcl12,Sell,Spi1,Syk,Tgfb1,Tlr4,Tlr6,Tyrobp,Vav1,Pik3cg,Tnfsf14,Mefv,Nupr1,Ikbke,Clec4n,Clec7a,Trem1,Trem3,Nckap1l,Havcr2,Ffar2,Plcg2,Ifi209,Emilin2,Scimp
6_Member	GO Biological Processes	GO:0031347	regulation of defense response	-20.3456	-17.1918	65/659	11433,11501,11542,11689,11690,11846,12493,12768,12772,12774,13057,13618,14063,14082,14127,14129,14130,14131,14191,16149,16172,16365,16678,16852,16952,17916,17969,18783,20201,20202,20375,20737,20963,21898,21899,21938,21946,22177,22324,23825,26365,30955,54483,56045,56312,56489,56620,56644,57781,58218,69769,74748,80287,83382,83490,171285,210029,224840,230738,233079,234779,236312,246707,246727,246779	Acp5,Adam8,Adora3,Alox5,Alox5ap,Arg1,Cd37,Ccr1,Ccr2,Ccr5,Cyba,Ednrb,F2rl1,Fadd,Fcer1g,Fcgr1,Fcgr2b,Fcgr3,Fgr,Cd74,Il17ra,Acod1,Krt1,Lgals1,Anxa1,Myo1f,Ncf1,Pla2g4a,S100a8,S100a9,Spi1,Spn,Syk,Tlr4,Tlr6,Tnfrsf1b,Pglyrp1,Tyrobp,Vav1,Banf1,Ceacam1,Pik3cg,Mefv,Samhd1,Nupr1,Ikbke,Clec4n,Clec7a,Cd200r1,Trem3,Tnfaip8l2,Slamf8,Apobec3,Siglece,Pik3ap1,Havcr2,Metrnl,Treml4,Zc3h12a,Ffar2,Plcg2,Ifi209,Emilin2…
6_Member	GO Biological Processes	GO:0031349	positive regulation of defense response	-14.4982	-11.8933	37/305	11501,11542,11690,11846,12772,12774,13057,14063,14082,14127,14129,14131,16149,16172,16365,16852,18783,20201,20202,20375,20963,21898,21899,22177,22324,30955,54483,56312,56489,56620,56644,58218,171285,233079,234779,236312,246707	Adam8,Adora3,Alox5ap,Arg1,Ccr2,Ccr5,Cyba,F2rl1,Fadd,Fcer1g,Fcgr1,Fcgr3,Cd74,Il17ra,Acod1,Lgals1,Pla2g4a,S100a8,S100a9,Spi1,Syk,Tlr4,Tlr6,Tyrobp,Vav1,Pik3cg,Mefv,Nupr1,Ikbke,Clec4n,Clec7a,Trem3,Havcr2,Ffar2,Plcg2,Ifi209,Emilin2
6_Member	GO Biological Processes	GO:0002831	regulation of response to biotic stimulus	-13.1912	-10.6717	39/371	11501,11846,12493,12523,12768,13057,14063,14082,14191,16149,16365,17002,17916,17969,20375,20737,20963,21898,22177,22324,23825,26365,56045,56489,56620,56644,58218,74748,80287,171285,224840,230738,233079,234779,236312,246707,246727,246779,327957	Adam8,Arg1,Cd37,Cd84,Ccr1,Cyba,F2rl1,Fadd,Fgr,Cd74,Acod1,Ltf,Myo1f,Ncf1,Spi1,Spn,Syk,Tlr4,Tyrobp,Vav1,Banf1,Ceacam1,Samhd1,Ikbke,Clec4n,Clec7a,Trem3,Slamf8,Apobec3,Havcr2,Treml4,Zc3h12a,Ffar2,Plcg2,Ifi209,Emilin2,Oas3,Il27,Scimp
6_Member	GO Biological Processes	GO:0050727	regulation of inflammatory response	-11.9845	-9.56184	37/367	11433,11501,11542,11689,11690,12772,12774,13618,14127,14129,14130,14131,16172,16365,16678,16852,16952,17969,18783,20201,20202,20737,21898,21899,21938,21946,30955,54483,56312,57781,69769,74748,83382,83490,210029,233079,234779	Acp5,Adam8,Adora3,Alox5,Alox5ap,Ccr2,Ccr5,Ednrb,Fcer1g,Fcgr1,Fcgr2b,Fcgr3,Il17ra,Acod1,Krt1,Lgals1,Anxa1,Ncf1,Pla2g4a,S100a8,S100a9,Spn,Tlr4,Tlr6,Tnfrsf1b,Pglyrp1,Pik3cg,Mefv,Nupr1,Cd200r1,Tnfaip8l2,Slamf8,Siglece,Pik3ap1,Metrnl,Ffar2,Plcg2
6_Member	GO Biological Processes	GO:0045088	regulation of innate immune response	-9.96645	-7.69872	27/240	11501,11846,12768,14082,14191,16149,16365,17916,17969,20375,20963,21898,22177,22324,23825,26365,56045,56489,56620,56644,58218,74748,171285,233079,234779,236312,246727	Adam8,Arg1,Ccr1,Fadd,Fgr,Cd74,Acod1,Myo1f,Ncf1,Spi1,Syk,Tlr4,Tyrobp,Vav1,Banf1,Ceacam1,Samhd1,Ikbke,Clec4n,Clec7a,Trem3,Slamf8,Havcr2,Ffar2,Plcg2,Ifi209,Oas3
6_Member	GO Biological Processes	GO:0050729	positive regulation of inflammatory response	-8.93024	-6.74169	20/148	11501,11542,11690,12772,12774,14127,14129,14131,16172,16852,18783,20201,20202,21898,21899,30955,54483,56312,233079,234779	Adam8,Adora3,Alox5ap,Ccr2,Ccr5,Fcer1g,Fcgr1,Fcgr3,Il17ra,Lgals1,Pla2g4a,S100a8,S100a9,Tlr4,Tlr6,Pik3cg,Mefv,Nupr1,Ffar2,Plcg2
6_Member	GO Biological Processes	GO:0002833	positive regulation of response to biotic stimulus	-8.59808	-6.43334	22/187	11501,11846,13057,14063,14082,16149,16365,20375,20963,21898,22177,22324,56489,56620,56644,58218,171285,233079,234779,236312,246707,327957	Adam8,Arg1,Cyba,F2rl1,Fadd,Cd74,Acod1,Spi1,Syk,Tlr4,Tyrobp,Vav1,Ikbke,Clec4n,Clec7a,Trem3,Havcr2,Ffar2,Plcg2,Ifi209,Emilin2,Scimp
6_Member	GO Biological Processes	GO:0045089	positive regulation of innate immune response	-6.1646	-4.25098	16/142	11501,14082,16149,20375,20963,21898,22177,22324,56489,56620,56644,58218,171285,233079,234779,236312	Adam8,Fadd,Cd74,Spi1,Syk,Tlr4,Tyrobp,Vav1,Ikbke,Clec4n,Clec7a,Trem3,Havcr2,Ffar2,Plcg2,Ifi209
7_Summary	GO Biological Processes	GO:0002685	regulation of leukocyte migration	-21.0888	-17.8211	40/234	11501,11542,12267,12273,12721,12765,12768,12772,12798,13615,14063,14082,14537,14747,16149,16952,17123,17916,18654,19204,19229,19354,20293,20315,20343,20375,20443,20737,21803,50930,56212,56532,57781,58217,74734,74748,105855,217303,217835,319430,11433,11465,11745,12476,12554,12767,13036,13132,14191,14268,16411,18643,19264,20130,20195,20613,21898,26564,30955,53378,56644,74048,108101,230738,234779,32…	Adam8,Adora3,C3ar1,C5ar1,Coro1a,Cxcr2,Ccr1,Ccr2,Cnn2,Edn2,F2rl1,Fadd,Gcnt1,Cmklr1,Cd74,Anxa1,Madcam1,Myo1f,Pgf,Ptafr,Ptk2b,Rac2,Ccl12,Cxcl12,Sell,Spi1,St3gal4,Spn,Tgfb1,Tnfsf14,Rhog,Ripk3,Cd200r1,Trem1,Rhoh,Slamf8,Nckap1l,Cd300a,Rin3,C5ar2,Acp5,Actg1,Anxa3,Cd151,Cdh13,Cxcr4,Ctsh,Dab2,Fgr,Fn1,Itgax,Pfn1,Ptprc,Rras,S100a11,Snai1,Tlr4,Ror2,Pik3cg,Sdcbp,Clec7a,Vsir,Fermt3,Zc3h12a,Plcg2,Cass4,Tubb2b
7_Member	GO Biological Processes	GO:0002685	regulation of leukocyte migration	-21.0888	-17.8211	40/234	11501,11542,12267,12273,12721,12765,12768,12772,12798,13615,14063,14082,14537,14747,16149,16952,17123,17916,18654,19204,19229,19354,20293,20315,20343,20375,20443,20737,21803,50930,56212,56532,57781,58217,74734,74748,105855,217303,217835,319430	Adam8,Adora3,C3ar1,C5ar1,Coro1a,Cxcr2,Ccr1,Ccr2,Cnn2,Edn2,F2rl1,Fadd,Gcnt1,Cmklr1,Cd74,Anxa1,Madcam1,Myo1f,Pgf,Ptafr,Ptk2b,Rac2,Ccl12,Cxcl12,Sell,Spi1,St3gal4,Spn,Tgfb1,Tnfsf14,Rhog,Ripk3,Cd200r1,Trem1,Rhoh,Slamf8,Nckap1l,Cd300a,Rin3,C5ar2
7_Member	GO Biological Processes	GO:0030335	positive regulation of cell migration	-16.5185	-13.6979	55/578	11433,11465,11501,11542,11745,12267,12273,12476,12554,12721,12765,12767,12768,12772,13036,13132,13615,14063,14082,14191,14268,14747,16149,16411,16952,17123,17916,18643,18654,19204,19229,19264,19354,20130,20195,20293,20315,20343,20375,20613,20737,21803,21898,26564,30955,50930,53378,56644,58217,74048,105855,108101,230738,234779,320664	Acp5,Actg1,Adam8,Adora3,Anxa3,C3ar1,C5ar1,Cd151,Cdh13,Coro1a,Cxcr2,Cxcr4,Ccr1,Ccr2,Ctsh,Dab2,Edn2,F2rl1,Fadd,Fgr,Fn1,Cmklr1,Cd74,Itgax,Anxa1,Madcam1,Myo1f,Pfn1,Pgf,Ptafr,Ptk2b,Ptprc,Rac2,Rras,S100a11,Ccl12,Cxcl12,Sell,Spi1,Snai1,Spn,Tgfb1,Tlr4,Ror2,Pik3cg,Tnfsf14,Sdcbp,Clec7a,Trem1,Vsir,Nckap1l,Fermt3,Zc3h12a,Plcg2,Cass4
7_Member	GO Biological Processes	GO:2000147	positive regulation of cell motility	-15.6462	-12.9347	55/605	11433,11465,11501,11542,11745,12267,12273,12476,12554,12721,12765,12767,12768,12772,13036,13132,13615,14063,14082,14191,14268,14747,16149,16411,16952,17123,17916,18643,18654,19204,19229,19264,19354,20130,20195,20293,20315,20343,20375,20613,20737,21803,21898,26564,30955,50930,53378,56644,58217,74048,105855,108101,230738,234779,320664	Acp5,Actg1,Adam8,Adora3,Anxa3,C3ar1,C5ar1,Cd151,Cdh13,Coro1a,Cxcr2,Cxcr4,Ccr1,Ccr2,Ctsh,Dab2,Edn2,F2rl1,Fadd,Fgr,Fn1,Cmklr1,Cd74,Itgax,Anxa1,Madcam1,Myo1f,Pfn1,Pgf,Ptafr,Ptk2b,Ptprc,Rac2,Rras,S100a11,Ccl12,Cxcl12,Sell,Spi1,Snai1,Spn,Tgfb1,Tlr4,Ror2,Pik3cg,Tnfsf14,Sdcbp,Clec7a,Trem1,Vsir,Nckap1l,Fermt3,Zc3h12a,Plcg2,Cass4
7_Member	GO Biological Processes	GO:0002687	positive regulation of leukocyte migration	-15.1812	-12.4933	28/160	11501,11542,12267,12273,12721,12765,12768,12772,13615,14063,14082,14747,16149,17123,17916,18654,19204,19229,19354,20293,20315,20343,20375,20737,21803,50930,58217,105855	Adam8,Adora3,C3ar1,C5ar1,Coro1a,Cxcr2,Ccr1,Ccr2,Edn2,F2rl1,Fadd,Cmklr1,Cd74,Madcam1,Myo1f,Pgf,Ptafr,Ptk2b,Rac2,Ccl12,Cxcl12,Sell,Spi1,Spn,Tgfb1,Tnfsf14,Trem1,Nckap1l
7_Member	GO Biological Processes	GO:0040017	positive regulation of locomotion	-15.1242	-12.4585	55/622	11433,11465,11501,11542,11745,12267,12273,12476,12554,12721,12765,12767,12768,12772,13036,13132,13615,14063,14082,14191,14268,14747,16149,16411,16952,17123,17916,18643,18654,19204,19229,19264,19354,20130,20195,20293,20315,20343,20375,20613,20737,21803,21898,26564,30955,50930,53378,56644,58217,74048,105855,108101,230738,234779,320664	Acp5,Actg1,Adam8,Adora3,Anxa3,C3ar1,C5ar1,Cd151,Cdh13,Coro1a,Cxcr2,Cxcr4,Ccr1,Ccr2,Ctsh,Dab2,Edn2,F2rl1,Fadd,Fgr,Fn1,Cmklr1,Cd74,Itgax,Anxa1,Madcam1,Myo1f,Pfn1,Pgf,Ptafr,Ptk2b,Ptprc,Rac2,Rras,S100a11,Ccl12,Cxcl12,Sell,Spi1,Snai1,Spn,Tgfb1,Tlr4,Ror2,Pik3cg,Tnfsf14,Sdcbp,Clec7a,Trem1,Vsir,Nckap1l,Fermt3,Zc3h12a,Plcg2,Cass4
7_Member	GO Biological Processes	GO:0002688	regulation of leukocyte chemotaxis	-12.0336	-9.59838	22/126	12267,12273,12765,12768,12772,13615,14063,14747,16149,18654,19229,19354,20293,20315,20343,20375,50930,58217,74748,105855,217835,319430	C3ar1,C5ar1,Cxcr2,Ccr1,Ccr2,Edn2,F2rl1,Cmklr1,Cd74,Pgf,Ptk2b,Rac2,Ccl12,Cxcl12,Sell,Spi1,Tnfsf14,Trem1,Slamf8,Nckap1l,Rin3,C5ar2
7_Member	GO Biological Processes	GO:0050921	positive regulation of chemotaxis	-10.4128	-8.10408	22/151	12267,12273,12554,12765,12767,12768,12772,13615,14063,14268,14747,16149,18654,19229,19354,20315,20343,20375,21803,50930,58217,105855	C3ar1,C5ar1,Cdh13,Cxcr2,Cxcr4,Ccr1,Ccr2,Edn2,F2rl1,Fn1,Cmklr1,Cd74,Pgf,Ptk2b,Rac2,Cxcl12,Sell,Spi1,Tgfb1,Tnfsf14,Trem1,Nckap1l
7_Member	GO Biological Processes	GO:0050920	regulation of chemotaxis	-10.3492	-8.04524	27/231	12267,12273,12554,12765,12767,12768,12772,13615,14063,14268,14747,16149,18654,19229,19354,20293,20315,20343,20375,21803,50930,58217,73710,74748,105855,217835,319430	C3ar1,C5ar1,Cdh13,Cxcr2,Cxcr4,Ccr1,Ccr2,Edn2,F2rl1,Fn1,Cmklr1,Cd74,Pgf,Ptk2b,Rac2,Ccl12,Cxcl12,Sell,Spi1,Tgfb1,Tnfsf14,Trem1,Tubb2b,Slamf8,Nckap1l,Rin3,C5ar2
7_Member	GO Biological Processes	GO:0002690	positive regulation of leukocyte chemotaxis	-10.2626	-7.96333	18/99	12267,12273,12765,12768,12772,13615,14063,14747,16149,18654,19229,19354,20315,20343,20375,50930,58217,105855	C3ar1,C5ar1,Cxcr2,Ccr1,Ccr2,Edn2,F2rl1,Cmklr1,Cd74,Pgf,Ptk2b,Rac2,Cxcl12,Sell,Spi1,Tnfsf14,Trem1,Nckap1l
7_Member	GO Biological Processes	GO:1902622	regulation of neutrophil migration	-9.06159	-6.86573	13/55	11501,12267,12273,12765,16149,17916,19354,20343,56212,74734,74748,105855,319430	Adam8,C3ar1,C5ar1,Cxcr2,Cd74,Myo1f,Rac2,Sell,Rhog,Rhoh,Slamf8,Nckap1l,C5ar2
7_Member	GO Biological Processes	GO:1902624	positive regulation of neutrophil migration	-5.9682	-4.06782	9/43	11501,12267,12273,12765,16149,17916,19354,20343,105855	Adam8,C3ar1,C5ar1,Cxcr2,Cd74,Myo1f,Rac2,Sell,Nckap1l
7_Member	GO Biological Processes	GO:0071622	regulation of granulocyte chemotaxis	-5.67501	-3.81211	10/59	12267,12273,12765,14747,16149,19354,20343,58217,105855,319430	C3ar1,C5ar1,Cxcr2,Cmklr1,Cd74,Rac2,Sell,Trem1,Nckap1l,C5ar2
7_Member	GO Biological Processes	GO:0090022	regulation of neutrophil chemotaxis	-5.47887	-3.63109	8/37	12267,12273,12765,16149,19354,20343,105855,319430	C3ar1,C5ar1,Cxcr2,Cd74,Rac2,Sell,Nckap1l,C5ar2
7_Member	GO Biological Processes	GO:0090023	positive regulation of neutrophil chemotaxis	-5.20036	-3.39949	7/29	12267,12273,12765,16149,19354,20343,105855	C3ar1,C5ar1,Cxcr2,Cd74,Rac2,Sell,Nckap1l
7_Member	GO Biological Processes	GO:0071624	positive regulation of granulocyte chemotaxis	-4.99294	-3.2186	7/31	12267,12273,12765,16149,19354,20343,105855	C3ar1,C5ar1,Cxcr2,Cd74,Rac2,Sell,Nckap1l
8_Summary	GO Biological Processes	GO:0002694	regulation of leukocyte activation	-20.1427	-17.0211	70/763	11461,11501,11542,11846,12399,12493,12494,12519,12523,12721,12772,14063,14082,14127,14130,14191,14268,14960,14961,14969,15170,15284,16149,16408,16409,16414,16792,16852,16952,16988,17474,18783,19204,19264,19354,20375,20555,20737,20963,21803,21898,21899,21938,21946,22177,26365,50930,56532,56644,57916,68891,69769,74039,74048,74734,74748,105855,106759,109594,170786,171285,217303,217304,230738,230787,…	Actb,Adam8,Adora3,Arg1,Runx3,Cd37,Cd38,Cd80,Cd84,Coro1a,Ccr2,F2rl1,Fadd,Fcer1g,Fcgr2b,Fgr,Fn1,H2-Aa,H2-Ab1,H2-Eb1,Ptpn6,Hlx,Cd74,Itgal,Itgam,Itgb2,Laptm5,Lgals1,Anxa1,Lst1,Clec4d,Pla2g4a,Ptafr,Ptprc,Rac2,Spi1,Slfn1,Spn,Syk,Tgfb1,Tlr4,Tlr6,Tnfrsf1b,Pglyrp1,Tyrobp,Ceacam1,Tnfsf14,Ripk3,Clec7a,Tnfrsf13b,Cd177,Tnfaip8l2,Nfam1,Vsir,Rhoh,Slamf8,Nckap1l,Ticam1,Lmo1,Cd209a,Havcr2,Cd300a,Cd300lb,Zc3h12a,T…
8_Member	GO Biological Processes	GO:0002694	regulation of leukocyte activation	-20.1427	-17.0211	70/763	11461,11501,11542,11846,12399,12493,12494,12519,12523,12721,12772,14063,14082,14127,14130,14191,14268,14960,14961,14969,15170,15284,16149,16408,16409,16414,16792,16852,16952,16988,17474,18783,19204,19264,19354,20375,20555,20737,20963,21803,21898,21899,21938,21946,22177,26365,50930,56532,56644,57916,68891,69769,74039,74048,74734,74748,105855,106759,109594,170786,171285,217303,217304,230738,230787,…	Actb,Adam8,Adora3,Arg1,Runx3,Cd37,Cd38,Cd80,Cd84,Coro1a,Ccr2,F2rl1,Fadd,Fcer1g,Fcgr2b,Fgr,Fn1,H2-Aa,H2-Ab1,H2-Eb1,Ptpn6,Hlx,Cd74,Itgal,Itgam,Itgb2,Laptm5,Lgals1,Anxa1,Lst1,Clec4d,Pla2g4a,Ptafr,Ptprc,Rac2,Spi1,Slfn1,Spn,Syk,Tgfb1,Tlr4,Tlr6,Tnfrsf1b,Pglyrp1,Tyrobp,Ceacam1,Tnfsf14,Ripk3,Clec7a,Tnfrsf13b,Cd177,Tnfaip8l2,Nfam1,Vsir,Rhoh,Slamf8,Nckap1l,Ticam1,Lmo1,Cd209a,Havcr2,Cd300a,Cd300lb,Zc3h12a,T…
8_Member	GO Biological Processes	GO:0002683	negative regulation of immune system process	-18.6521	-15.6631	52/465	11433,11846,12399,12493,12519,12523,12768,12772,12798,14082,14127,14130,14191,14960,15170,15284,16149,16365,16792,16952,16988,18383,19264,20293,20315,20375,20555,20737,21803,21946,22177,23825,26365,56045,57781,57916,65963,66058,69769,74048,74748,105855,170741,171285,217303,217835,230738,245126,246727,246746,319430,380732	Acp5,Arg1,Runx3,Cd37,Cd80,Cd84,Ccr1,Ccr2,Cnn2,Fadd,Fcer1g,Fcgr2b,Fgr,H2-Aa,Ptpn6,Hlx,Cd74,Acod1,Laptm5,Anxa1,Lst1,Tnfrsf11b,Ptprc,Ccl12,Cxcl12,Spi1,Slfn1,Spn,Tgfb1,Pglyrp1,Tyrobp,Banf1,Ceacam1,Samhd1,Cd200r1,Tnfrsf13b,Tmem176b,Tmem176a,Tnfaip8l2,Vsir,Slamf8,Nckap1l,Pilrb1,Havcr2,Cd300a,Rin3,Zc3h12a,Tarm1,Oas3,Cd300lf,C5ar2,Milr1
8_Member	GO Biological Processes	GO:0070663	regulation of leukocyte proliferation	-17.338	-14.4852	39/280	11846,12493,12494,12519,12721,12772,12798,12983,14082,14130,14960,15170,16149,16408,16792,16952,16988,19264,19354,20293,20555,20737,20963,21803,21898,21938,22177,26365,56532,57916,74048,105855,106759,109594,170786,171285,217303,245126,246779	Arg1,Cd37,Cd38,Cd80,Coro1a,Ccr2,Cnn2,Csf2rb,Fadd,Fcgr2b,H2-Aa,Ptpn6,Cd74,Itgal,Laptm5,Anxa1,Lst1,Ptprc,Rac2,Ccl12,Slfn1,Spn,Syk,Tgfb1,Tlr4,Tnfrsf1b,Tyrobp,Ceacam1,Ripk3,Tnfrsf13b,Vsir,Nckap1l,Ticam1,Lmo1,Cd209a,Havcr2,Cd300a,Tarm1,Il27
8_Member	GO Biological Processes	GO:0050670	regulation of lymphocyte proliferation	-16.3418	-13.5364	36/253	11846,12493,12494,12519,12721,12772,14082,14130,14960,15170,16149,16408,16792,16952,16988,19264,19354,20555,20737,20963,21803,21898,21938,22177,26365,56532,57916,74048,105855,106759,109594,170786,171285,217303,245126,246779	Arg1,Cd37,Cd38,Cd80,Coro1a,Ccr2,Fadd,Fcgr2b,H2-Aa,Ptpn6,Cd74,Itgal,Laptm5,Anxa1,Lst1,Ptprc,Rac2,Slfn1,Spn,Syk,Tgfb1,Tlr4,Tnfrsf1b,Tyrobp,Ceacam1,Ripk3,Tnfrsf13b,Vsir,Nckap1l,Ticam1,Lmo1,Cd209a,Havcr2,Cd300a,Tarm1,Il27
8_Member	GO Biological Processes	GO:0032944	regulation of mononuclear cell proliferation	-16.0636	-13.2873	36/258	11846,12493,12494,12519,12721,12772,14082,14130,14960,15170,16149,16408,16792,16952,16988,19264,19354,20555,20737,20963,21803,21898,21938,22177,26365,56532,57916,74048,105855,106759,109594,170786,171285,217303,245126,246779	Arg1,Cd37,Cd38,Cd80,Coro1a,Ccr2,Fadd,Fcgr2b,H2-Aa,Ptpn6,Cd74,Itgal,Laptm5,Anxa1,Lst1,Ptprc,Rac2,Slfn1,Spn,Syk,Tgfb1,Tlr4,Tnfrsf1b,Tyrobp,Ceacam1,Ripk3,Tnfrsf13b,Vsir,Nckap1l,Ticam1,Lmo1,Cd209a,Havcr2,Cd300a,Tarm1,Il27
8_Member	GO Biological Processes	GO:0002695	negative regulation of leukocyte activation	-15.9597	-13.2105	32/202	11846,12399,12493,12519,12523,12772,14130,14191,14960,15170,15284,16149,16792,16952,16988,20375,20555,20737,21803,21946,22177,26365,57916,69769,74048,105855,171285,217303,230738,245126,246746,380732	Arg1,Runx3,Cd37,Cd80,Cd84,Ccr2,Fcgr2b,Fgr,H2-Aa,Ptpn6,Hlx,Cd74,Laptm5,Anxa1,Lst1,Spi1,Slfn1,Spn,Tgfb1,Pglyrp1,Tyrobp,Ceacam1,Tnfrsf13b,Tnfaip8l2,Vsir,Nckap1l,Havcr2,Cd300a,Zc3h12a,Tarm1,Cd300lf,Milr1
8_Member	GO Biological Processes	GO:0022407	regulation of cell-cell adhesion	-15.3525	-12.653	49/497	11461,11501,11689,11846,12399,12493,12519,12721,12772,12774,14082,14251,14537,14960,14961,14969,15170,15284,16149,16181,16408,16414,16792,16852,16952,19204,19264,20315,20375,20443,20555,20674,20737,20963,21803,26365,50930,69769,74048,74734,105855,108101,171285,217303,230738,245126,246707,386463,668101	Actb,Adam8,Alox5,Arg1,Runx3,Cd37,Cd80,Coro1a,Ccr2,Ccr5,Fadd,Flot1,Gcnt1,H2-Aa,H2-Ab1,H2-Eb1,Ptpn6,Hlx,Cd74,Il1rn,Itgal,Itgb2,Laptm5,Lgals1,Anxa1,Ptafr,Ptprc,Cxcl12,Spi1,St3gal4,Slfn1,Sox2,Spn,Syk,Tgfb1,Ceacam1,Tnfsf14,Tnfaip8l2,Vsir,Rhoh,Nckap1l,Fermt3,Havcr2,Cd300a,Zc3h12a,Tarm1,Emilin2,Cdsn,Sirpb1b
8_Member	GO Biological Processes	GO:0045785	positive regulation of cell adhesion	-14.9064	-12.2619	49/510	11461,11501,11689,12399,12519,12554,12721,12772,12774,13132,14082,14251,14268,14537,14960,14961,14969,15170,15284,16149,16408,16414,16852,16952,19204,19229,19264,20130,20315,20443,20674,20737,20963,21803,21817,22324,26365,50930,54519,56320,58217,58859,74048,74734,105855,171285,246707,320664,668101	Actb,Adam8,Alox5,Runx3,Cd80,Cdh13,Coro1a,Ccr2,Ccr5,Dab2,Fadd,Flot1,Fn1,Gcnt1,H2-Aa,H2-Ab1,H2-Eb1,Ptpn6,Hlx,Cd74,Itgal,Itgb2,Lgals1,Anxa1,Ptafr,Ptk2b,Ptprc,Rras,Cxcl12,St3gal4,Sox2,Spn,Syk,Tgfb1,Tgm2,Vav1,Ceacam1,Tnfsf14,Apbb1ip,Dbn1,Trem1,Efemp2,Vsir,Rhoh,Nckap1l,Havcr2,Emilin2,Cass4,Sirpb1b
8_Member	GO Biological Processes	GO:1903037	regulation of leukocyte cell-cell adhesion	-14.5925	-11.9682	41/371	11461,11501,11689,11846,12399,12493,12519,12721,12772,14082,14537,14960,14961,14969,15170,15284,16149,16408,16414,16792,16852,16952,19204,19264,20315,20443,20555,20737,20963,21803,26365,50930,69769,74048,74734,105855,171285,217303,230738,245126,668101	Actb,Adam8,Alox5,Arg1,Runx3,Cd37,Cd80,Coro1a,Ccr2,Fadd,Gcnt1,H2-Aa,H2-Ab1,H2-Eb1,Ptpn6,Hlx,Cd74,Itgal,Itgb2,Laptm5,Lgals1,Anxa1,Ptafr,Ptprc,Cxcl12,St3gal4,Slfn1,Spn,Syk,Tgfb1,Ceacam1,Tnfsf14,Tnfaip8l2,Vsir,Rhoh,Nckap1l,Havcr2,Cd300a,Zc3h12a,Tarm1,Sirpb1b
8_Member	GO Biological Processes	GO:0050866	negative regulation of cell activation	-14.5751	-11.9606	32/225	11846,12399,12493,12519,12523,12772,14130,14191,14960,15170,15284,16149,16792,16952,16988,20375,20555,20737,21803,21946,22177,26365,57916,69769,74048,105855,171285,217303,230738,245126,246746,380732	Arg1,Runx3,Cd37,Cd80,Cd84,Ccr2,Fcgr2b,Fgr,H2-Aa,Ptpn6,Hlx,Cd74,Laptm5,Anxa1,Lst1,Spi1,Slfn1,Spn,Tgfb1,Pglyrp1,Tyrobp,Ceacam1,Tnfrsf13b,Tnfaip8l2,Vsir,Nckap1l,Havcr2,Cd300a,Zc3h12a,Tarm1,Cd300lf,Milr1
8_Member	GO Biological Processes	GO:0050863	regulation of T cell activation	-14.3117	-11.7216	41/378	11461,11501,11846,12399,12493,12519,12721,12772,14082,14960,14961,14969,15170,15284,16149,16408,16792,16852,16952,19264,19354,20555,20737,20963,21803,21938,26365,50930,56532,69769,74048,74734,105855,109594,170786,171285,217303,230738,245126,246779,668101	Actb,Adam8,Arg1,Runx3,Cd37,Cd80,Coro1a,Ccr2,Fadd,H2-Aa,H2-Ab1,H2-Eb1,Ptpn6,Hlx,Cd74,Itgal,Laptm5,Lgals1,Anxa1,Ptprc,Rac2,Slfn1,Spn,Syk,Tgfb1,Tnfrsf1b,Ceacam1,Tnfsf14,Ripk3,Tnfaip8l2,Vsir,Rhoh,Nckap1l,Lmo1,Cd209a,Havcr2,Cd300a,Zc3h12a,Tarm1,Il27,Sirpb1b
8_Member	GO Biological Processes	GO:0051249	regulation of lymphocyte activation	-13.7757	-11.2156	54/648	11461,11501,11846,12399,12493,12494,12519,12721,12772,14082,14130,14191,14960,14961,14969,15170,15284,16149,16408,16792,16852,16952,16988,19264,19354,20555,20737,20963,21803,21898,21938,21946,22177,26365,50930,56532,56644,57916,69769,74039,74048,74734,74748,105855,106759,109594,170786,171285,217303,230738,230787,245126,246779,668101	Actb,Adam8,Arg1,Runx3,Cd37,Cd38,Cd80,Coro1a,Ccr2,Fadd,Fcgr2b,Fgr,H2-Aa,H2-Ab1,H2-Eb1,Ptpn6,Hlx,Cd74,Itgal,Laptm5,Lgals1,Anxa1,Lst1,Ptprc,Rac2,Slfn1,Spn,Syk,Tgfb1,Tlr4,Tnfrsf1b,Pglyrp1,Tyrobp,Ceacam1,Tnfsf14,Ripk3,Clec7a,Tnfrsf13b,Tnfaip8l2,Nfam1,Vsir,Rhoh,Slamf8,Nckap1l,Ticam1,Lmo1,Cd209a,Havcr2,Cd300a,Zc3h12a,Themis2,Tarm1,Il27,Sirpb1b
8_Member	GO Biological Processes	GO:0051250	negative regulation of lymphocyte activation	-13.5158	-10.9884	27/171	11846,12399,12493,12519,14130,14191,14960,15170,15284,16149,16792,16952,16988,20555,20737,21803,21946,22177,26365,57916,69769,74048,105855,171285,217303,230738,245126	Arg1,Runx3,Cd37,Cd80,Fcgr2b,Fgr,H2-Aa,Ptpn6,Hlx,Cd74,Laptm5,Anxa1,Lst1,Slfn1,Spn,Tgfb1,Pglyrp1,Tyrobp,Ceacam1,Tnfrsf13b,Tnfaip8l2,Vsir,Nckap1l,Havcr2,Cd300a,Zc3h12a,Tarm1
8_Member	GO Biological Processes	GO:0022409	positive regulation of cell-cell adhesion	-12.2338	-9.77229	35/324	11461,11501,11689,12399,12519,12721,12772,12774,14082,14251,14537,14960,14961,14969,15284,16149,16408,16414,16852,16952,19204,19264,20443,20674,20737,20963,21803,26365,50930,74048,74734,105855,171285,246707,668101	Actb,Adam8,Alox5,Runx3,Cd80,Coro1a,Ccr2,Ccr5,Fadd,Flot1,Gcnt1,H2-Aa,H2-Ab1,H2-Eb1,Hlx,Cd74,Itgal,Itgb2,Lgals1,Anxa1,Ptafr,Ptprc,St3gal4,Sox2,Spn,Syk,Tgfb1,Ceacam1,Tnfsf14,Vsir,Rhoh,Nckap1l,Havcr2,Emilin2,Sirpb1b
8_Member	GO Biological Processes	GO:0042129	regulation of T cell proliferation	-12.0458	-9.60418	27/196	11846,12493,12519,12721,12772,14082,14960,15170,16408,16792,16952,19264,19354,20555,20737,20963,21803,21938,26365,56532,74048,105855,109594,170786,171285,245126,246779	Arg1,Cd37,Cd80,Coro1a,Ccr2,Fadd,H2-Aa,Ptpn6,Itgal,Laptm5,Anxa1,Ptprc,Rac2,Slfn1,Spn,Syk,Tgfb1,Tnfrsf1b,Ceacam1,Ripk3,Vsir,Nckap1l,Lmo1,Cd209a,Havcr2,Tarm1,Il27
8_Member	GO Biological Processes	GO:1903038	negative regulation of leukocyte cell-cell adhesion	-11.4533	-9.05478	23/148	11501,11846,12399,12493,12519,14960,15170,15284,16149,16792,16952,20315,20555,20737,21803,26365,69769,74048,105855,171285,217303,230738,245126	Adam8,Arg1,Runx3,Cd37,Cd80,H2-Aa,Ptpn6,Hlx,Cd74,Laptm5,Anxa1,Cxcl12,Slfn1,Spn,Tgfb1,Ceacam1,Tnfaip8l2,Vsir,Nckap1l,Havcr2,Cd300a,Zc3h12a,Tarm1
8_Member	GO Biological Processes	GO:0070664	negative regulation of leukocyte proliferation	-10.9142	-8.54952	19/103	11846,12493,12519,14130,14960,15170,16792,16988,20293,20555,20737,21803,22177,26365,57916,74048,171285,217303,245126	Arg1,Cd37,Cd80,Fcgr2b,H2-Aa,Ptpn6,Laptm5,Lst1,Ccl12,Slfn1,Spn,Tgfb1,Tyrobp,Ceacam1,Tnfrsf13b,Vsir,Havcr2,Cd300a,Tarm1
8_Member	GO Biological Processes	GO:1903039	positive regulation of leukocyte cell-cell adhesion	-10.7912	-8.43732	30/272	11461,11501,11689,12399,12519,12721,12772,14082,14537,14960,14961,14969,15284,16149,16408,16414,16852,16952,19204,19264,20443,20737,20963,21803,50930,74048,74734,105855,171285,668101	Actb,Adam8,Alox5,Runx3,Cd80,Coro1a,Ccr2,Fadd,Gcnt1,H2-Aa,H2-Ab1,H2-Eb1,Hlx,Cd74,Itgal,Itgb2,Lgals1,Anxa1,Ptafr,Ptprc,St3gal4,Spn,Syk,Tgfb1,Tnfsf14,Vsir,Rhoh,Nckap1l,Havcr2,Sirpb1b
8_Member	GO Biological Processes	GO:0022408	negative regulation of cell-cell adhesion	-10.5984	-8.26004	26/209	11501,11846,12399,12493,12519,14960,15170,15284,16149,16181,16792,16952,20315,20375,20555,20737,21803,26365,69769,74048,105855,171285,217303,230738,245126,386463	Adam8,Arg1,Runx3,Cd37,Cd80,H2-Aa,Ptpn6,Hlx,Cd74,Il1rn,Laptm5,Anxa1,Cxcl12,Spi1,Slfn1,Spn,Tgfb1,Ceacam1,Tnfaip8l2,Vsir,Nckap1l,Havcr2,Cd300a,Zc3h12a,Tarm1,Cdsn
8_Member	GO Biological Processes	GO:0050868	negative regulation of T cell activation	-10.5819	-8.24869	21/134	11846,12399,12493,12519,14960,15170,15284,16149,16792,16952,20555,20737,21803,26365,69769,74048,105855,171285,217303,230738,245126	Arg1,Runx3,Cd37,Cd80,H2-Aa,Ptpn6,Hlx,Cd74,Laptm5,Anxa1,Slfn1,Spn,Tgfb1,Ceacam1,Tnfaip8l2,Vsir,Nckap1l,Havcr2,Cd300a,Zc3h12a,Tarm1
8_Member	GO Biological Processes	GO:0050672	negative regulation of lymphocyte proliferation	-10.5764	-8.24817	18/95	11846,12493,12519,14130,14960,15170,16792,16988,20555,20737,21803,22177,26365,57916,74048,171285,217303,245126	Arg1,Cd37,Cd80,Fcgr2b,H2-Aa,Ptpn6,Laptm5,Lst1,Slfn1,Spn,Tgfb1,Tyrobp,Ceacam1,Tnfrsf13b,Vsir,Havcr2,Cd300a,Tarm1
8_Member	GO Biological Processes	GO:0032945	negative regulation of mononuclear cell proliferation	-10.4964	-8.17316	18/96	11846,12493,12519,14130,14960,15170,16792,16988,20555,20737,21803,22177,26365,57916,74048,171285,217303,245126	Arg1,Cd37,Cd80,Fcgr2b,H2-Aa,Ptpn6,Laptm5,Lst1,Slfn1,Spn,Tgfb1,Tyrobp,Ceacam1,Tnfrsf13b,Vsir,Havcr2,Cd300a,Tarm1
8_Member	GO Biological Processes	GO:0050867	positive regulation of cell activation	-10.1195	-7.83405	43/551	11461,11501,11542,12399,12494,12519,12721,12772,14063,14082,14127,14191,14960,14961,14969,15284,16149,16408,16409,16414,16852,16952,17474,18783,19204,19264,20737,20963,21803,21898,21899,22177,50930,56193,56644,68891,74048,74734,105855,106759,171285,217304,668101	Actb,Adam8,Adora3,Runx3,Cd38,Cd80,Coro1a,Ccr2,F2rl1,Fadd,Fcer1g,Fgr,H2-Aa,H2-Ab1,H2-Eb1,Hlx,Cd74,Itgal,Itgam,Itgb2,Lgals1,Anxa1,Clec4d,Pla2g4a,Ptafr,Ptprc,Spn,Syk,Tgfb1,Tlr4,Tlr6,Tyrobp,Tnfsf14,Plek,Clec7a,Cd177,Vsir,Rhoh,Nckap1l,Ticam1,Havcr2,Cd300lb,Sirpb1b
8_Member	GO Biological Processes	GO:0002696	positive regulation of leukocyte activation	-10.102	-7.82554	42/530	11461,11501,11542,12399,12494,12519,12721,12772,14063,14082,14127,14191,14960,14961,14969,15284,16149,16408,16409,16414,16852,16952,17474,18783,19204,19264,20737,20963,21803,21898,21899,22177,50930,56644,68891,74048,74734,105855,106759,171285,217304,668101	Actb,Adam8,Adora3,Runx3,Cd38,Cd80,Coro1a,Ccr2,F2rl1,Fadd,Fcer1g,Fgr,H2-Aa,H2-Ab1,H2-Eb1,Hlx,Cd74,Itgal,Itgam,Itgb2,Lgals1,Anxa1,Clec4d,Pla2g4a,Ptafr,Ptprc,Spn,Syk,Tgfb1,Tlr4,Tlr6,Tyrobp,Tnfsf14,Clec7a,Cd177,Vsir,Rhoh,Nckap1l,Ticam1,Havcr2,Cd300lb,Sirpb1b
8_Member	GO Biological Processes	GO:1902105	regulation of leukocyte differentiation	-10.0012	-7.72911	33/349	11461,11501,12399,12768,12772,14082,14960,15170,15284,16149,16409,16952,18383,19264,19659,20963,21803,21946,22177,22778,26365,26564,65963,66058,74039,74048,74734,74748,105855,170741,215653,230738,246779	Actb,Adam8,Runx3,Ccr1,Ccr2,Fadd,H2-Aa,Ptpn6,Hlx,Cd74,Itgam,Anxa1,Tnfrsf11b,Ptprc,Rbp1,Syk,Tgfb1,Pglyrp1,Tyrobp,Ikzf1,Ceacam1,Ror2,Tmem176b,Tmem176a,Nfam1,Vsir,Rhoh,Slamf8,Nckap1l,Pilrb1,Rassf2,Zc3h12a,Il27
8_Member	GO Biological Processes	GO:0007162	negative regulation of cell adhesion	-9.93179	-7.66837	31/313	11433,11501,11846,12399,12493,12519,12554,14960,15170,15284,16149,16181,16792,16852,16952,17916,19264,20315,20375,20555,20737,21803,26365,69769,74048,105855,171285,217303,230738,245126,386463	Acp5,Adam8,Arg1,Runx3,Cd37,Cd80,Cdh13,H2-Aa,Ptpn6,Hlx,Cd74,Il1rn,Laptm5,Lgals1,Anxa1,Myo1f,Ptprc,Cxcl12,Spi1,Slfn1,Spn,Tgfb1,Ceacam1,Tnfaip8l2,Vsir,Nckap1l,Havcr2,Cd300a,Zc3h12a,Tarm1,Cdsn
8_Member	GO Biological Processes	GO:0050777	negative regulation of immune response	-9.77855	-7.532	24/194	11846,12523,12768,12772,14130,15170,15284,16365,16952,19264,20375,20737,21803,21946,23825,26365,56045,74048,74748,105855,171285,217303,230738,246727	Arg1,Cd84,Ccr1,Ccr2,Fcgr2b,Ptpn6,Hlx,Acod1,Anxa1,Ptprc,Spi1,Spn,Tgfb1,Pglyrp1,Banf1,Ceacam1,Samhd1,Vsir,Slamf8,Nckap1l,Havcr2,Cd300a,Zc3h12a,Oas3
8_Member	GO Biological Processes	GO:0002698	negative regulation of immune effector process	-9.36624	-7.1399	20/140	11433,11846,12523,12772,14130,15170,15284,16952,19264,20375,20737,21803,21946,26365,74048,74748,105855,171285,217303,230738	Acp5,Arg1,Cd84,Ccr2,Fcgr2b,Ptpn6,Hlx,Anxa1,Ptprc,Spi1,Spn,Tgfb1,Pglyrp1,Ceacam1,Vsir,Slamf8,Nckap1l,Havcr2,Cd300a,Zc3h12a
8_Member	GO Biological Processes	GO:1903706	regulation of hemopoiesis	-9.23874	-7.02791	36/435	11461,11501,12399,12768,12772,12986,14082,14960,15170,15284,16149,16409,16952,18383,19229,19264,19659,20375,20963,21803,21946,22177,22778,26365,26564,65963,66058,74039,74048,74734,74748,105855,170741,215653,230738,246779	Actb,Adam8,Runx3,Ccr1,Ccr2,Csf3r,Fadd,H2-Aa,Ptpn6,Hlx,Cd74,Itgam,Anxa1,Tnfrsf11b,Ptk2b,Ptprc,Rbp1,Spi1,Syk,Tgfb1,Pglyrp1,Tyrobp,Ikzf1,Ceacam1,Ror2,Tmem176b,Tmem176a,Nfam1,Vsir,Rhoh,Slamf8,Nckap1l,Pilrb1,Rassf2,Zc3h12a,Il27
8_Member	GO Biological Processes	GO:0050870	positive regulation of T cell activation	-8.35128	-6.20427	25/246	11461,11501,12399,12519,12721,12772,14082,14960,14961,14969,15284,16149,16408,16852,16952,19264,20737,20963,21803,50930,74048,74734,105855,171285,668101	Actb,Adam8,Runx3,Cd80,Coro1a,Ccr2,Fadd,H2-Aa,H2-Ab1,H2-Eb1,Hlx,Cd74,Itgal,Lgals1,Anxa1,Ptprc,Spn,Syk,Tgfb1,Tnfsf14,Vsir,Rhoh,Nckap1l,Havcr2,Sirpb1b
8_Member	GO Biological Processes	GO:0008285	negative regulation of cell population proliferation	-8.34816	-6.20427	49/774	11542,11689,11846,12064,12257,12399,12493,12519,12554,12774,13132,13555,14130,14319,14960,15170,16792,16988,18022,18095,19229,20293,20315,20555,20556,20674,20732,20737,21753,21803,22177,22337,26365,26564,54353,56312,57916,58859,65972,68713,73608,73916,74048,171285,207259,217303,227737,229228,245126	Adora3,Alox5,Arg1,Bdnf,Tspo,Runx3,Cd37,Cd80,Cdh13,Ccr5,Dab2,E2f1,Fcgr2b,Fth1,H2-Aa,Ptpn6,Laptm5,Lst1,Nfe2,Nkx3-1,Ptk2b,Ccl12,Cxcl12,Slfn1,Slfn2,Sox2,Spint1,Spn,Tes,Tgfb1,Tyrobp,Vdr,Ceacam1,Ror2,Skap2,Nupr1,Tnfrsf13b,Efemp2,Ifi30,Ifitm1,Marveld3,Ift57,Vsir,Havcr2,Zbtb7c,Cd300a,Niban2,Nudt6,Tarm1
8_Member	GO Biological Processes	GO:0002704	negative regulation of leukocyte mediated immunity	-7.11149	-5.08679	13/78	11846,12523,12772,14130,15170,19264,20375,20737,26365,74048,105855,171285,217303	Arg1,Cd84,Ccr2,Fcgr2b,Ptpn6,Ptprc,Spi1,Spn,Ceacam1,Vsir,Nckap1l,Havcr2,Cd300a
8_Member	GO Biological Processes	GO:0042130	negative regulation of T cell proliferation	-7.11149	-5.08679	13/78	11846,12493,12519,14960,15170,16792,20555,20737,21803,26365,74048,171285,245126	Arg1,Cd37,Cd80,H2-Aa,Ptpn6,Laptm5,Slfn1,Spn,Tgfb1,Ceacam1,Vsir,Havcr2,Tarm1
8_Member	GO Biological Processes	GO:1902107	positive regulation of leukocyte differentiation	-6.34582	-4.41455	20/210	11461,11501,12399,12768,12772,14082,14960,15284,16149,16409,16952,19264,20963,21803,22177,22778,26564,74048,74734,105855	Actb,Adam8,Runx3,Ccr1,Ccr2,Fadd,H2-Aa,Hlx,Cd74,Itgam,Anxa1,Ptprc,Syk,Tgfb1,Tyrobp,Ikzf1,Ror2,Vsir,Rhoh,Nckap1l
8_Member	GO Biological Processes	GO:1903708	positive regulation of hemopoiesis	-6.34582	-4.41455	20/210	11461,11501,12399,12768,12772,14082,14960,15284,16149,16409,16952,19264,20963,21803,22177,22778,26564,74048,74734,105855	Actb,Adam8,Runx3,Ccr1,Ccr2,Fadd,H2-Aa,Hlx,Cd74,Itgam,Anxa1,Ptprc,Syk,Tgfb1,Tyrobp,Ikzf1,Ror2,Vsir,Rhoh,Nckap1l
8_Member	GO Biological Processes	GO:0045619	regulation of lymphocyte differentiation	-5.99367	-4.09142	20/221	11461,11501,12399,12772,14960,15170,15284,16149,16952,19264,20963,21803,21946,74039,74048,74734,74748,105855,230738,246779	Actb,Adam8,Runx3,Ccr2,H2-Aa,Ptpn6,Hlx,Cd74,Anxa1,Ptprc,Syk,Tgfb1,Pglyrp1,Nfam1,Vsir,Rhoh,Slamf8,Nckap1l,Zc3h12a,Il27
8_Member	GO Biological Processes	GO:0070665	positive regulation of leukocyte proliferation	-5.84872	-3.96838	17/168	12494,12519,12721,12772,12983,14082,16149,16408,16952,19264,19354,20737,20963,21898,105855,106759,171285	Cd38,Cd80,Coro1a,Ccr2,Csf2rb,Fadd,Cd74,Itgal,Anxa1,Ptprc,Rac2,Spn,Syk,Tlr4,Nckap1l,Ticam1,Havcr2
8_Member	GO Biological Processes	GO:0051251	positive regulation of lymphocyte activation	-5.47676	-3.63063	30/465	11461,11501,12399,12494,12519,12721,12772,14082,14960,14961,14969,15284,16149,16408,16852,16952,19264,20737,20963,21803,21898,22177,50930,56644,74048,74734,105855,106759,171285,668101	Actb,Adam8,Runx3,Cd38,Cd80,Coro1a,Ccr2,Fadd,H2-Aa,H2-Ab1,H2-Eb1,Hlx,Cd74,Itgal,Lgals1,Anxa1,Ptprc,Spn,Syk,Tgfb1,Tlr4,Tyrobp,Tnfsf14,Clec7a,Vsir,Rhoh,Nckap1l,Ticam1,Havcr2,Sirpb1b
8_Member	GO Biological Processes	GO:0045582	positive regulation of T cell differentiation	-5.43865	-3.60396	14/125	11461,11501,12399,12772,14960,15284,16149,16952,19264,20963,21803,74048,74734,105855	Actb,Adam8,Runx3,Ccr2,H2-Aa,Hlx,Cd74,Anxa1,Ptprc,Syk,Tgfb1,Vsir,Rhoh,Nckap1l
8_Member	GO Biological Processes	GO:0050671	positive regulation of lymphocyte proliferation	-5.20442	-3.40207	15/149	12494,12519,12721,12772,14082,16149,16408,16952,19264,20737,20963,21898,105855,106759,171285	Cd38,Cd80,Coro1a,Ccr2,Fadd,Cd74,Itgal,Anxa1,Ptprc,Spn,Syk,Tlr4,Nckap1l,Ticam1,Havcr2
8_Member	GO Biological Processes	GO:0032946	positive regulation of mononuclear cell proliferation	-5.09834	-3.30918	15/152	12494,12519,12721,12772,14082,16149,16408,16952,19264,20737,20963,21898,105855,106759,171285	Cd38,Cd80,Coro1a,Ccr2,Fadd,Cd74,Itgal,Anxa1,Ptprc,Spn,Syk,Tlr4,Nckap1l,Ticam1,Havcr2
8_Member	GO Biological Processes	GO:0002823	negative regulation of adaptive immune response based on somatic recombination of immune receptors built from immunoglobulin superfamily domains	-5.03361	-3.25584	9/55	11846,14130,15170,19264,20737,74048,105855,171285,230738	Arg1,Fcgr2b,Ptpn6,Ptprc,Spn,Vsir,Nckap1l,Havcr2,Zc3h12a
8_Member	GO Biological Processes	GO:0045621	positive regulation of lymphocyte differentiation	-4.86399	-3.1108	14/140	11461,11501,12399,12772,14960,15284,16149,16952,19264,20963,21803,74048,74734,105855	Actb,Adam8,Runx3,Ccr2,H2-Aa,Hlx,Cd74,Anxa1,Ptprc,Syk,Tgfb1,Vsir,Rhoh,Nckap1l
8_Member	GO Biological Processes	GO:0002820	negative regulation of adaptive immune response	-4.71607	-2.98741	9/60	11846,14130,15170,19264,20737,74048,105855,171285,230738	Arg1,Fcgr2b,Ptpn6,Ptprc,Spn,Vsir,Nckap1l,Havcr2,Zc3h12a
8_Member	GO Biological Processes	GO:0045580	regulation of T cell differentiation	-4.58377	-2.87595	16/188	11461,11501,12399,12772,14960,15284,16149,16952,19264,20963,21803,74048,74734,105855,230738,246779	Actb,Adam8,Runx3,Ccr2,H2-Aa,Hlx,Cd74,Anxa1,Ptprc,Syk,Tgfb1,Vsir,Rhoh,Nckap1l,Zc3h12a,Il27
8_Member	GO Biological Processes	GO:0002707	negative regulation of lymphocyte mediated immunity	-4.42996	-2.73856	9/65	11846,14130,15170,19264,20737,26365,74048,105855,171285	Arg1,Fcgr2b,Ptpn6,Ptprc,Spn,Ceacam1,Vsir,Nckap1l,Havcr2
8_Member	GO Biological Processes	GO:0042102	positive regulation of T cell proliferation	-3.94603	-2.31378	11/110	12519,12721,12772,14082,16408,16952,19264,20737,20963,105855,171285	Cd80,Coro1a,Ccr2,Fadd,Itgal,Anxa1,Ptprc,Spn,Syk,Nckap1l,Havcr2
8_Member	GO Biological Processes	GO:0002710	negative regulation of T cell mediated immunity	-3.52897	-1.95759	5/24	11846,19264,20737,74048,105855	Arg1,Ptprc,Spn,Vsir,Nckap1l
8_Member	GO Biological Processes	GO:0002709	regulation of T cell mediated immunity	-2.67724	-1.25954	9/111	11846,12772,14082,19264,20737,21938,56532,74048,105855	Arg1,Ccr2,Fadd,Ptprc,Spn,Tnfrsf1b,Ripk3,Vsir,Nckap1l
9_Summary	WikiPathways	WP3625	Tyrobp causal network in microglia	-18.5225	-15.577	21/58	12332,12399,12493,12523,15284,16154,16409,16411,16414,17970,21938,22177,54519,56193,80719,105855,216991,224109,238875,245945,668218	Capg,Runx3,Cd37,Cd84,Hlx,Il10ra,Itgam,Itgax,Itgb2,Ncf2,Tnfrsf1b,Tyrobp,Apbb1ip,Plek,Igsf6,Nckap1l,Adap2,Nrros,Gapt,Rbm47,Bin2
9_Member	WikiPathways	WP3625	Tyrobp causal network in microglia	-18.5225	-15.577	21/58	12332,12399,12493,12523,15284,16154,16409,16411,16414,17970,21938,22177,54519,56193,80719,105855,216991,224109,238875,245945,668218	Capg,Runx3,Cd37,Cd84,Hlx,Il10ra,Itgam,Itgax,Itgb2,Ncf2,Tnfrsf1b,Tyrobp,Apbb1ip,Plek,Igsf6,Nckap1l,Adap2,Nrros,Gapt,Rbm47,Bin2
10_Summary	GO Biological Processes	GO:0002697	regulation of immune effector process	-15.8695	-13.1333	48/464	11433,11542,11846,12493,12523,12772,14063,14082,14127,14129,14130,14131,14191,15170,15284,16149,16409,16414,16792,16952,17164,17969,19204,19264,19354,20375,20737,20963,21803,21898,21938,21946,22177,22324,26365,56532,68891,74048,74748,105855,106759,171285,217303,230738,233079,234779,246779,327957,12257,13057,14289,16365,19229,21899,276770,11689,17751,17970,12306,12494,12495,13132,13615,13618,15376…	Acp5,Adora3,Arg1,Cd37,Cd84,Ccr2,F2rl1,Fadd,Fcer1g,Fcgr1,Fcgr2b,Fcgr3,Fgr,Ptpn6,Hlx,Cd74,Itgam,Itgb2,Laptm5,Anxa1,Mapkapk2,Ncf1,Ptafr,Ptprc,Rac2,Spi1,Spn,Syk,Tgfb1,Tlr4,Tnfrsf1b,Pglyrp1,Tyrobp,Vav1,Ceacam1,Ripk3,Cd177,Vsir,Slamf8,Nckap1l,Ticam1,Havcr2,Cd300a,Zc3h12a,Ffar2,Plcg2,Il27,Scimp,Tspo,Cyba,Fpr2,Acod1,Ptk2b,Tlr6,Eif5a,Alox5,Mt3,Ncf2,Anxa2,Cd38,Entpd1,Dab2,Edn2,Ednrb,Foxa2,Il1rn,Inhbb,Myo5b…
10_Member	GO Biological Processes	GO:0002697	regulation of immune effector process	-15.8695	-13.1333	48/464	11433,11542,11846,12493,12523,12772,14063,14082,14127,14129,14130,14131,14191,15170,15284,16149,16409,16414,16792,16952,17164,17969,19204,19264,19354,20375,20737,20963,21803,21898,21938,21946,22177,22324,26365,56532,68891,74048,74748,105855,106759,171285,217303,230738,233079,234779,246779,327957	Acp5,Adora3,Arg1,Cd37,Cd84,Ccr2,F2rl1,Fadd,Fcer1g,Fcgr1,Fcgr2b,Fcgr3,Fgr,Ptpn6,Hlx,Cd74,Itgam,Itgb2,Laptm5,Anxa1,Mapkapk2,Ncf1,Ptafr,Ptprc,Rac2,Spi1,Spn,Syk,Tgfb1,Tlr4,Tnfrsf1b,Pglyrp1,Tyrobp,Vav1,Ceacam1,Ripk3,Cd177,Vsir,Slamf8,Nckap1l,Ticam1,Havcr2,Cd300a,Zc3h12a,Ffar2,Plcg2,Il27,Scimp
10_Member	GO Biological Processes	GO:0002886	regulation of myeloid leukocyte mediated immunity	-13.5607	-11.0253	19/75	11542,11846,12523,12772,14063,14127,14129,14131,14191,16409,16414,19204,19354,20375,20963,22177,68891,106759,217303	Adora3,Arg1,Cd84,Ccr2,F2rl1,Fcer1g,Fcgr1,Fcgr3,Fgr,Itgam,Itgb2,Ptafr,Rac2,Spi1,Syk,Tyrobp,Cd177,Ticam1,Cd300a
10_Member	GO Biological Processes	GO:0002703	regulation of leukocyte mediated immunity	-13.0975	-10.5932	35/303	11542,11846,12523,12772,14063,14082,14127,14129,14130,14131,14191,15170,16409,16414,19204,19264,19354,20375,20737,20963,21803,21898,21938,22177,22324,26365,56532,68891,74048,105855,106759,171285,217303,234779,327957	Adora3,Arg1,Cd84,Ccr2,F2rl1,Fadd,Fcer1g,Fcgr1,Fcgr2b,Fcgr3,Fgr,Ptpn6,Itgam,Itgb2,Ptafr,Ptprc,Rac2,Spi1,Spn,Syk,Tgfb1,Tlr4,Tnfrsf1b,Tyrobp,Vav1,Ceacam1,Ripk3,Cd177,Vsir,Nckap1l,Ticam1,Havcr2,Cd300a,Plcg2,Scimp
10_Member	GO Biological Processes	GO:2000379	positive regulation of reactive oxygen species metabolic process	-12.1212	-9.66643	18/78	12257,13057,14063,14289,16365,16409,16414,19229,20963,21803,21898,21899,22177,56532,68891,230738,234779,276770	Tspo,Cyba,F2rl1,Fpr2,Acod1,Itgam,Itgb2,Ptk2b,Syk,Tgfb1,Tlr4,Tlr6,Tyrobp,Ripk3,Cd177,Zc3h12a,Plcg2,Eif5a
10_Member	GO Biological Processes	GO:0002699	positive regulation of immune effector process	-11.6946	-9.28415	34/320	11542,11846,12493,12523,12772,14063,14082,14127,14129,14131,14191,15170,15284,16149,16409,16414,16792,16952,17164,19204,19264,19354,20375,20963,21803,21898,22177,22324,68891,106759,217303,233079,234779,327957	Adora3,Arg1,Cd37,Cd84,Ccr2,F2rl1,Fadd,Fcer1g,Fcgr1,Fcgr3,Fgr,Ptpn6,Hlx,Cd74,Itgam,Itgb2,Laptm5,Anxa1,Mapkapk2,Ptafr,Ptprc,Rac2,Spi1,Syk,Tgfb1,Tlr4,Tyrobp,Vav1,Cd177,Ticam1,Cd300a,Ffar2,Plcg2,Scimp
10_Member	GO Biological Processes	GO:0002888	positive regulation of myeloid leukocyte mediated immunity	-11.6503	-9.24591	12/29	11846,14063,14127,14129,14131,16409,16414,19204,20375,22177,68891,106759	Arg1,F2rl1,Fcer1g,Fcgr1,Fcgr3,Itgam,Itgb2,Ptafr,Spi1,Tyrobp,Cd177,Ticam1
10_Member	GO Biological Processes	GO:0043300	regulation of leukocyte degranulation	-10.6304	-8.28172	15/61	11542,12523,12772,14063,14127,14191,16409,16414,19204,19354,20375,20963,68891,105855,217303	Adora3,Cd84,Ccr2,F2rl1,Fcer1g,Fgr,Itgam,Itgb2,Ptafr,Rac2,Spi1,Syk,Cd177,Nckap1l,Cd300a
10_Member	GO Biological Processes	GO:2000377	regulation of reactive oxygen species metabolic process	-9.85694	-7.60205	22/161	11433,11689,12257,13057,14063,14289,16365,16409,16414,17751,17970,19229,20963,21803,21898,21899,22177,56532,68891,230738,234779,276770	Acp5,Alox5,Tspo,Cyba,F2rl1,Fpr2,Acod1,Itgam,Itgb2,Mt3,Ncf2,Ptk2b,Syk,Tgfb1,Tlr4,Tlr6,Tyrobp,Ripk3,Cd177,Zc3h12a,Plcg2,Eif5a
10_Member	GO Biological Processes	GO:0032928	regulation of superoxide anion generation	-9.04809	-6.8559	10/28	11433,13057,14063,14289,16409,16414,20963,21803,22177,68891	Acp5,Cyba,F2rl1,Fpr2,Itgam,Itgb2,Syk,Tgfb1,Tyrobp,Cd177
10_Member	GO Biological Processes	GO:0032930	positive regulation of superoxide anion generation	-8.41624	-6.26245	9/24	13057,14063,14289,16409,16414,20963,21803,22177,68891	Cyba,F2rl1,Fpr2,Itgam,Itgb2,Syk,Tgfb1,Tyrobp,Cd177
10_Member	GO Biological Processes	GO:0090322	regulation of superoxide metabolic process	-8.10799	-5.98947	10/34	11433,13057,14063,14289,16409,16414,20963,21803,22177,68891	Acp5,Cyba,F2rl1,Fpr2,Itgam,Itgb2,Syk,Tgfb1,Tyrobp,Cd177
10_Member	GO Biological Processes	GO:0051046	regulation of secretion	-7.52075	-5.44891	47/771	11542,11689,12257,12306,12494,12495,12523,12772,13057,13132,13615,13618,14063,14127,14191,15376,16149,16181,16324,16409,16414,16952,17919,18095,18783,19204,19354,20201,20202,20315,20375,20963,20969,21803,21898,21938,22337,53378,68891,101772,105855,109552,171180,212937,217303,233079,320405	Adora3,Alox5,Tspo,Anxa2,Cd38,Entpd1,Cd84,Ccr2,Cyba,Dab2,Edn2,Ednrb,F2rl1,Fcer1g,Fgr,Foxa2,Cd74,Il1rn,Inhbb,Itgam,Itgb2,Anxa1,Myo5b,Nkx3-1,Pla2g4a,Ptafr,Rac2,S100a8,S100a9,Cxcl12,Spi1,Syk,Sdc1,Tgfb1,Tlr4,Tnfrsf1b,Vdr,Sdcbp,Cd177,Ano1,Nckap1l,Sri,Syt12,Tifab,Cd300a,Ffar2,Cadps2
10_Member	GO Biological Processes	GO:1902563	regulation of neutrophil activation	-7.21063	-5.17078	7/16	16409,16414,19204,20375,20963,68891,217303	Itgam,Itgb2,Ptafr,Spi1,Syk,Cd177,Cd300a
10_Member	GO Biological Processes	GO:0043313	regulation of neutrophil degranulation	-6.67352	-4.69582	6/12	16409,16414,19204,20375,20963,68891	Itgam,Itgb2,Ptafr,Spi1,Syk,Cd177
10_Member	GO Biological Processes	GO:1903530	regulation of secretion by cell	-6.41313	-4.47174	41/685	11542,11689,12257,12306,12494,12495,12523,12772,13132,13615,14063,14127,14191,15376,16181,16324,16409,16414,16952,17919,18095,18783,19204,19354,20315,20375,20963,20969,21803,21898,21938,22337,53378,68891,101772,105855,109552,171180,217303,233079,320405	Adora3,Alox5,Tspo,Anxa2,Cd38,Entpd1,Cd84,Ccr2,Dab2,Edn2,F2rl1,Fcer1g,Fgr,Foxa2,Il1rn,Inhbb,Itgam,Itgb2,Anxa1,Myo5b,Nkx3-1,Pla2g4a,Ptafr,Rac2,Cxcl12,Spi1,Syk,Sdc1,Tgfb1,Tlr4,Tnfrsf1b,Vdr,Sdcbp,Cd177,Ano1,Nckap1l,Sri,Syt12,Cd300a,Ffar2,Cadps2
10_Member	GO Biological Processes	GO:0051047	positive regulation of secretion	-6.38721	-4.44989	30/420	11542,12306,12494,13057,13132,13615,13618,14063,14127,14191,16324,16409,16414,17919,18095,18783,19204,20201,20202,20315,20963,20969,21803,21898,22337,53378,68891,101772,109552,320405	Adora3,Anxa2,Cd38,Cyba,Dab2,Edn2,Ednrb,F2rl1,Fcer1g,Fgr,Inhbb,Itgam,Itgb2,Myo5b,Nkx3-1,Pla2g4a,Ptafr,S100a8,S100a9,Cxcl12,Syk,Sdc1,Tgfb1,Tlr4,Vdr,Sdcbp,Cd177,Ano1,Sri,Cadps2
10_Member	GO Biological Processes	GO:0045921	positive regulation of exocytosis	-6.31136	-4.38407	14/106	11542,12306,14063,14127,14191,16409,16414,17919,19204,20963,20969,53378,68891,320405	Adora3,Anxa2,F2rl1,Fcer1g,Fgr,Itgam,Itgb2,Myo5b,Ptafr,Syk,Sdc1,Sdcbp,Cd177,Cadps2
10_Member	GO Biological Processes	GO:0043302	positive regulation of leukocyte degranulation	-6.25313	-4.3337	9/40	11542,14063,14127,14191,16409,16414,19204,20963,68891	Adora3,F2rl1,Fcer1g,Fgr,Itgam,Itgb2,Ptafr,Syk,Cd177
10_Member	GO Biological Processes	GO:0017157	regulation of exocytosis	-6.20548	-4.28993	22/254	11542,12306,12523,12772,14063,14127,14191,16409,16414,16952,17919,19204,19354,20375,20963,20969,53378,68891,105855,171180,217303,320405	Adora3,Anxa2,Cd84,Ccr2,F2rl1,Fcer1g,Fgr,Itgam,Itgb2,Anxa1,Myo5b,Ptafr,Rac2,Spi1,Syk,Sdc1,Sdcbp,Cd177,Nckap1l,Syt12,Cd300a,Cadps2
10_Member	GO Biological Processes	GO:0002705	positive regulation of leukocyte mediated immunity	-5.90708	-4.0152	18/185	11846,14063,14082,14127,14129,14131,16409,16414,19204,19264,20375,21803,22177,22324,68891,106759,234779,327957	Arg1,F2rl1,Fadd,Fcer1g,Fcgr1,Fcgr3,Itgam,Itgb2,Ptafr,Ptprc,Spi1,Tgfb1,Tyrobp,Vav1,Cd177,Ticam1,Plcg2,Scimp
10_Member	GO Biological Processes	GO:1903532	positive regulation of secretion by cell	-5.59191	-3.73241	26/365	11542,12306,12494,13132,13615,14063,14127,14191,16324,16409,16414,17919,18095,18783,19204,20315,20963,20969,21803,21898,22337,53378,68891,101772,109552,320405	Adora3,Anxa2,Cd38,Dab2,Edn2,F2rl1,Fcer1g,Fgr,Inhbb,Itgam,Itgb2,Myo5b,Nkx3-1,Pla2g4a,Ptafr,Cxcl12,Syk,Sdc1,Tgfb1,Tlr4,Vdr,Sdcbp,Cd177,Ano1,Sri,Cadps2
10_Member	GO Biological Processes	GO:0043315	positive regulation of neutrophil degranulation	-4.86758	-3.11306	4/7	16409,16414,19204,68891	Itgam,Itgb2,Ptafr,Cd177
10_Member	GO Biological Processes	GO:0031341	regulation of cell killing	-4.65669	-2.9355	14/146	11846,14063,14082,16409,19264,20375,20963,22177,22324,26365,56532,56644,105855,171285	Arg1,F2rl1,Fadd,Itgam,Ptprc,Spi1,Syk,Tyrobp,Vav1,Ceacam1,Ripk3,Clec7a,Nckap1l,Havcr2
10_Member	GO Biological Processes	GO:1903305	regulation of regulated secretory pathway	-4.61231	-2.89967	16/187	11542,12523,12772,14063,14127,14191,16409,16414,19204,19354,20375,20963,68891,105855,171180,217303	Adora3,Cd84,Ccr2,F2rl1,Fcer1g,Fgr,Itgam,Itgb2,Ptafr,Rac2,Spi1,Syk,Cd177,Nckap1l,Syt12,Cd300a
10_Member	GO Biological Processes	GO:1903307	positive regulation of regulated secretory pathway	-4.37604	-2.68923	9/66	11542,14063,14127,14191,16409,16414,19204,20963,68891	Adora3,F2rl1,Fcer1g,Fgr,Itgam,Itgb2,Ptafr,Syk,Cd177
10_Member	GO Biological Processes	GO:1902565	positive regulation of neutrophil activation	-4.32892	-2.64665	4/9	16409,16414,19204,68891	Itgam,Itgb2,Ptafr,Cd177
10_Member	GO Biological Processes	GO:0001910	regulation of leukocyte mediated cytotoxicity	-4.07955	-2.42986	12/125	11846,14063,14082,16409,19264,20375,22177,22324,26365,56532,105855,171285	Arg1,F2rl1,Fadd,Itgam,Ptprc,Spi1,Tyrobp,Vav1,Ceacam1,Ripk3,Nckap1l,Havcr2
10_Member	GO Biological Processes	GO:0031343	positive regulation of cell killing	-3.56764	-1.9901	10/102	11846,14063,14082,16409,19264,20375,20963,22177,22324,56644	Arg1,F2rl1,Fadd,Itgam,Ptprc,Spi1,Syk,Tyrobp,Vav1,Clec7a
10_Member	GO Biological Processes	GO:0001912	positive regulation of leukocyte mediated cytotoxicity	-2.65567	-1.24042	8/91	11846,14063,14082,16409,19264,20375,22177,22324	Arg1,F2rl1,Fadd,Itgam,Ptprc,Spi1,Tyrobp,Vav1
11_Summary	GO Biological Processes	GO:0001818	negative regulation of cytokine production	-14.8716	-12.2373	37/297	11433,11846,12051,12257,12523,14063,14130,14268,14747,15170,16178,16324,16365,16598,16792,16952,18173,19073,19264,21803,21898,21899,21946,22177,23825,26365,26888,54483,57781,73149,74048,105855,171285,230738,246727,269799,319430	Acp5,Arg1,Bcl3,Tspo,Cd84,F2rl1,Fcgr2b,Fn1,Cmklr1,Ptpn6,Il1r2,Inhbb,Acod1,Klf2,Laptm5,Anxa1,Slc11a1,Srgn,Ptprc,Tgfb1,Tlr4,Tlr6,Pglyrp1,Tyrobp,Banf1,Ceacam1,Clec4a2,Mefv,Cd200r1,Clec4a3,Vsir,Nckap1l,Havcr2,Zc3h12a,Oas3,Clec4a1,C5ar2
11_Member	GO Biological Processes	GO:0001818	negative regulation of cytokine production	-14.8716	-12.2373	37/297	11433,11846,12051,12257,12523,14063,14130,14268,14747,15170,16178,16324,16365,16598,16792,16952,18173,19073,19264,21803,21898,21899,21946,22177,23825,26365,26888,54483,57781,73149,74048,105855,171285,230738,246727,269799,319430	Acp5,Arg1,Bcl3,Tspo,Cd84,F2rl1,Fcgr2b,Fn1,Cmklr1,Ptpn6,Il1r2,Inhbb,Acod1,Klf2,Laptm5,Anxa1,Slc11a1,Srgn,Ptprc,Tgfb1,Tlr4,Tlr6,Pglyrp1,Tyrobp,Banf1,Ceacam1,Clec4a2,Mefv,Cd200r1,Clec4a3,Vsir,Nckap1l,Havcr2,Zc3h12a,Oas3,Clec4a1,C5ar2
11_Member	GO Biological Processes	GO:0032720	negative regulation of tumor necrosis factor production	-7.69802	-5.61213	13/70	11433,12051,12257,15170,21898,21899,26888,73149,74048,171285,230738,269799,319430	Acp5,Bcl3,Tspo,Ptpn6,Tlr4,Tlr6,Clec4a2,Clec4a3,Vsir,Havcr2,Zc3h12a,Clec4a1,C5ar2
11_Member	GO Biological Processes	GO:1903556	negative regulation of tumor necrosis factor superfamily cytokine production	-7.62025	-5.54285	13/71	11433,12051,12257,15170,21898,21899,26888,73149,74048,171285,230738,269799,319430	Acp5,Bcl3,Tspo,Ptpn6,Tlr4,Tlr6,Clec4a2,Clec4a3,Vsir,Havcr2,Zc3h12a,Clec4a1,C5ar2
11_Member	GO Biological Processes	GO:0032715	negative regulation of interleukin-6 production	-5.10143	-3.30996	9/54	12523,15170,16598,21898,57781,105855,171285,230738,319430	Cd84,Ptpn6,Klf2,Tlr4,Cd200r1,Nckap1l,Havcr2,Zc3h12a,C5ar2
12_Summary	GO Biological Processes	GO:0002764	immune response-regulating signaling pathway	-14.3081	-11.7216	42/396	12047,12267,12273,12475,12494,13036,14127,14289,14293,14747,15170,16822,17164,17474,19264,20963,21898,21899,22177,23880,23921,54445,54483,56619,56620,56644,74039,83490,105855,106759,171285,230738,230787,233079,234779,239743,246177,246727,246746,319430,327957,414084,11501,11542,12772,14063,14082,14129,14131,14191,14961,15284,16149,16365,16409,16414,16678,16952,18173,18783,19204,20375,21803,22324,5…	Bcl2a1d,C3ar1,C5ar1,Cd14,Cd38,Ctsh,Fcer1g,Fpr2,Fpr1,Cmklr1,Ptpn6,Lcp2,Mapkapk2,Clec4d,Ptprc,Syk,Tlr4,Tlr6,Tyrobp,Fyb,Sh2b2,Unc93b1,Mefv,Clec4e,Clec4n,Clec7a,Nfam1,Pik3ap1,Nckap1l,Ticam1,Havcr2,Zc3h12a,Themis2,Ffar2,Plcg2,Klhl6,Myo1g,Oas3,Cd300lf,C5ar2,Scimp,Tnip3,Adam8,Adora3,Ccr2,F2rl1,Fadd,Fcgr1,Fcgr3,Fgr,H2-Ab1,Hlx,Cd74,Acod1,Itgam,Itgb2,Krt1,Anxa1,Slc11a1,Pla2g4a,Ptafr,Spi1,Tgfb1,Vav1,Ikbke,T…
12_Member	GO Biological Processes	GO:0002764	immune response-regulating signaling pathway	-14.3081	-11.7216	42/396	12047,12267,12273,12475,12494,13036,14127,14289,14293,14747,15170,16822,17164,17474,19264,20963,21898,21899,22177,23880,23921,54445,54483,56619,56620,56644,74039,83490,105855,106759,171285,230738,230787,233079,234779,239743,246177,246727,246746,319430,327957,414084	Bcl2a1d,C3ar1,C5ar1,Cd14,Cd38,Ctsh,Fcer1g,Fpr2,Fpr1,Cmklr1,Ptpn6,Lcp2,Mapkapk2,Clec4d,Ptprc,Syk,Tlr4,Tlr6,Tyrobp,Fyb,Sh2b2,Unc93b1,Mefv,Clec4e,Clec4n,Clec7a,Nfam1,Pik3ap1,Nckap1l,Ticam1,Havcr2,Zc3h12a,Themis2,Ffar2,Plcg2,Klhl6,Myo1g,Oas3,Cd300lf,C5ar2,Scimp,Tnip3
12_Member	GO Biological Processes	GO:0050778	positive regulation of immune response	-13.155	-10.6431	54/671	11501,11542,12047,12267,12273,12494,12772,14063,14082,14127,14129,14131,14191,14289,14293,14747,14961,15170,15284,16149,16365,16409,16414,16678,16822,16952,18173,18783,19204,19264,20375,20963,21803,21898,22177,22324,23880,23921,56489,56620,56644,58218,68891,74039,105855,171285,230738,230787,233079,234779,236312,239743,246177,319430	Adam8,Adora3,Bcl2a1d,C3ar1,C5ar1,Cd38,Ccr2,F2rl1,Fadd,Fcer1g,Fcgr1,Fcgr3,Fgr,Fpr2,Fpr1,Cmklr1,H2-Ab1,Ptpn6,Hlx,Cd74,Acod1,Itgam,Itgb2,Krt1,Lcp2,Anxa1,Slc11a1,Pla2g4a,Ptafr,Ptprc,Spi1,Syk,Tgfb1,Tlr4,Tyrobp,Vav1,Fyb,Sh2b2,Ikbke,Clec4n,Clec7a,Trem3,Cd177,Nfam1,Nckap1l,Havcr2,Zc3h12a,Themis2,Ffar2,Plcg2,Ifi209,Klhl6,Myo1g,C5ar2
12_Member	GO Biological Processes	GO:0002768	immune response-regulating cell surface receptor signaling pathway	-8.22384	-6.09282	28/307	12047,12267,12273,12494,14127,14289,14293,14747,15170,16822,17474,19264,20963,22177,23880,23921,56619,56620,56644,74039,105855,230738,230787,233079,234779,239743,246177,319430	Bcl2a1d,C3ar1,C5ar1,Cd38,Fcer1g,Fpr2,Fpr1,Cmklr1,Ptpn6,Lcp2,Clec4d,Ptprc,Syk,Tyrobp,Fyb,Sh2b2,Clec4e,Clec4n,Clec7a,Nfam1,Nckap1l,Zc3h12a,Themis2,Ffar2,Plcg2,Klhl6,Myo1g,C5ar2
12_Member	GO Biological Processes	GO:0002757	immune response-activating signal transduction	-7.98361	-5.88023	27/295	12047,12267,12273,12494,14127,14289,14293,14747,15170,16822,19264,20963,21898,22177,23880,23921,56620,56644,74039,105855,230738,230787,233079,234779,239743,246177,319430	Bcl2a1d,C3ar1,C5ar1,Cd38,Fcer1g,Fpr2,Fpr1,Cmklr1,Ptpn6,Lcp2,Ptprc,Syk,Tlr4,Tyrobp,Fyb,Sh2b2,Clec4n,Clec7a,Nfam1,Nckap1l,Zc3h12a,Themis2,Ffar2,Plcg2,Klhl6,Myo1g,C5ar2
12_Member	GO Biological Processes	GO:0002429	immune response-activating cell surface receptor signaling pathway	-7.40603	-5.35048	26/294	12047,12267,12273,12494,14127,14289,14293,14747,15170,16822,19264,20963,22177,23880,23921,56620,56644,74039,105855,230738,230787,233079,234779,239743,246177,319430	Bcl2a1d,C3ar1,C5ar1,Cd38,Fcer1g,Fpr2,Fpr1,Cmklr1,Ptpn6,Lcp2,Ptprc,Syk,Tyrobp,Fyb,Sh2b2,Clec4n,Clec7a,Nfam1,Nckap1l,Zc3h12a,Themis2,Ffar2,Plcg2,Klhl6,Myo1g,C5ar2
12_Member	GO Biological Processes	GO:0002253	activation of immune response	-6.76781	-4.77882	29/381	12047,12267,12273,12494,14127,14289,14293,14747,15170,16678,16822,19264,20963,21898,22177,23880,23921,56620,56644,74039,105855,230738,230787,233079,234779,236312,239743,246177,319430	Bcl2a1d,C3ar1,C5ar1,Cd38,Fcer1g,Fpr2,Fpr1,Cmklr1,Ptpn6,Krt1,Lcp2,Ptprc,Syk,Tlr4,Tyrobp,Fyb,Sh2b2,Clec4n,Clec7a,Nfam1,Nckap1l,Zc3h12a,Themis2,Ffar2,Plcg2,Ifi209,Klhl6,Myo1g,C5ar2
12_Member	GO Biological Processes	GO:0050852	T cell receptor signaling pathway	-2.40097	-1.03741	8/100	12047,15170,16822,19264,23880,230738,230787,234779	Bcl2a1d,Ptpn6,Lcp2,Ptprc,Fyb,Zc3h12a,Themis2,Plcg2
12_Member	GO Biological Processes	GO:0050851	antigen receptor-mediated signaling pathway	-2.14471	-0.828802	14/261	12047,12494,15170,16822,19264,20963,23880,23921,74039,105855,230738,230787,234779,239743	Bcl2a1d,Cd38,Ptpn6,Lcp2,Ptprc,Syk,Fyb,Sh2b2,Nfam1,Nckap1l,Zc3h12a,Themis2,Plcg2,Klhl6
13_Summary	GO Biological Processes	GO:0007159	leukocyte cell-cell adhesion	-14.2988	-11.7213	18/60	12772,14537,16408,16409,16414,16421,17123,19264,19354,20201,20202,20343,20345,20737,20963,68891,108078,108101,58217,58218,11501,12554,12741,14268,15170,16411,16852,20315,20863,26365,56193,56644,57781,67451,74202,268885,380732,386463,12519,14960,14961,14969,20612,20969,74048	Ccr2,Gcnt1,Itgal,Itgam,Itgb2,Itgb7,Madcam1,Ptprc,Rac2,S100a8,S100a9,Sell,Selplg,Spn,Syk,Cd177,Olr1,Fermt3,Trem1,Trem3,Adam8,Cdh13,Cldn5,Fn1,Ptpn6,Itgax,Lgals1,Cxcl12,Stfa3,Ceacam1,Plek,Clec7a,Cd200r1,Pkp2,Fblim1,Stfa2l1,Milr1,Cdsn,Cd80,H2-Aa,H2-Ab1,H2-Eb1,Siglec1,Sdc1,Vsir
13_Member	GO Biological Processes	GO:0007159	leukocyte cell-cell adhesion	-14.2988	-11.7213	18/60	12772,14537,16408,16409,16414,16421,17123,19264,19354,20201,20202,20343,20345,20737,20963,68891,108078,108101	Ccr2,Gcnt1,Itgal,Itgam,Itgb2,Itgb7,Madcam1,Ptprc,Rac2,S100a8,S100a9,Sell,Selplg,Spn,Syk,Cd177,Olr1,Fermt3
13_Member	GO Biological Processes	GO:0045123	cellular extravasation	-10.1249	-7.83494	13/46	12772,14537,16408,16409,16414,16421,17123,20343,20345,20737,58217,58218,68891	Ccr2,Gcnt1,Itgal,Itgam,Itgb2,Itgb7,Madcam1,Sell,Selplg,Spn,Trem1,Trem3,Cd177
13_Member	GO Biological Processes	GO:0098609	cell-cell adhesion	-8.73701	-6.55918	36/454	11501,12554,12741,12772,14268,14537,15170,16408,16409,16411,16414,16421,16852,17123,19264,19354,20201,20202,20315,20343,20345,20737,20863,20963,26365,56193,56644,57781,67451,68891,74202,108078,108101,268885,380732,386463	Adam8,Cdh13,Cldn5,Ccr2,Fn1,Gcnt1,Ptpn6,Itgal,Itgam,Itgax,Itgb2,Itgb7,Lgals1,Madcam1,Ptprc,Rac2,S100a8,S100a9,Cxcl12,Sell,Selplg,Spn,Stfa3,Syk,Ceacam1,Plek,Clec7a,Cd200r1,Pkp2,Cd177,Fblim1,Olr1,Fermt3,Stfa2l1,Milr1,Cdsn
13_Member	GO Biological Processes	GO:0061756	leukocyte adhesion to vascular endothelial cell	-6.91491	-4.90963	8/25	12772,14537,16409,16421,17123,20343,20345,20737	Ccr2,Gcnt1,Itgam,Itgb7,Madcam1,Sell,Selplg,Spn
13_Member	KEGG Pathway	mmu04514	Cell adhesion molecules - Mus musculus (house mouse)	-5.37083	-3.55334	17/182	12519,12741,14960,14961,14969,16408,16409,16414,16421,17123,19264,20343,20345,20612,20737,20969,74048	Cd80,Cldn5,H2-Aa,H2-Ab1,H2-Eb1,Itgal,Itgam,Itgb2,Itgb7,Madcam1,Ptprc,Sell,Selplg,Siglec1,Spn,Sdc1,Vsir
13_Member	GO Biological Processes	GO:0050901	leukocyte tethering or rolling	-4.9894	-3.2186	6/21	14537,16421,17123,20343,20345,20737	Gcnt1,Itgb7,Madcam1,Sell,Selplg,Spn
14_Summary	GO Biological Processes	GO:0032675	regulation of interleukin-6 production	-13.7763	-11.2156	27/167	12523,12774,13057,14063,14127,15170,16149,16172,16598,16792,17164,19204,20963,21898,21899,22177,26415,54445,57781,105855,106759,171285,217305,230738,234779,319430,327957,11433,11846,12772,21803,21938,74048,233079,12493,14130,19264,14747,16994,54483,12051,12399,16822,18173,19217,20737,58217,58218,224109,14960,14961,14969,53314,56045,238875	Cd84,Ccr5,Cyba,F2rl1,Fcer1g,Ptpn6,Cd74,Il17ra,Klf2,Laptm5,Mapkapk2,Ptafr,Syk,Tlr4,Tlr6,Tyrobp,Mapk13,Unc93b1,Cd200r1,Nckap1l,Ticam1,Havcr2,Cd300ld,Zc3h12a,Plcg2,C5ar2,Scimp,Acp5,Arg1,Ccr2,Tgfb1,Tnfrsf1b,Vsir,Ffar2,Cd37,Fcgr2b,Ptprc,Cmklr1,Ltb,Mefv,Bcl3,Runx3,Lcp2,Slc11a1,Ptger2,Spn,Trem1,Trem3,Nrros,H2-Aa,H2-Ab1,H2-Eb1,Batf,Samhd1,Gapt
14_Member	GO Biological Processes	GO:0032675	regulation of interleukin-6 production	-13.7763	-11.2156	27/167	12523,12774,13057,14063,14127,15170,16149,16172,16598,16792,17164,19204,20963,21898,21899,22177,26415,54445,57781,105855,106759,171285,217305,230738,234779,319430,327957	Cd84,Ccr5,Cyba,F2rl1,Fcer1g,Ptpn6,Cd74,Il17ra,Klf2,Laptm5,Mapkapk2,Ptafr,Syk,Tlr4,Tlr6,Tyrobp,Mapk13,Unc93b1,Cd200r1,Nckap1l,Ticam1,Havcr2,Cd300ld,Zc3h12a,Plcg2,C5ar2,Scimp
14_Member	GO Biological Processes	GO:0032755	positive regulation of interleukin-6 production	-8.71453	-6.54022	17/108	12774,13057,14063,14127,16149,16172,16792,19204,20963,21898,21899,22177,26415,54445,106759,234779,327957	Ccr5,Cyba,F2rl1,Fcer1g,Cd74,Il17ra,Laptm5,Ptafr,Syk,Tlr4,Tlr6,Tyrobp,Mapk13,Unc93b1,Ticam1,Plcg2,Scimp
14_Member	GO Biological Processes	GO:0002718	regulation of cytokine production involved in immune response	-7.67314	-5.59009	17/126	11433,11846,12772,14063,14127,16149,16792,17164,20963,21803,21898,21938,74048,106759,233079,234779,327957	Acp5,Arg1,Ccr2,F2rl1,Fcer1g,Cd74,Laptm5,Mapkapk2,Syk,Tgfb1,Tlr4,Tnfrsf1b,Vsir,Ticam1,Ffar2,Plcg2,Scimp
14_Member	GO Biological Processes	GO:0002700	regulation of production of molecular mediator of immune response	-6.44629	-4.49452	20/207	11433,11846,12493,12772,14063,14127,14130,16149,16792,17164,19264,20963,21803,21898,21938,74048,106759,233079,234779,327957	Acp5,Arg1,Cd37,Ccr2,F2rl1,Fcer1g,Fcgr2b,Cd74,Laptm5,Mapkapk2,Ptprc,Syk,Tgfb1,Tlr4,Tnfrsf1b,Vsir,Ticam1,Ffar2,Plcg2,Scimp
14_Member	GO Biological Processes	GO:0032655	regulation of interleukin-12 production	-6.39372	-4.45437	11/62	11433,14747,16792,16994,20963,21898,21899,54445,54483,234779,327957	Acp5,Cmklr1,Laptm5,Ltb,Syk,Tlr4,Tlr6,Unc93b1,Mefv,Plcg2,Scimp
14_Member	GO Biological Processes	GO:0061081	positive regulation of myeloid leukocyte cytokine production involved in immune response	-5.04202	-3.26142	8/42	14127,16149,16792,17164,20963,21898,106759,234779	Fcer1g,Cd74,Laptm5,Mapkapk2,Syk,Tlr4,Ticam1,Plcg2
14_Member	GO Biological Processes	GO:0002720	positive regulation of cytokine production involved in immune response	-4.99927	-3.22289	11/85	14063,14127,16149,16792,17164,20963,21898,106759,233079,234779,327957	F2rl1,Fcer1g,Cd74,Laptm5,Mapkapk2,Syk,Tlr4,Ticam1,Ffar2,Plcg2,Scimp
14_Member	GO Biological Processes	GO:0032735	positive regulation of interleukin-12 production	-4.9623	-3.19425	8/43	16792,16994,20963,21898,21899,54445,234779,327957	Laptm5,Ltb,Syk,Tlr4,Tlr6,Unc93b1,Plcg2,Scimp
14_Member	GO Biological Processes	GO:0010935	regulation of macrophage cytokine production	-4.8095	-3.06421	8/45	11433,16149,16792,17164,21803,21898,106759,234779	Acp5,Cd74,Laptm5,Mapkapk2,Tgfb1,Tlr4,Ticam1,Plcg2
14_Member	GO Biological Processes	GO:0002702	positive regulation of production of molecular mediator of immune response	-4.79358	-3.05218	14/142	12493,14063,14127,16149,16792,17164,19264,20963,21803,21898,106759,233079,234779,327957	Cd37,F2rl1,Fcer1g,Cd74,Laptm5,Mapkapk2,Ptprc,Syk,Tgfb1,Tlr4,Ticam1,Ffar2,Plcg2,Scimp
14_Member	GO Biological Processes	GO:0001816	cytokine production	-4.71396	-2.98656	17/204	11433,12051,12399,14127,14130,16822,17164,18173,19204,19217,20737,20963,21898,58217,58218,106759,224109	Acp5,Bcl3,Runx3,Fcer1g,Fcgr2b,Lcp2,Mapkapk2,Slc11a1,Ptafr,Ptger2,Spn,Syk,Tlr4,Trem1,Trem3,Ticam1,Nrros
14_Member	GO Biological Processes	GO:0002367	cytokine production involved in immune response	-4.37604	-2.68923	9/66	11433,14127,17164,18173,20963,21898,58217,58218,106759	Acp5,Fcer1g,Mapkapk2,Slc11a1,Syk,Tlr4,Trem1,Trem3,Ticam1
14_Member	GO Biological Processes	GO:0060907	positive regulation of macrophage cytokine production	-4.03467	-2.39225	6/30	16149,16792,17164,21898,106759,234779	Cd74,Laptm5,Mapkapk2,Tlr4,Ticam1,Plcg2
14_Member	GO Biological Processes	GO:0061082	myeloid leukocyte cytokine production	-3.09008	-1.59099	6/44	11433,14127,17164,20963,21898,106759	Acp5,Fcer1g,Mapkapk2,Syk,Tlr4,Ticam1
14_Member	GO Biological Processes	GO:0002440	production of molecular mediator of immune response	-3.00914	-1.52744	17/283	11433,12493,14127,14130,14960,14961,14969,17164,18173,20963,21898,53314,56045,58217,58218,106759,238875	Acp5,Cd37,Fcer1g,Fcgr2b,H2-Aa,H2-Ab1,H2-Eb1,Mapkapk2,Slc11a1,Syk,Tlr4,Batf,Samhd1,Trem1,Trem3,Ticam1,Gapt
14_Member	GO Biological Processes	GO:0032640	tumor necrosis factor production	-2.92604	-1.4597	5/32	11433,14127,17164,21898,106759	Acp5,Fcer1g,Mapkapk2,Tlr4,Ticam1
14_Member	GO Biological Processes	GO:0071706	tumor necrosis factor superfamily cytokine production	-2.92604	-1.4597	5/32	11433,14127,17164,21898,106759	Acp5,Fcer1g,Mapkapk2,Tlr4,Ticam1
15_Summary	Reactome Gene Sets	R-MMU-109582	Hemostasis	-13.6739	-11.1221	46/489	11465,12306,12506,12523,13449,13660,14058,14127,14191,14268,14707,15170,16149,16408,16411,16414,16822,18022,18405,18406,18783,19073,19354,20343,20737,20963,20969,21346,21803,22324,23921,26365,30955,54519,56193,56212,58217,68891,73710,74145,94176,108078,108101,109552,234779,628900	Actg1,Anxa2,Cd48,Cd84,Dok2,Ehd1,F10,Fcer1g,Fgr,Fn1,Gng5,Ptpn6,Cd74,Itgal,Itgax,Itgb2,Lcp2,Nfe2,Orm1,Orm2,Pla2g4a,Srgn,Rac2,Sell,Spn,Syk,Sdc1,Tagln2,Tgfb1,Vav1,Sh2b2,Ceacam1,Pik3cg,Apbb1ip,Plek,Rhog,Trem1,Cd177,Tubb2b,F13a1,Dock2,Olr1,Fermt3,Sri,Plcg2,Serpina3i
15_Member	Reactome Gene Sets	R-MMU-109582	Hemostasis	-13.6739	-11.1221	46/489	11465,12306,12506,12523,13449,13660,14058,14127,14191,14268,14707,15170,16149,16408,16411,16414,16822,18022,18405,18406,18783,19073,19354,20343,20737,20963,20969,21346,21803,22324,23921,26365,30955,54519,56193,56212,58217,68891,73710,74145,94176,108078,108101,109552,234779,628900	Actg1,Anxa2,Cd48,Cd84,Dok2,Ehd1,F10,Fcer1g,Fgr,Fn1,Gng5,Ptpn6,Cd74,Itgal,Itgax,Itgb2,Lcp2,Nfe2,Orm1,Orm2,Pla2g4a,Srgn,Rac2,Sell,Spn,Syk,Sdc1,Tagln2,Tgfb1,Vav1,Sh2b2,Ceacam1,Pik3cg,Apbb1ip,Plek,Rhog,Trem1,Cd177,Tubb2b,F13a1,Dock2,Olr1,Fermt3,Sri,Plcg2,Serpina3i
15_Member	Reactome Gene Sets	R-MMU-76002	Platelet activation, signaling and aggregation	-7.15645	-5.12082	23/243	11465,14127,14268,14707,15170,16822,18405,18406,18783,19073,19354,20963,21346,21803,22324,30955,54519,56193,56212,74145,108101,234779,628900	Actg1,Fcer1g,Fn1,Gng5,Ptpn6,Lcp2,Orm1,Orm2,Pla2g4a,Srgn,Rac2,Syk,Tagln2,Tgfb1,Vav1,Pik3cg,Apbb1ip,Plek,Rhog,F13a1,Fermt3,Plcg2,Serpina3i
15_Member	Reactome Gene Sets	R-MMU-114608	Platelet degranulation	-3.73954	-2.14298	11/116	11465,14268,18405,18406,19073,21346,21803,56193,74145,108101,628900	Actg1,Fn1,Orm1,Orm2,Srgn,Tagln2,Tgfb1,Plek,F13a1,Fermt3,Serpina3i
15_Member	Reactome Gene Sets	R-MMU-76005	Response to elevated platelet cytosolic Ca2+	-3.57819	-1.99638	11/121	11465,14268,18405,18406,19073,21346,21803,56193,74145,108101,628900	Actg1,Fn1,Orm1,Orm2,Srgn,Tagln2,Tgfb1,Plek,F13a1,Fermt3,Serpina3i
16_Summary	KEGG Pathway	mmu05152	Tuberculosis - Mus musculus (house mouse)	-12.9569	-10.46	27/180	12475,12721,12795,14082,14127,14129,14130,14131,14960,14961,14969,16149,16154,16409,16411,16414,16985,20963,21803,21898,21899,22337,26415,56619,56644,170786,246256,11461,11465,13057,17969,17970,17972,20288,20335,66212,73710,108078,15170,17357,12273,14289,14293,16408,18602,19354,20345,69146,234779,12267,19204	Cd14,Coro1a,Plk3,Fadd,Fcer1g,Fcgr1,Fcgr2b,Fcgr3,H2-Aa,H2-Ab1,H2-Eb1,Cd74,Il10ra,Itgam,Itgax,Itgb2,Lsp1,Syk,Tgfb1,Tlr4,Tlr6,Vdr,Mapk13,Clec4e,Clec7a,Cd209a,Fcgr4,Actb,Actg1,Cyba,Ncf1,Ncf2,Ncf4,Msr1,Sec61g,Sec61b,Tubb2b,Olr1,Ptpn6,Marcksl1,C5ar1,Fpr2,Fpr1,Itgal,Padi4,Rac2,Selplg,Gsdmd,Plcg2,C3ar1,Ptafr
16_Member	KEGG Pathway	mmu05152	Tuberculosis - Mus musculus (house mouse)	-12.9569	-10.46	27/180	12475,12721,12795,14082,14127,14129,14130,14131,14960,14961,14969,16149,16154,16409,16411,16414,16985,20963,21803,21898,21899,22337,26415,56619,56644,170786,246256	Cd14,Coro1a,Plk3,Fadd,Fcer1g,Fcgr1,Fcgr2b,Fcgr3,H2-Aa,H2-Ab1,H2-Eb1,Cd74,Il10ra,Itgam,Itgax,Itgb2,Lsp1,Syk,Tgfb1,Tlr4,Tlr6,Vdr,Mapk13,Clec4e,Clec7a,Cd209a,Fcgr4
16_Member	KEGG Pathway	mmu04145	Phagosome - Mus musculus (house mouse)	-11.9936	-9.56467	26/182	11461,11465,12475,12721,13057,14129,14130,14131,14960,14961,14969,16409,16414,17969,17970,17972,20288,20335,21898,21899,56644,66212,73710,108078,170786,246256	Actb,Actg1,Cd14,Coro1a,Cyba,Fcgr1,Fcgr2b,Fcgr3,H2-Aa,H2-Ab1,H2-Eb1,Itgam,Itgb2,Ncf1,Ncf2,Ncf4,Msr1,Sec61g,Tlr4,Tlr6,Clec7a,Sec61b,Tubb2b,Olr1,Cd209a,Fcgr4
16_Member	KEGG Pathway	mmu05140	Leishmaniasis - Mus musculus (house mouse)	-11.8711	-9.45465	17/70	13057,14129,14131,14960,14961,14969,15170,16409,16414,17357,17969,17970,17972,21803,21898,26415,246256	Cyba,Fcgr1,Fcgr3,H2-Aa,H2-Ab1,H2-Eb1,Ptpn6,Itgam,Itgb2,Marcksl1,Ncf1,Ncf2,Ncf4,Tgfb1,Tlr4,Mapk13,Fcgr4
16_Member	KEGG Pathway	mmu04613	Neutrophil extracellular trap formation - Mus musculus (house mouse)	-9.15051	-6.94723	24/208	11461,11465,12273,13057,14129,14131,14289,14293,16408,16409,16414,17969,17970,17972,18602,19354,20345,20963,21898,26415,56644,69146,234779,246256	Actb,Actg1,C5ar1,Cyba,Fcgr1,Fcgr3,Fpr2,Fpr1,Itgal,Itgam,Itgb2,Ncf1,Ncf2,Ncf4,Padi4,Rac2,Selplg,Syk,Tlr4,Mapk13,Clec7a,Gsdmd,Plcg2,Fcgr4
16_Member	KEGG Pathway	mmu05150	Staphylococcus aureus infection - Mus musculus (house mouse)	-6.78751	-4.79624	16/128	12267,12273,14129,14130,14131,14289,14293,14960,14961,14969,16408,16409,16414,19204,20345,246256	C3ar1,C5ar1,Fcgr1,Fcgr2b,Fcgr3,Fpr2,Fpr1,H2-Aa,H2-Ab1,H2-Eb1,Itgal,Itgam,Itgb2,Ptafr,Selplg,Fcgr4
17_Summary	GO Biological Processes	GO:0019221	cytokine-mediated signaling pathway	-12.4729	-9.98329	35/318	12765,12767,12768,12772,12983,12986,13615,14127,15170,16149,16154,16172,17751,18725,18726,18733,19229,20293,20305,20308,20315,20375,20963,22029,23921,26365,52668,52700,56489,60504,64095,68713,80876,246746,330122,12774,14191,14707,15162,17969,19354,22324,30955,94176,234779,16178,16181,16324,16994,18383,21803,21938,50930,57916,246779,230738,54199,13555,13685,14082,19217,26415	Cxcr2,Cxcr4,Ccr1,Ccr2,Csf2rb,Csf3r,Edn2,Fcer1g,Ptpn6,Cd74,Il10ra,Il17ra,Mt3,Pira2,Lilra6,Pirb,Ptk2b,Ccl12,Ccl6,Ccl9,Cxcl12,Spi1,Syk,Traf1,Sh2b2,Ceacam1,Ifi27,Txndc17,Ikbke,Il21r,Gpr35,Ifitm1,Ifitm2,Cd300lf,Cxcl3,Ccr5,Fgr,Gng5,Hck,Ncf1,Rac2,Vav1,Pik3cg,Dock2,Plcg2,Il1r2,Il1rn,Inhbb,Ltb,Tnfrsf11b,Tgfb1,Tnfrsf1b,Tnfsf14,Tnfrsf13b,Il27,Zc3h12a,Ccrl2,E2f1,Eif4ebp1,Fadd,Ptger2,Mapk13
17_Member	GO Biological Processes	GO:0019221	cytokine-mediated signaling pathway	-12.4729	-9.98329	35/318	12765,12767,12768,12772,12983,12986,13615,14127,15170,16149,16154,16172,17751,18725,18726,18733,19229,20293,20305,20308,20315,20375,20963,22029,23921,26365,52668,52700,56489,60504,64095,68713,80876,246746,330122	Cxcr2,Cxcr4,Ccr1,Ccr2,Csf2rb,Csf3r,Edn2,Fcer1g,Ptpn6,Cd74,Il10ra,Il17ra,Mt3,Pira2,Lilra6,Pirb,Ptk2b,Ccl12,Ccl6,Ccl9,Cxcl12,Spi1,Syk,Traf1,Sh2b2,Ceacam1,Ifi27,Txndc17,Ikbke,Il21r,Gpr35,Ifitm1,Ifitm2,Cd300lf,Cxcl3
17_Member	KEGG Pathway	mmu04062	Chemokine signaling pathway - Mus musculus (house mouse)	-6.98001	-4.96995	20/192	12765,12767,12768,12772,12774,14191,14707,15162,17969,19229,19354,20293,20305,20308,20315,22324,30955,94176,234779,330122	Cxcr2,Cxcr4,Ccr1,Ccr2,Ccr5,Fgr,Gng5,Hck,Ncf1,Ptk2b,Rac2,Ccl12,Ccl6,Ccl9,Cxcl12,Vav1,Pik3cg,Dock2,Plcg2,Cxcl3
17_Member	KEGG Pathway	mmu04060	Cytokine-cytokine receptor interaction - Mus musculus (house mouse)	-6.87225	-4.87169	25/292	12765,12767,12768,12772,12774,12983,12986,16154,16172,16178,16181,16324,16994,18383,20293,20305,20308,20315,21803,21938,50930,57916,60504,246779,330122	Cxcr2,Cxcr4,Ccr1,Ccr2,Ccr5,Csf2rb,Csf3r,Il10ra,Il17ra,Il1r2,Il1rn,Inhbb,Ltb,Tnfrsf11b,Ccl12,Ccl6,Ccl9,Cxcl12,Tgfb1,Tnfrsf1b,Tnfsf14,Tnfrsf13b,Il21r,Il27,Cxcl3
17_Member	WikiPathways	WP2292	Chemokine signaling pathway	-6.22511	-4.30762	18/176	12765,12767,12768,12772,12774,14191,14707,15162,17969,19229,19354,20293,20305,20308,20315,22324,30955,94176	Cxcr2,Cxcr4,Ccr1,Ccr2,Ccr5,Fgr,Gng5,Hck,Ncf1,Ptk2b,Rac2,Ccl12,Ccl6,Ccl9,Cxcl12,Vav1,Pik3cg,Dock2
17_Member	KEGG Pathway	mmu04061	Viral protein interaction with cytokine and cytokine receptor - Mus musculus (house mouse)	-6.08292	-4.17121	13/95	12765,12767,12768,12772,12774,16154,20293,20305,20308,20315,21938,50930,330122	Cxcr2,Cxcr4,Ccr1,Ccr2,Ccr5,Il10ra,Ccl12,Ccl6,Ccl9,Cxcl12,Tnfrsf1b,Tnfsf14,Cxcl3
17_Member	GO Biological Processes	GO:1990868	response to chemokine	-6.04065	-4.13275	11/67	12767,12768,12772,19229,20293,20305,20308,20315,64095,230738,330122	Cxcr4,Ccr1,Ccr2,Ptk2b,Ccl12,Ccl6,Ccl9,Cxcl12,Gpr35,Zc3h12a,Cxcl3
17_Member	GO Biological Processes	GO:1990869	cellular response to chemokine	-6.04065	-4.13275	11/67	12767,12768,12772,19229,20293,20305,20308,20315,64095,230738,330122	Cxcr4,Ccr1,Ccr2,Ptk2b,Ccl12,Ccl6,Ccl9,Cxcl12,Gpr35,Zc3h12a,Cxcl3
17_Member	GO Biological Processes	GO:0070098	chemokine-mediated signaling pathway	-5.81809	-3.94129	10/57	12767,12768,12772,19229,20293,20305,20308,20315,64095,330122	Cxcr4,Ccr1,Ccr2,Ptk2b,Ccl12,Ccl6,Ccl9,Cxcl12,Gpr35,Cxcl3
17_Member	Reactome Gene Sets	R-MMU-380108	Chemokine receptors bind chemokines	-3.38355	-1.83265	7/54	12765,12767,12774,20293,20315,54199,330122	Cxcr2,Cxcr4,Ccr5,Ccl12,Cxcl12,Ccrl2,Cxcl3
17_Member	KEGG Pathway	mmu05163	Human cytomegalovirus infection - Mus musculus (house mouse)	-2.6164	-1.209	15/256	12765,12767,12768,12774,13555,13685,14082,14707,16154,19217,19229,19354,20293,20315,26415	Cxcr2,Cxcr4,Ccr1,Ccr5,E2f1,Eif4ebp1,Fadd,Gng5,Il10ra,Ptger2,Ptk2b,Rac2,Ccl12,Cxcl12,Mapk13
18_Summary	GO Biological Processes	GO:0019884	antigen processing and presentation of exogenous antigen	-12.3029	-9.82046	14/40	14127,14129,14130,14131,14960,14961,14969,16149,19186,26888,54445,65972,73149,269799,11846,12051,12267,12523,12983,13036,13733,15284,16172,16952,17474,18173,18733,19229,20737,20963,21425,21803,53314,56620,57916,58217,60504,68279,103743,171285,224840,238875,239743,245126,246177,67844,246256,545030,11542,11745,12721,15170,17916,17969,18477,58218,217303,217304,380732,442827,621823	Fcer1g,Fcgr1,Fcgr2b,Fcgr3,H2-Aa,H2-Ab1,H2-Eb1,Cd74,Psme1,Clec4a2,Unc93b1,Ifi30,Clec4a3,Clec4a1,Arg1,Bcl3,C3ar1,Cd84,Csf2rb,Ctsh,Adgre1,Hlx,Il17ra,Anxa1,Clec4d,Slc11a1,Pirb,Ptk2b,Spn,Syk,Tfeb,Tgfb1,Batf,Clec4n,Tnfrsf13b,Trem1,Il21r,Mcoln2,Tmem98,Havcr2,Treml4,Gapt,Klhl6,Tarm1,Myo1g,Rab32,Fcgr4,Wdfy4,Adora3,Anxa3,Coro1a,Ptpn6,Myo1f,Ncf1,Prdx1,Trem3,Cd300a,Cd300lb,Milr1,Rab44,Psme2b
18_Member	GO Biological Processes	GO:0019884	antigen processing and presentation of exogenous antigen	-12.3029	-9.82046	14/40	14127,14129,14130,14131,14960,14961,14969,16149,19186,26888,54445,65972,73149,269799	Fcer1g,Fcgr1,Fcgr2b,Fcgr3,H2-Aa,H2-Ab1,H2-Eb1,Cd74,Psme1,Clec4a2,Unc93b1,Ifi30,Clec4a3,Clec4a1
18_Member	GO Biological Processes	GO:0002478	antigen processing and presentation of exogenous peptide antigen	-12.243	-9.77465	13/33	14127,14129,14130,14131,14960,14961,14969,16149,26888,54445,65972,73149,269799	Fcer1g,Fcgr1,Fcgr2b,Fcgr3,H2-Aa,H2-Ab1,H2-Eb1,Cd74,Clec4a2,Unc93b1,Ifi30,Clec4a3,Clec4a1
18_Member	GO Biological Processes	GO:0002250	adaptive immune response	-10.9691	-8.59346	41/477	11846,12051,12267,12523,12983,13036,13733,14127,14129,14130,14131,14960,14961,14969,15284,16149,16172,16952,17474,18173,18733,19229,20737,20963,21425,21803,26888,53314,54445,56620,57916,58217,60504,68279,103743,171285,224840,238875,239743,245126,246177	Arg1,Bcl3,C3ar1,Cd84,Csf2rb,Ctsh,Adgre1,Fcer1g,Fcgr1,Fcgr2b,Fcgr3,H2-Aa,H2-Ab1,H2-Eb1,Hlx,Cd74,Il17ra,Anxa1,Clec4d,Slc11a1,Pirb,Ptk2b,Spn,Syk,Tfeb,Tgfb1,Clec4a2,Batf,Unc93b1,Clec4n,Tnfrsf13b,Trem1,Il21r,Mcoln2,Tmem98,Havcr2,Treml4,Gapt,Klhl6,Tarm1,Myo1g
18_Member	GO Biological Processes	GO:0019882	antigen processing and presentation	-10.1105	-7.82958	19/114	14127,14129,14130,14131,14960,14961,14969,16149,18173,19186,26888,54445,65972,67844,73149,224840,246256,269799,545030	Fcer1g,Fcgr1,Fcgr2b,Fcgr3,H2-Aa,H2-Ab1,H2-Eb1,Cd74,Slc11a1,Psme1,Clec4a2,Unc93b1,Ifi30,Rab32,Clec4a3,Treml4,Fcgr4,Clec4a1,Wdfy4
18_Member	GO Biological Processes	GO:0002443	leukocyte mediated immunity	-8.8976	-6.71266	33/385	11542,11745,12051,12721,12983,13036,14127,14129,14130,14131,14960,14961,14969,15170,16149,17916,17969,18173,18477,18733,20963,53314,54445,58217,58218,60504,217303,217304,224840,238875,246177,380732,442827	Adora3,Anxa3,Bcl3,Coro1a,Csf2rb,Ctsh,Fcer1g,Fcgr1,Fcgr2b,Fcgr3,H2-Aa,H2-Ab1,H2-Eb1,Ptpn6,Cd74,Myo1f,Ncf1,Slc11a1,Prdx1,Pirb,Syk,Batf,Unc93b1,Trem1,Trem3,Il21r,Cd300a,Cd300lb,Treml4,Gapt,Myo1g,Milr1,Rab44
18_Member	GO Biological Processes	GO:0048002	antigen processing and presentation of peptide antigen	-8.19562	-6.0709	14/76	14127,14129,14130,14131,14960,14961,14969,16149,18173,26888,54445,65972,73149,269799	Fcer1g,Fcgr1,Fcgr2b,Fcgr3,H2-Aa,H2-Ab1,H2-Eb1,Cd74,Slc11a1,Clec4a2,Unc93b1,Ifi30,Clec4a3,Clec4a1
18_Member	GO Biological Processes	GO:0019886	antigen processing and presentation of exogenous peptide antigen via MHC class II	-7.80002	-5.70837	8/20	14127,14130,14960,14961,14969,16149,54445,65972	Fcer1g,Fcgr2b,H2-Aa,H2-Ab1,H2-Eb1,Cd74,Unc93b1,Ifi30
18_Member	GO Biological Processes	GO:0002495	antigen processing and presentation of peptide antigen via MHC class II	-7.41493	-5.35402	8/22	14127,14130,14960,14961,14969,16149,54445,65972	Fcer1g,Fcgr2b,H2-Aa,H2-Ab1,H2-Eb1,Cd74,Unc93b1,Ifi30
18_Member	GO Biological Processes	GO:0002504	antigen processing and presentation of peptide or polysaccharide antigen via MHC class II	-7.23903	-5.1914	8/23	14127,14130,14960,14961,14969,16149,54445,65972	Fcer1g,Fcgr2b,H2-Aa,H2-Ab1,H2-Eb1,Cd74,Unc93b1,Ifi30
18_Member	GO Biological Processes	GO:0002460	adaptive immune response based on somatic recombination of immune receptors built from immunoglobulin superfamily domains	-6.44039	-4.49072	26/329	12051,12267,12983,13036,14127,14129,14130,14131,14960,14961,14969,15284,16149,16172,18173,18733,20737,21803,53314,54445,60504,103743,224840,238875,239743,246177	Bcl3,C3ar1,Csf2rb,Ctsh,Fcer1g,Fcgr1,Fcgr2b,Fcgr3,H2-Aa,H2-Ab1,H2-Eb1,Hlx,Cd74,Il17ra,Slc11a1,Pirb,Spn,Tgfb1,Batf,Unc93b1,Il21r,Tmem98,Treml4,Gapt,Klhl6,Myo1g
18_Member	GO Biological Processes	GO:0002449	lymphocyte mediated immunity	-4.62768	-2.90919	22/318	12051,12721,12983,13036,14127,14129,14130,14131,14960,14961,14969,15170,16149,18173,18477,18733,53314,54445,60504,224840,238875,246177	Bcl3,Coro1a,Csf2rb,Ctsh,Fcer1g,Fcgr1,Fcgr2b,Fcgr3,H2-Aa,H2-Ab1,H2-Eb1,Ptpn6,Cd74,Slc11a1,Prdx1,Pirb,Batf,Unc93b1,Il21r,Treml4,Gapt,Myo1g
18_Member	GO Biological Processes	GO:0019724	B cell mediated immunity	-2.41288	-1.04441	14/243	12051,12983,14127,14129,14130,14131,14960,14961,14969,16149,18733,53314,60504,238875	Bcl3,Csf2rb,Fcer1g,Fcgr1,Fcgr2b,Fcgr3,H2-Aa,H2-Ab1,H2-Eb1,Cd74,Pirb,Batf,Il21r,Gapt
18_Member	KEGG Pathway	mmu04612	Antigen processing and presentation - Mus musculus (house mouse)	-2.09698	-0.787332	7/90	14960,14961,14969,16149,19186,65972,621823	H2-Aa,H2-Ab1,H2-Eb1,Cd74,Psme1,Ifi30,Psme2b
18_Member	GO Biological Processes	GO:0016064	immunoglobulin mediated immune response	-2.07634	-0.768865	13/239	12051,12983,14127,14129,14130,14131,14960,14961,14969,16149,53314,60504,238875	Bcl3,Csf2rb,Fcer1g,Fcgr1,Fcgr2b,Fcgr3,H2-Aa,H2-Ab1,H2-Eb1,Cd74,Batf,Il21r,Gapt
19_Summary	GO Biological Processes	GO:0050764	regulation of phagocytosis	-12.2551	-9.77978	22/123	12798,13057,14063,14127,14129,14130,14131,14191,15162,18173,19264,20963,21803,21817,56644,83382,94176,105855,217303,234779,246746,668101,11542,12306,12475,12476,12523,12554,12721,12772,13132,13660,14251,16409,16414,16952,17919,18783,19204,19354,20375,20969,53378,68891,171180,217835,320405	Cnn2,Cyba,F2rl1,Fcer1g,Fcgr1,Fcgr2b,Fcgr3,Fgr,Hck,Slc11a1,Ptprc,Syk,Tgfb1,Tgm2,Clec7a,Siglece,Dock2,Nckap1l,Cd300a,Plcg2,Cd300lf,Sirpb1b,Adora3,Anxa2,Cd14,Cd151,Cd84,Cdh13,Coro1a,Ccr2,Dab2,Ehd1,Flot1,Itgam,Itgb2,Anxa1,Myo5b,Pla2g4a,Ptafr,Rac2,Spi1,Sdc1,Sdcbp,Cd177,Syt12,Rin3,Cadps2
19_Member	GO Biological Processes	GO:0050764	regulation of phagocytosis	-12.2551	-9.77978	22/123	12798,13057,14063,14127,14129,14130,14131,14191,15162,18173,19264,20963,21803,21817,56644,83382,94176,105855,217303,234779,246746,668101	Cnn2,Cyba,F2rl1,Fcer1g,Fcgr1,Fcgr2b,Fcgr3,Fgr,Hck,Slc11a1,Ptprc,Syk,Tgfb1,Tgm2,Clec7a,Siglece,Dock2,Nckap1l,Cd300a,Plcg2,Cd300lf,Sirpb1b
19_Member	GO Biological Processes	GO:0060627	regulation of vesicle-mediated transport	-10.4907	-8.17237	47/624	11542,12306,12475,12476,12523,12554,12721,12772,12798,13057,13132,13660,14063,14127,14129,14130,14131,14191,14251,15162,16409,16414,16952,17919,18173,18783,19204,19264,19354,20375,20963,20969,21803,21817,53378,56644,68891,83382,94176,105855,171180,217303,217835,234779,246746,320405,668101	Adora3,Anxa2,Cd14,Cd151,Cd84,Cdh13,Coro1a,Ccr2,Cnn2,Cyba,Dab2,Ehd1,F2rl1,Fcer1g,Fcgr1,Fcgr2b,Fcgr3,Fgr,Flot1,Hck,Itgam,Itgb2,Anxa1,Myo5b,Slc11a1,Pla2g4a,Ptafr,Ptprc,Rac2,Spi1,Syk,Sdc1,Tgfb1,Tgm2,Sdcbp,Clec7a,Cd177,Siglece,Dock2,Nckap1l,Syt12,Cd300a,Rin3,Plcg2,Cd300lf,Cadps2,Sirpb1b
19_Member	GO Biological Processes	GO:0050766	positive regulation of phagocytosis	-7.15556	-5.12082	14/91	13057,14063,14127,14129,14130,14131,18173,19264,56644,94176,105855,234779,246746,668101	Cyba,F2rl1,Fcer1g,Fcgr1,Fcgr2b,Fcgr3,Slc11a1,Ptprc,Clec7a,Dock2,Nckap1l,Plcg2,Cd300lf,Sirpb1b
19_Member	GO Biological Processes	GO:0060099	regulation of phagocytosis, engulfment	-4.9894	-3.2186	6/21	14063,14129,83382,105855,217303,234779	F2rl1,Fcgr1,Siglece,Nckap1l,Cd300a,Plcg2
19_Member	GO Biological Processes	GO:1905153	regulation of membrane invagination	-4.86049	-3.10995	6/22	14063,14129,83382,105855,217303,234779	F2rl1,Fcgr1,Siglece,Nckap1l,Cd300a,Plcg2
19_Member	GO Biological Processes	GO:0030100	regulation of endocytosis	-3.42766	-1.87089	16/236	12306,12475,12476,12554,13132,14063,14129,14251,20963,53378,68891,83382,105855,217303,217835,234779	Anxa2,Cd14,Cd151,Cdh13,Dab2,F2rl1,Fcgr1,Flot1,Syk,Sdcbp,Cd177,Siglece,Nckap1l,Cd300a,Rin3,Plcg2
19_Member	GO Biological Processes	GO:0060100	positive regulation of phagocytosis, engulfment	-3.12302	-1.61946	4/17	14063,14129,105855,234779	F2rl1,Fcgr1,Nckap1l,Plcg2
19_Member	GO Biological Processes	GO:1905155	positive regulation of membrane invagination	-3.12302	-1.61946	4/17	14063,14129,105855,234779	F2rl1,Fcgr1,Nckap1l,Plcg2
19_Member	GO Biological Processes	GO:0045807	positive regulation of endocytosis	-2.81964	-1.37342	10/127	12306,12475,12476,13132,14063,14129,14251,20963,105855,234779	Anxa2,Cd14,Cd151,Dab2,F2rl1,Fcgr1,Flot1,Syk,Nckap1l,Plcg2
20_Summary	Reactome Gene Sets	R-MMU-202733	Cell surface interactions at the vascular wall	-11.0793	-8.6924	18/89	12506,12523,13449,14127,14268,15170,16149,16408,16411,16414,20343,20737,20969,21803,26365,58217,68891,108078,20293,21898	Cd48,Cd84,Dok2,Fcer1g,Fn1,Ptpn6,Cd74,Itgal,Itgax,Itgb2,Sell,Spn,Sdc1,Tgfb1,Ceacam1,Trem1,Cd177,Olr1,Ccl12,Tlr4
20_Member	Reactome Gene Sets	R-MMU-202733	Cell surface interactions at the vascular wall	-11.0793	-8.6924	18/89	12506,12523,13449,14127,14268,15170,16149,16408,16411,16414,20343,20737,20969,21803,26365,58217,68891,108078	Cd48,Cd84,Dok2,Fcer1g,Fn1,Ptpn6,Cd74,Itgal,Itgax,Itgb2,Sell,Spn,Sdc1,Tgfb1,Ceacam1,Trem1,Cd177,Olr1
20_Member	KEGG Pathway	mmu05144	Malaria - Mus musculus (house mouse)	-2.49945	-1.11707	6/57	16408,16414,20293,20969,21803,21898	Itgal,Itgb2,Ccl12,Sdc1,Tgfb1,Tlr4

## Sheet: Table S6
Table S6: Functional analysis of the up-regulated genes in Cluster 4 of WT.
GroupID	Category	Term	Description	LogP	Log(q-value)	InTerm_InList	Genes	Symbols
1_Summary	WikiPathways	WP163	Cytoplasmic ribosomal proteins	-54.5275	-50.2605	34/81	16785,16898,19933,19946,19951,19981,20042,20044,20054,20068,20084,20085,20090,27050,27207,27370,54127,54217,56040,57294,57808,66475,66481,66489,67025,67427,67671,67945,68052,78294,114641,268449,270106,619547,22186,24067,67186,76846,68735,66047,56615,11811,50783,67678,69878,68563,78304	Rpsa,Rps2,Rpl21,Rpl30,Rpl32,Rpl37a,Rps12,Rps14,Rps15,Rps17,Rps18,Rps19,Rps29,Rps3,Rps11,Rps26,Rps28,Rpl36,Rplp1,Rps27,Rpl35a,Rps23,Rps21,Rpl35,Rpl11,Rps20,Rpl38,Rpl41,Rps13,Rps27a,Rpl31,Rpl23a,Rpl13,Rpl34-ps1,Uba52,Srp54a,Rplp2,Rps9,Mrps18c,Mrpl54,Mgst1,Apobec2,Lsm4,Lsm3,Snrpf,Dpm3,Naa38
1_Member	WikiPathways	WP163	Cytoplasmic ribosomal proteins	-54.5275	-50.2605	34/81	16785,16898,19933,19946,19951,19981,20042,20044,20054,20068,20084,20085,20090,27050,27207,27370,54127,54217,56040,57294,57808,66475,66481,66489,67025,67427,67671,67945,68052,78294,114641,268449,270106,619547	Rpsa,Rps2,Rpl21,Rpl30,Rpl32,Rpl37a,Rps12,Rps14,Rps15,Rps17,Rps18,Rps19,Rps29,Rps3,Rps11,Rps26,Rps28,Rpl36,Rplp1,Rps27,Rpl35a,Rps23,Rps21,Rpl35,Rpl11,Rps20,Rpl38,Rpl41,Rps13,Rps27a,Rpl31,Rpl23a,Rpl13,Rpl34-ps1
1_Member	Reactome Gene Sets	R-MMU-1799339	SRP-dependent cotranslational protein targeting to membrane	-50.856	-46.8901	33/88	16785,16898,19946,19951,19981,20044,20054,20068,20084,20085,20090,22186,24067,27050,27207,27370,54127,56040,57294,57808,66475,66481,66489,67025,67186,67427,67671,68052,76846,114641,268449,270106,619547	Rpsa,Rps2,Rpl30,Rpl32,Rpl37a,Rps14,Rps15,Rps17,Rps18,Rps19,Rps29,Uba52,Srp54a,Rps3,Rps11,Rps26,Rps28,Rplp1,Rps27,Rpl35a,Rps23,Rps21,Rpl35,Rpl11,Rplp2,Rps20,Rpl38,Rps13,Rps9,Rpl31,Rpl23a,Rpl13,Rpl34-ps1
1_Member	GO Biological Processes	GO:0002181	cytoplasmic translation	-48.8509	-45.0611	34/111	16785,16898,19933,19946,19951,19981,20042,20044,20054,20068,20084,20085,20090,22186,27050,27207,27370,54127,54217,56040,57808,66475,66481,67025,67186,67427,67671,67945,68052,76846,78294,114641,268449,270106	Rpsa,Rps2,Rpl21,Rpl30,Rpl32,Rpl37a,Rps12,Rps14,Rps15,Rps17,Rps18,Rps19,Rps29,Uba52,Rps3,Rps11,Rps26,Rps28,Rpl36,Rplp1,Rpl35a,Rps23,Rps21,Rpl11,Rplp2,Rps20,Rpl38,Rpl41,Rps13,Rps9,Rps27a,Rpl31,Rpl23a,Rpl13
1_Member	Reactome Gene Sets	R-MMU-975956	Nonsense Mediated Decay (NMD) independent of the Exon Junction Complex (EJC)	-48.3705	-44.7056	32/90	16785,16898,19946,19951,19981,20044,20054,20068,20084,20085,20090,22186,27050,27207,27370,54127,56040,57294,57808,66475,66481,66489,67025,67186,67427,67671,68052,76846,114641,268449,270106,619547	Rpsa,Rps2,Rpl30,Rpl32,Rpl37a,Rps14,Rps15,Rps17,Rps18,Rps19,Rps29,Uba52,Rps3,Rps11,Rps26,Rps28,Rplp1,Rps27,Rpl35a,Rps23,Rps21,Rpl35,Rpl11,Rplp2,Rps20,Rpl38,Rps13,Rps9,Rpl31,Rpl23a,Rpl13,Rpl34-ps1
1_Member	KEGG Pathway	mmu03010	Ribosome - Mus musculus (house mouse)	-47.9415	-44.3735	38/179	16785,16898,19933,19946,19951,19981,20042,20044,20054,20068,20084,20085,20090,22186,27050,27207,27370,54127,54217,56040,57294,57808,66475,66481,66489,67025,67186,67427,67671,67945,68052,68735,76846,78294,114641,268449,270106,619547	Rpsa,Rps2,Rpl21,Rpl30,Rpl32,Rpl37a,Rps12,Rps14,Rps15,Rps17,Rps18,Rps19,Rps29,Uba52,Rps3,Rps11,Rps26,Rps28,Rpl36,Rplp1,Rps27,Rpl35a,Rps23,Rps21,Rpl35,Rpl11,Rplp2,Rps20,Rpl38,Rpl41,Rps13,Mrps18c,Rps9,Rps27a,Rpl31,Rpl23a,Rpl13,Rpl34-ps1
1_Member	Reactome Gene Sets	R-MMU-72689	Formation of a pool of free 40S subunits	-47.1181	-43.6293	32/97	16785,16898,19946,19951,19981,20044,20054,20068,20084,20085,20090,22186,27050,27207,27370,54127,56040,57294,57808,66475,66481,66489,67025,67186,67427,67671,68052,76846,114641,268449,270106,619547	Rpsa,Rps2,Rpl30,Rpl32,Rpl37a,Rps14,Rps15,Rps17,Rps18,Rps19,Rps29,Uba52,Rps3,Rps11,Rps26,Rps28,Rplp1,Rps27,Rpl35a,Rps23,Rps21,Rpl35,Rpl11,Rplp2,Rps20,Rpl38,Rps13,Rps9,Rpl31,Rpl23a,Rpl13,Rpl34-ps1
1_Member	Reactome Gene Sets	R-MMU-156827	L13a-mediated translational silencing of Ceruloplasmin expression	-45.5103	-42.0884	32/107	16785,16898,19946,19951,19981,20044,20054,20068,20084,20085,20090,22186,27050,27207,27370,54127,56040,57294,57808,66475,66481,66489,67025,67186,67427,67671,68052,76846,114641,268449,270106,619547	Rpsa,Rps2,Rpl30,Rpl32,Rpl37a,Rps14,Rps15,Rps17,Rps18,Rps19,Rps29,Uba52,Rps3,Rps11,Rps26,Rps28,Rplp1,Rps27,Rpl35a,Rps23,Rps21,Rpl35,Rpl11,Rplp2,Rps20,Rpl38,Rps13,Rps9,Rpl31,Rpl23a,Rpl13,Rpl34-ps1
1_Member	Reactome Gene Sets	R-MMU-72706	GTP hydrolysis and joining of the 60S ribosomal subunit	-45.3596	-41.9958	32/108	16785,16898,19946,19951,19981,20044,20054,20068,20084,20085,20090,22186,27050,27207,27370,54127,56040,57294,57808,66475,66481,66489,67025,67186,67427,67671,68052,76846,114641,268449,270106,619547	Rpsa,Rps2,Rpl30,Rpl32,Rpl37a,Rps14,Rps15,Rps17,Rps18,Rps19,Rps29,Uba52,Rps3,Rps11,Rps26,Rps28,Rplp1,Rps27,Rpl35a,Rps23,Rps21,Rpl35,Rpl11,Rplp2,Rps20,Rpl38,Rps13,Rps9,Rpl31,Rpl23a,Rpl13,Rpl34-ps1
1_Member	Reactome Gene Sets	R-MMU-927802	Nonsense-Mediated Decay (NMD)	-45.0633	-41.7963	32/110	16785,16898,19946,19951,19981,20044,20054,20068,20084,20085,20090,22186,27050,27207,27370,54127,56040,57294,57808,66475,66481,66489,67025,67186,67427,67671,68052,76846,114641,268449,270106,619547	Rpsa,Rps2,Rpl30,Rpl32,Rpl37a,Rps14,Rps15,Rps17,Rps18,Rps19,Rps29,Uba52,Rps3,Rps11,Rps26,Rps28,Rplp1,Rps27,Rpl35a,Rps23,Rps21,Rpl35,Rpl11,Rplp2,Rps20,Rpl38,Rps13,Rps9,Rpl31,Rpl23a,Rpl13,Rpl34-ps1
1_Member	Reactome Gene Sets	R-MMU-975957	Nonsense Mediated Decay (NMD) enhanced by the Exon Junction Complex (EJC)	-45.0633	-41.7963	32/110	16785,16898,19946,19951,19981,20044,20054,20068,20084,20085,20090,22186,27050,27207,27370,54127,56040,57294,57808,66475,66481,66489,67025,67186,67427,67671,68052,76846,114641,268449,270106,619547	Rpsa,Rps2,Rpl30,Rpl32,Rpl37a,Rps14,Rps15,Rps17,Rps18,Rps19,Rps29,Uba52,Rps3,Rps11,Rps26,Rps28,Rplp1,Rps27,Rpl35a,Rps23,Rps21,Rpl35,Rpl11,Rplp2,Rps20,Rpl38,Rps13,Rps9,Rpl31,Rpl23a,Rpl13,Rpl34-ps1
1_Member	Reactome Gene Sets	R-MMU-72613	Eukaryotic Translation Initiation	-44.3499	-41.1621	32/115	16785,16898,19946,19951,19981,20044,20054,20068,20084,20085,20090,22186,27050,27207,27370,54127,56040,57294,57808,66475,66481,66489,67025,67186,67427,67671,68052,76846,114641,268449,270106,619547	Rpsa,Rps2,Rpl30,Rpl32,Rpl37a,Rps14,Rps15,Rps17,Rps18,Rps19,Rps29,Uba52,Rps3,Rps11,Rps26,Rps28,Rplp1,Rps27,Rpl35a,Rps23,Rps21,Rpl35,Rpl11,Rplp2,Rps20,Rpl38,Rps13,Rps9,Rpl31,Rpl23a,Rpl13,Rpl34-ps1
1_Member	Reactome Gene Sets	R-MMU-72737	Cap-dependent Translation Initiation	-44.3499	-41.1621	32/115	16785,16898,19946,19951,19981,20044,20054,20068,20084,20085,20090,22186,27050,27207,27370,54127,56040,57294,57808,66475,66481,66489,67025,67186,67427,67671,68052,76846,114641,268449,270106,619547	Rpsa,Rps2,Rpl30,Rpl32,Rpl37a,Rps14,Rps15,Rps17,Rps18,Rps19,Rps29,Uba52,Rps3,Rps11,Rps26,Rps28,Rplp1,Rps27,Rpl35a,Rps23,Rps21,Rpl35,Rpl11,Rplp2,Rps20,Rpl38,Rps13,Rps9,Rpl31,Rpl23a,Rpl13,Rpl34-ps1
1_Member	KEGG Pathway	mmu05171	Coronavirus disease - COVID-19 - Mus musculus (house mouse)	-40.5364	-37.3834	37/248	16785,16898,19933,19946,19951,19981,20042,20044,20054,20068,20084,20085,20090,22186,27050,27207,27370,54127,54217,56040,57294,57808,66475,66481,66489,67025,67186,67427,67671,67945,68052,76846,78294,114641,268449,270106,619547	Rpsa,Rps2,Rpl21,Rpl30,Rpl32,Rpl37a,Rps12,Rps14,Rps15,Rps17,Rps18,Rps19,Rps29,Uba52,Rps3,Rps11,Rps26,Rps28,Rpl36,Rplp1,Rps27,Rpl35a,Rps23,Rps21,Rpl35,Rpl11,Rplp2,Rps20,Rpl38,Rpl41,Rps13,Rps9,Rps27a,Rpl31,Rpl23a,Rpl13,Rpl34-ps1
1_Member	Reactome Gene Sets	R-MMU-72766	Translation	-39.2858	-36.165	35/220	16785,16898,19946,19951,19981,20044,20054,20068,20084,20085,20090,22186,24067,27050,27207,27370,54127,56040,57294,57808,66047,66475,66481,66489,67025,67186,67427,67671,68052,68735,76846,114641,268449,270106,619547	Rpsa,Rps2,Rpl30,Rpl32,Rpl37a,Rps14,Rps15,Rps17,Rps18,Rps19,Rps29,Uba52,Srp54a,Rps3,Rps11,Rps26,Rps28,Rplp1,Rps27,Rpl35a,Mrpl54,Rps23,Rps21,Rpl35,Rpl11,Rplp2,Rps20,Rpl38,Rps13,Mrps18c,Rps9,Rpl31,Rpl23a,Rpl13,Rpl34-ps1
1_Member	Reactome Gene Sets	R-MMU-6791226	Major pathway of rRNA processing in the nucleolus and cytosol	-38.1308	-35.0943	32/172	16785,16898,19946,19951,19981,20044,20054,20068,20084,20085,20090,22186,27050,27207,27370,54127,56040,57294,57808,66475,66481,66489,67025,67186,67427,67671,68052,76846,114641,268449,270106,619547	Rpsa,Rps2,Rpl30,Rpl32,Rpl37a,Rps14,Rps15,Rps17,Rps18,Rps19,Rps29,Uba52,Rps3,Rps11,Rps26,Rps28,Rplp1,Rps27,Rpl35a,Rps23,Rps21,Rpl35,Rpl11,Rplp2,Rps20,Rpl38,Rps13,Rps9,Rpl31,Rpl23a,Rpl13,Rpl34-ps1
1_Member	Reactome Gene Sets	R-MMU-72312	rRNA processing	-38.1308	-35.0943	32/172	16785,16898,19946,19951,19981,20044,20054,20068,20084,20085,20090,22186,27050,27207,27370,54127,56040,57294,57808,66475,66481,66489,67025,67186,67427,67671,68052,76846,114641,268449,270106,619547	Rpsa,Rps2,Rpl30,Rpl32,Rpl37a,Rps14,Rps15,Rps17,Rps18,Rps19,Rps29,Uba52,Rps3,Rps11,Rps26,Rps28,Rplp1,Rps27,Rpl35a,Rps23,Rps21,Rpl35,Rpl11,Rplp2,Rps20,Rpl38,Rps13,Rps9,Rpl31,Rpl23a,Rpl13,Rpl34-ps1
1_Member	Reactome Gene Sets	R-MMU-8868773	rRNA processing in the nucleus and cytosol	-38.1308	-35.0943	32/172	16785,16898,19946,19951,19981,20044,20054,20068,20084,20085,20090,22186,27050,27207,27370,54127,56040,57294,57808,66475,66481,66489,67025,67186,67427,67671,68052,76846,114641,268449,270106,619547	Rpsa,Rps2,Rpl30,Rpl32,Rpl37a,Rps14,Rps15,Rps17,Rps18,Rps19,Rps29,Uba52,Rps3,Rps11,Rps26,Rps28,Rplp1,Rps27,Rpl35a,Rps23,Rps21,Rpl35,Rpl11,Rplp2,Rps20,Rpl38,Rps13,Rps9,Rpl31,Rpl23a,Rpl13,Rpl34-ps1
1_Member	GO Biological Processes	GO:0006412	translation	-33.0235	-30.0118	37/391	16785,16898,19933,19946,19951,19981,20042,20044,20054,20068,20084,20085,20090,22186,27050,27207,27370,54127,54217,56040,57808,66047,66475,66481,66489,67025,67186,67427,67671,67945,68052,68735,76846,78294,114641,268449,270106	Rpsa,Rps2,Rpl21,Rpl30,Rpl32,Rpl37a,Rps12,Rps14,Rps15,Rps17,Rps18,Rps19,Rps29,Uba52,Rps3,Rps11,Rps26,Rps28,Rpl36,Rplp1,Rpl35a,Mrpl54,Rps23,Rps21,Rpl35,Rpl11,Rplp2,Rps20,Rpl38,Rpl41,Rps13,Mrps18c,Rps9,Rps27a,Rpl31,Rpl23a,Rpl13
1_Member	GO Biological Processes	GO:0043043	peptide biosynthetic process	-32.0658	-29.0775	37/415	16785,16898,19933,19946,19951,19981,20042,20044,20054,20068,20084,20085,20090,22186,27050,27207,27370,54127,54217,56040,57808,66047,66475,66481,66489,67025,67186,67427,67671,67945,68052,68735,76846,78294,114641,268449,270106	Rpsa,Rps2,Rpl21,Rpl30,Rpl32,Rpl37a,Rps12,Rps14,Rps15,Rps17,Rps18,Rps19,Rps29,Uba52,Rps3,Rps11,Rps26,Rps28,Rpl36,Rplp1,Rpl35a,Mrpl54,Rps23,Rps21,Rpl35,Rpl11,Rplp2,Rps20,Rpl38,Rpl41,Rps13,Mrps18c,Rps9,Rps27a,Rpl31,Rpl23a,Rpl13
1_Member	Reactome Gene Sets	R-MMU-72695	Formation of the ternary complex, and subsequently, the 43S complex	-29.0284	-26.0624	19/51	16785,16898,20044,20054,20068,20084,20085,20090,22186,27050,27207,27370,54127,57294,66475,66481,67427,68052,76846	Rpsa,Rps2,Rps14,Rps15,Rps17,Rps18,Rps19,Rps29,Uba52,Rps3,Rps11,Rps26,Rps28,Rps27,Rps23,Rps21,Rps20,Rps13,Rps9
1_Member	GO Biological Processes	GO:0006518	peptide metabolic process	-28.601	-25.6563	38/558	16785,16898,19933,19946,19951,19981,20042,20044,20054,20068,20084,20085,20090,22186,27050,27207,27370,54127,54217,56040,56615,57808,66047,66475,66481,66489,67025,67186,67427,67671,67945,68052,68735,76846,78294,114641,268449,270106	Rpsa,Rps2,Rpl21,Rpl30,Rpl32,Rpl37a,Rps12,Rps14,Rps15,Rps17,Rps18,Rps19,Rps29,Uba52,Rps3,Rps11,Rps26,Rps28,Rpl36,Rplp1,Mgst1,Rpl35a,Mrpl54,Rps23,Rps21,Rpl35,Rpl11,Rplp2,Rps20,Rpl38,Rpl41,Rps13,Mrps18c,Rps9,Rps27a,Rpl31,Rpl23a,Rpl13
1_Member	GO Biological Processes	GO:0043604	amide biosynthetic process	-28.5205	-25.5959	37/519	16785,16898,19933,19946,19951,19981,20042,20044,20054,20068,20084,20085,20090,22186,27050,27207,27370,54127,54217,56040,57808,66047,66475,66481,66489,67025,67186,67427,67671,67945,68052,68735,76846,78294,114641,268449,270106	Rpsa,Rps2,Rpl21,Rpl30,Rpl32,Rpl37a,Rps12,Rps14,Rps15,Rps17,Rps18,Rps19,Rps29,Uba52,Rps3,Rps11,Rps26,Rps28,Rpl36,Rplp1,Rpl35a,Mrpl54,Rps23,Rps21,Rpl35,Rpl11,Rplp2,Rps20,Rpl38,Rpl41,Rps13,Mrps18c,Rps9,Rps27a,Rpl31,Rpl23a,Rpl13
1_Member	Reactome Gene Sets	R-MMU-8953854	Metabolism of RNA	-27.7848	-24.8834	37/544	11811,16785,16898,19946,19951,19981,20044,20054,20068,20084,20085,20090,22186,27050,27207,27370,50783,54127,56040,57294,57808,66475,66481,66489,67025,67186,67427,67671,67678,68052,69878,76846,78294,114641,268449,270106,619547	Apobec2,Rpsa,Rps2,Rpl30,Rpl32,Rpl37a,Rps14,Rps15,Rps17,Rps18,Rps19,Rps29,Uba52,Rps3,Rps11,Rps26,Lsm4,Rps28,Rplp1,Rps27,Rpl35a,Rps23,Rps21,Rpl35,Rpl11,Rplp2,Rps20,Rpl38,Lsm3,Rps13,Snrpf,Rps9,Rps27a,Rpl31,Rpl23a,Rpl13,Rpl34-ps1
1_Member	Reactome Gene Sets	R-MMU-72649	Translation initiation complex formation	-27.7524	-24.8834	19/58	16785,16898,20044,20054,20068,20084,20085,20090,22186,27050,27207,27370,54127,57294,66475,66481,67427,68052,76846	Rpsa,Rps2,Rps14,Rps15,Rps17,Rps18,Rps19,Rps29,Uba52,Rps3,Rps11,Rps26,Rps28,Rps27,Rps23,Rps21,Rps20,Rps13,Rps9
1_Member	Reactome Gene Sets	R-MMU-72702	Ribosomal scanning and start codon recognition	-27.7524	-24.8834	19/58	16785,16898,20044,20054,20068,20084,20085,20090,22186,27050,27207,27370,54127,57294,66475,66481,67427,68052,76846	Rpsa,Rps2,Rps14,Rps15,Rps17,Rps18,Rps19,Rps29,Uba52,Rps3,Rps11,Rps26,Rps28,Rps27,Rps23,Rps21,Rps20,Rps13,Rps9
1_Member	Reactome Gene Sets	R-MMU-72662	Activation of the mRNA upon binding of the cap-binding complex and eIFs, and subsequent binding to 43S	-27.5857	-24.7338	19/59	16785,16898,20044,20054,20068,20084,20085,20090,22186,27050,27207,27370,54127,57294,66475,66481,67427,68052,76846	Rpsa,Rps2,Rps14,Rps15,Rps17,Rps18,Rps19,Rps29,Uba52,Rps3,Rps11,Rps26,Rps28,Rps27,Rps23,Rps21,Rps20,Rps13,Rps9
1_Member	GO Biological Processes	GO:0034645	cellular macromolecule biosynthetic process	-23.7506	-20.915	38/759	16785,16898,19933,19946,19951,19981,20042,20044,20054,20068,20084,20085,20090,22186,27050,27207,27370,54127,54217,56040,57808,66047,66475,66481,66489,67025,67186,67427,67671,67945,68052,68563,68735,76846,78294,114641,268449,270106	Rpsa,Rps2,Rpl21,Rpl30,Rpl32,Rpl37a,Rps12,Rps14,Rps15,Rps17,Rps18,Rps19,Rps29,Uba52,Rps3,Rps11,Rps26,Rps28,Rpl36,Rplp1,Rpl35a,Mrpl54,Rps23,Rps21,Rpl35,Rpl11,Rplp2,Rps20,Rpl38,Rpl41,Rps13,Dpm3,Mrps18c,Rps9,Rps27a,Rpl31,Rpl23a,Rpl13
1_Member	WikiPathways	WP310	mRNA processing	-7.70077	-4.99011	16/455	19951,20044,20090,24067,27207,50783,54127,57294,66475,67025,67427,67671,68052,69878,76846,78304	Rpl32,Rps14,Rps29,Srp54a,Rps11,Lsm4,Rps28,Rps27,Rps23,Rpl11,Rps20,Rpl38,Rps13,Snrpf,Rps9,Naa38
2_Summary	GO Biological Processes	GO:0000028	ribosomal small subunit assembly	-12.7215	-9.90174	8/20	16785,16898,20044,20054,20085,54127,57294,67671,67025,268449,20068,66481,50783,69878,57808,66489,27050,66475,67678,76411,227753,11811	Rpsa,Rps2,Rps14,Rps15,Rps19,Rps28,Rps27,Rpl38,Rpl11,Rpl23a,Rps17,Rps21,Lsm4,Snrpf,Rpl35a,Rpl35,Rps3,Rps23,Lsm3,Ift43,Gsn,Apobec2
2_Member	GO Biological Processes	GO:0000028	ribosomal small subunit assembly	-12.7215	-9.90174	8/20	16785,16898,20044,20054,20085,54127,57294,67671	Rpsa,Rps2,Rps14,Rps15,Rps19,Rps28,Rps27,Rpl38
2_Member	GO Biological Processes	GO:0042255	ribosome assembly	-11.3643	-8.55976	10/62	16785,16898,20044,20054,20085,54127,57294,67025,67671,268449	Rpsa,Rps2,Rps14,Rps15,Rps19,Rps28,Rps27,Rpl11,Rpl38,Rpl23a
2_Member	GO Biological Processes	GO:0042274	ribosomal small subunit biogenesis	-10.6271	-7.83727	10/73	16785,16898,20044,20054,20068,20085,54127,57294,66481,67671	Rpsa,Rps2,Rps14,Rps15,Rps17,Rps19,Rps28,Rps27,Rps21,Rpl38
2_Member	GO Biological Processes	GO:0022618	ribonucleoprotein complex assembly	-9.24879	-6.4732	12/169	16785,16898,20044,20054,20085,50783,54127,57294,67025,67671,69878,268449	Rpsa,Rps2,Rps14,Rps15,Rps19,Lsm4,Rps28,Rps27,Rpl11,Rpl38,Snrpf,Rpl23a
2_Member	GO Biological Processes	GO:0071826	ribonucleoprotein complex subunit organization	-9.01764	-6.25583	12/177	16785,16898,20044,20054,20085,50783,54127,57294,67025,67671,69878,268449	Rpsa,Rps2,Rps14,Rps15,Rps19,Lsm4,Rps28,Rps27,Rpl11,Rpl38,Snrpf,Rpl23a
2_Member	GO Biological Processes	GO:0042254	ribosome biogenesis	-8.53132	-5.78287	14/289	16785,16898,20044,20054,20068,20085,54127,57294,57808,66481,66489,67025,67671,268449	Rpsa,Rps2,Rps14,Rps15,Rps17,Rps19,Rps28,Rps27,Rpl35a,Rps21,Rpl35,Rpl11,Rpl38,Rpl23a
2_Member	GO Biological Processes	GO:0022613	ribonucleoprotein complex biogenesis	-8.39781	-5.66233	16/406	16785,16898,20044,20054,20068,20085,50783,54127,57294,57808,66481,66489,67025,67671,69878,268449	Rpsa,Rps2,Rps14,Rps15,Rps17,Rps19,Lsm4,Rps28,Rps27,Rpl35a,Rps21,Rpl35,Rpl11,Rpl38,Snrpf,Rpl23a
2_Member	GO Biological Processes	GO:0140694	non-membrane-bounded organelle assembly	-8.17789	-5.455	14/308	16785,16898,20044,20054,20085,27050,50783,54127,57294,66475,67025,67671,67678,268449	Rpsa,Rps2,Rps14,Rps15,Rps19,Rps3,Lsm4,Rps28,Rps27,Rps23,Rpl11,Rpl38,Lsm3,Rpl23a
2_Member	GO Biological Processes	GO:0006364	rRNA processing	-6.19704	-3.54286	10/208	20044,20054,20068,20085,54127,57294,57808,66481,66489,67025	Rps14,Rps15,Rps17,Rps19,Rps28,Rps27,Rpl35a,Rps21,Rpl35,Rpl11
2_Member	GO Biological Processes	GO:0016072	rRNA metabolic process	-5.61806	-3.03234	10/241	20044,20054,20068,20085,54127,57294,57808,66481,66489,67025	Rps14,Rps15,Rps17,Rps19,Rps28,Rps27,Rpl35a,Rps21,Rpl35,Rpl11
2_Member	GO Biological Processes	GO:0070925	organelle assembly	-4.70005	-2.21124	16/770	16785,16898,20044,20054,20085,27050,50783,54127,57294,66475,67025,67671,67678,76411,227753,268449	Rpsa,Rps2,Rps14,Rps15,Rps19,Rps3,Lsm4,Rps28,Rps27,Rps23,Rpl11,Rpl38,Lsm3,Ift43,Gsn,Rpl23a
2_Member	GO Biological Processes	GO:0034470	ncRNA processing	-4.01558	-1.65171	10/370	20044,20054,20068,20085,54127,57294,57808,66481,66489,67025	Rps14,Rps15,Rps17,Rps19,Rps28,Rps27,Rpl35a,Rps21,Rpl35,Rpl11
2_Member	GO Biological Processes	GO:0030490	maturation of SSU-rRNA	-3.60213	-1.27469	4/50	20044,20085,54127,66481	Rps14,Rps19,Rps28,Rps21
2_Member	GO Biological Processes	GO:0006396	RNA processing	-3.41761	-1.1097	14/796	11811,20044,20054,20068,20085,50783,54127,57294,57808,66481,66489,67025,67678,69878	Apobec2,Rps14,Rps15,Rps17,Rps19,Lsm4,Rps28,Rps27,Rpl35a,Rps21,Rpl35,Rpl11,Lsm3,Snrpf
2_Member	GO Biological Processes	GO:0034660	ncRNA metabolic process	-3.05014	-0.783183	10/490	20044,20054,20068,20085,54127,57294,57808,66481,66489,67025	Rps14,Rps15,Rps17,Rps19,Rps28,Rps27,Rpl35a,Rps21,Rpl35,Rpl11
2_Member	GO Biological Processes	GO:0000462	maturation of SSU-rRNA from tricistronic rRNA transcript (SSU-rRNA, 5.8S rRNA, LSU-rRNA)	-2.85757	-0.607646	3/36	20044,20085,66481	Rps14,Rps19,Rps21
3_Summary	WikiPathways	WP295	Electron transport chain	-6.97616	-4.2774	8/93	12859,17991,22228,22272,66414,66594,230075,407785,67267,68332,208501,100503890,20917,67184,20422,22186,78294,14635,57319,66401,66422,54683,66174,67880,56615,14710,66169,67067,68563	Cox5b,Ndufa2,Ucp2,Uqcrq,Ndufa12,Uqcr11,Ndufb6,Ndufs6,Uqcc2,Sdhaf1,Ndufaf8,Pet100,Suclg2,Ndufa13,Sem1,Uba52,Rps27a,Galk1,Smpdl3a,Nudt2,Dctpp1,Prdx5,Nudt14,Dcxr,Mgst1,Gngt2,Tomm7,Romo1,Dpm3
3_Member	WikiPathways	WP295	Electron transport chain	-6.97616	-4.2774	8/93	12859,17991,22228,22272,66414,66594,230075,407785	Cox5b,Ndufa2,Ucp2,Uqcrq,Ndufa12,Uqcr11,Ndufb6,Ndufs6
3_Member	GO Biological Processes	GO:0033108	mitochondrial respiratory chain complex assembly	-6.93975	-4.25258	8/94	17991,66414,67267,68332,208501,230075,407785,100503890	Ndufa2,Ndufa12,Uqcc2,Sdhaf1,Ndufaf8,Ndufb6,Ndufs6,Pet100
3_Member	GO Biological Processes	GO:0009060	aerobic respiration	-6.53116	-3.85526	9/146	12859,17991,20917,22272,66414,66594,67184,230075,407785	Cox5b,Ndufa2,Suclg2,Uqcrq,Ndufa12,Uqcr11,Ndufa13,Ndufb6,Ndufs6
3_Member	GO Biological Processes	GO:0006119	oxidative phosphorylation	-6.50202	-3.83712	8/107	12859,17991,22272,66414,66594,67184,230075,407785	Cox5b,Ndufa2,Uqcrq,Ndufa12,Uqcr11,Ndufa13,Ndufb6,Ndufs6
3_Member	Reactome Gene Sets	R-MMU-163200	Respiratory electron transport, ATP synthesis by chemiosmotic coupling, and heat production by uncoupling proteins.	-6.17536	-3.53165	8/118	17991,22228,22272,66414,66594,67184,230075,407785	Ndufa2,Ucp2,Uqcrq,Ndufa12,Uqcr11,Ndufa13,Ndufb6,Ndufs6
3_Member	KEGG Pathway	mmu05012	Parkinson disease - Mus musculus (house mouse)	-6.14879	-3.5153	11/264	12859,17991,20422,22186,22272,66414,66594,67184,78294,230075,407785	Cox5b,Ndufa2,Sem1,Uba52,Uqcrq,Ndufa12,Uqcr11,Ndufa13,Rps27a,Ndufb6,Ndufs6
3_Member	Reactome Gene Sets	R-MMU-1428517	The citric acid (TCA) cycle and respiratory electron transport	-6.08255	-3.45905	9/165	17991,20917,22228,22272,66414,66594,67184,230075,407785	Ndufa2,Suclg2,Ucp2,Uqcrq,Ndufa12,Uqcr11,Ndufa13,Ndufb6,Ndufs6
3_Member	GO Biological Processes	GO:0045333	cellular respiration	-5.76774	-3.15399	9/180	12859,17991,20917,22272,66414,66594,67184,230075,407785	Cox5b,Ndufa2,Suclg2,Uqcrq,Ndufa12,Uqcr11,Ndufa13,Ndufb6,Ndufs6
3_Member	KEGG Pathway	mmu00190	Oxidative phosphorylation - Mus musculus (house mouse)	-5.73195	-3.12775	8/135	12859,17991,22272,66414,66594,67184,230075,407785	Cox5b,Ndufa2,Uqcrq,Ndufa12,Uqcr11,Ndufa13,Ndufb6,Ndufs6
3_Member	Reactome Gene Sets	R-MMU-611105	Respiratory electron transport	-5.70905	-3.11419	7/95	17991,22272,66414,66594,67184,230075,407785	Ndufa2,Uqcrq,Ndufa12,Uqcr11,Ndufa13,Ndufb6,Ndufs6
3_Member	GO Biological Processes	GO:0042775	mitochondrial ATP synthesis coupled electron transport	-5.53674	-2.95998	6/65	12859,22272,66414,66594,230075,407785	Cox5b,Uqcrq,Ndufa12,Uqcr11,Ndufb6,Ndufs6
3_Member	CORUM	CORUM:381	Respiratory chain complex I, mitochondrial	-5.52459	-2.9566	5/37	17991,66414,67184,230075,407785	Ndufa2,Ndufa12,Ndufa13,Ndufb6,Ndufs6
3_Member	GO Biological Processes	GO:0042773	ATP synthesis coupled electron transport	-5.45895	-2.89956	6/67	12859,22272,66414,66594,230075,407785	Cox5b,Uqcrq,Ndufa12,Uqcr11,Ndufb6,Ndufs6
3_Member	CORUM	CORUM:382	Respiratory chain complex I, mitochondrial	-5.35213	-2.80118	5/40	17991,66414,67184,230075,407785	Ndufa2,Ndufa12,Ndufa13,Ndufb6,Ndufs6
3_Member	KEGG Pathway	mmu04932	Non-alcoholic fatty liver disease - Mus musculus (house mouse)	-5.26364	-2.72095	8/156	12859,17991,22272,66414,66594,67184,230075,407785	Cox5b,Ndufa2,Uqcrq,Ndufa12,Uqcr11,Ndufa13,Ndufb6,Ndufs6
3_Member	GO Biological Processes	GO:0009141	nucleoside triphosphate metabolic process	-5.18599	-2.65142	9/212	14635,17991,57319,66401,66414,66422,67184,230075,407785	Galk1,Ndufa2,Smpdl3a,Nudt2,Ndufa12,Dctpp1,Ndufa13,Ndufb6,Ndufs6
3_Member	GO Biological Processes	GO:0006753	nucleoside phosphate metabolic process	-5.02938	-2.50593	13/486	14635,17991,20917,54683,57319,66174,66401,66414,66422,67184,67880,230075,407785	Galk1,Ndufa2,Suclg2,Prdx5,Smpdl3a,Nudt14,Nudt2,Ndufa12,Dctpp1,Ndufa13,Dcxr,Ndufb6,Ndufs6
3_Member	KEGG Pathway	mmu05208	Chemical carcinogenesis - reactive oxygen species - Mus musculus (house mouse)	-5.02471	-2.50593	9/222	12859,17991,22272,56615,66414,66594,67184,230075,407785	Cox5b,Ndufa2,Uqcrq,Mgst1,Ndufa12,Uqcr11,Ndufa13,Ndufb6,Ndufs6
3_Member	GO Biological Processes	GO:0006754	ATP biosynthetic process	-4.91595	-2.40486	6/83	17991,66401,66414,67184,230075,407785	Ndufa2,Nudt2,Ndufa12,Ndufa13,Ndufb6,Ndufs6
3_Member	KEGG Pathway	mmu04714	Thermogenesis - Mus musculus (house mouse)	-4.88661	-2.38308	9/231	12859,17991,22272,66414,66594,67184,208501,230075,407785	Cox5b,Ndufa2,Uqcrq,Ndufa12,Uqcr11,Ndufa13,Ndufaf8,Ndufb6,Ndufs6
3_Member	GO Biological Processes	GO:0019646	aerobic electron transport chain	-4.70014	-2.21124	5/54	12859,22272,66594,230075,407785	Cox5b,Uqcrq,Uqcr11,Ndufb6,Ndufs6
3_Member	GO Biological Processes	GO:0022904	respiratory electron transport chain	-4.68632	-2.20469	6/91	12859,22272,66414,66594,230075,407785	Cox5b,Uqcrq,Ndufa12,Uqcr11,Ndufb6,Ndufs6
3_Member	GO Biological Processes	GO:0015980	energy derivation by oxidation of organic compounds	-4.6284	-2.15383	9/249	12859,17991,20917,22272,66414,66594,67184,230075,407785	Cox5b,Ndufa2,Suclg2,Uqcrq,Ndufa12,Uqcr11,Ndufa13,Ndufb6,Ndufs6
3_Member	GO Biological Processes	GO:0009206	purine ribonucleoside triphosphate biosynthetic process	-4.60593	-2.13831	6/94	17991,66401,66414,67184,230075,407785	Ndufa2,Nudt2,Ndufa12,Ndufa13,Ndufb6,Ndufs6
3_Member	Reactome Gene Sets	R-MMU-6799198	Complex I biogenesis	-4.58464	-2.12572	5/57	17991,66414,67184,230075,407785	Ndufa2,Ndufa12,Ndufa13,Ndufb6,Ndufs6
3_Member	GO Biological Processes	GO:0009145	purine nucleoside triphosphate biosynthetic process	-4.57977	-2.12572	6/95	17991,66401,66414,67184,230075,407785	Ndufa2,Nudt2,Ndufa12,Ndufa13,Ndufb6,Ndufs6
3_Member	GO Biological Processes	GO:0055086	nucleobase-containing small molecule metabolic process	-4.54853	-2.11316	13/540	14635,17991,20917,54683,57319,66174,66401,66414,66422,67184,67880,230075,407785	Galk1,Ndufa2,Suclg2,Prdx5,Smpdl3a,Nudt14,Nudt2,Ndufa12,Dctpp1,Ndufa13,Dcxr,Ndufb6,Ndufs6
3_Member	GO Biological Processes	GO:0010257	NADH dehydrogenase complex assembly	-4.54761	-2.11316	5/58	17991,66414,208501,230075,407785	Ndufa2,Ndufa12,Ndufaf8,Ndufb6,Ndufs6
3_Member	GO Biological Processes	GO:0032981	mitochondrial respiratory chain complex I assembly	-4.54761	-2.11316	5/58	17991,66414,208501,230075,407785	Ndufa2,Ndufa12,Ndufaf8,Ndufb6,Ndufs6
3_Member	GO Biological Processes	GO:0009201	ribonucleoside triphosphate biosynthetic process	-4.47809	-2.04998	6/99	17991,66401,66414,67184,230075,407785	Ndufa2,Nudt2,Ndufa12,Ndufa13,Ndufb6,Ndufs6
3_Member	GO Biological Processes	GO:0042776	proton motive force-driven mitochondrial ATP synthesis	-4.40621	-1.99517	5/62	17991,66414,67184,230075,407785	Ndufa2,Ndufa12,Ndufa13,Ndufb6,Ndufs6
3_Member	GO Biological Processes	GO:0022900	electron transport chain	-4.40479	-1.99517	6/102	12859,22272,66414,66594,230075,407785	Cox5b,Uqcrq,Ndufa12,Uqcr11,Ndufb6,Ndufs6
3_Member	KEGG Pathway	mmu05020	Prion disease - Mus musculus (house mouse)	-4.37872	-1.97509	9/268	12859,17991,20422,22272,66414,66594,67184,230075,407785	Cox5b,Ndufa2,Sem1,Uqcrq,Ndufa12,Uqcr11,Ndufa13,Ndufb6,Ndufs6
3_Member	KEGG Pathway	mmu05415	Diabetic cardiomyopathy - Mus musculus (house mouse)	-4.31529	-1.91756	8/211	12859,17991,22272,66414,66594,67184,230075,407785	Cox5b,Ndufa2,Uqcrq,Ndufa12,Uqcr11,Ndufa13,Ndufb6,Ndufs6
3_Member	GO Biological Processes	GO:0006091	generation of precursor metabolites and energy	-4.28859	-1.89669	10/343	12859,14635,17991,20917,22272,66414,66594,67184,230075,407785	Cox5b,Galk1,Ndufa2,Suclg2,Uqcrq,Ndufa12,Uqcr11,Ndufa13,Ndufb6,Ndufs6
3_Member	GO Biological Processes	GO:0015986	proton motive force-driven ATP synthesis	-4.24294	-1.85679	5/67	17991,66414,67184,230075,407785	Ndufa2,Ndufa12,Ndufa13,Ndufb6,Ndufs6
3_Member	GO Biological Processes	GO:0009142	nucleoside triphosphate biosynthetic process	-4.22056	-1.84009	6/110	17991,66401,66414,67184,230075,407785	Ndufa2,Nudt2,Ndufa12,Ndufa13,Ndufb6,Ndufs6
3_Member	GO Biological Processes	GO:0046034	ATP metabolic process	-4.20951	-1.83465	7/161	14635,17991,66401,66414,67184,230075,407785	Galk1,Ndufa2,Nudt2,Ndufa12,Ndufa13,Ndufb6,Ndufs6
3_Member	KEGG Pathway	mmu05016	Huntington disease - Mus musculus (house mouse)	-3.98081	-1.62234	9/302	12859,17991,20422,22272,66414,66594,67184,230075,407785	Cox5b,Ndufa2,Sem1,Uqcrq,Ndufa12,Uqcr11,Ndufa13,Ndufb6,Ndufs6
3_Member	KEGG Pathway	mmu05022	Pathways of neurodegeneration - multiple diseases - Mus musculus (house mouse)	-3.80613	-1.45298	11/471	12859,17991,20422,22186,22272,66414,66594,67184,78294,230075,407785	Cox5b,Ndufa2,Sem1,Uba52,Uqcrq,Ndufa12,Uqcr11,Ndufa13,Rps27a,Ndufb6,Ndufs6
3_Member	GO Biological Processes	GO:0009205	purine ribonucleoside triphosphate metabolic process	-3.78903	-1.44115	7/188	14635,17991,66401,66414,67184,230075,407785	Galk1,Ndufa2,Nudt2,Ndufa12,Ndufa13,Ndufb6,Ndufs6
3_Member	GO Biological Processes	GO:0009117	nucleotide metabolic process	-3.74271	-1.40003	11/479	14635,17991,20917,54683,66401,66414,66422,67184,67880,230075,407785	Galk1,Ndufa2,Suclg2,Prdx5,Nudt2,Ndufa12,Dctpp1,Ndufa13,Dcxr,Ndufb6,Ndufs6
3_Member	GO Biological Processes	GO:0009144	purine nucleoside triphosphate metabolic process	-3.70513	-1.37266	7/194	14635,17991,66401,66414,67184,230075,407785	Galk1,Ndufa2,Nudt2,Ndufa12,Ndufa13,Ndufb6,Ndufs6
3_Member	GO Biological Processes	GO:0009199	ribonucleoside triphosphate metabolic process	-3.70513	-1.37266	7/194	14635,17991,66401,66414,67184,230075,407785	Galk1,Ndufa2,Nudt2,Ndufa12,Ndufa13,Ndufb6,Ndufs6
3_Member	KEGG Pathway	mmu04723	Retrograde endocannabinoid signaling - Mus musculus (house mouse)	-3.51387	-1.1963	6/148	14710,17991,66414,67184,230075,407785	Gngt2,Ndufa2,Ndufa12,Ndufa13,Ndufb6,Ndufs6
3_Member	KEGG Pathway	mmu05014	Amyotrophic lateral sclerosis - Mus musculus (house mouse)	-3.33694	-1.03377	9/369	12859,17991,20422,22272,66414,66594,67184,230075,407785	Cox5b,Ndufa2,Sem1,Uqcrq,Ndufa12,Uqcr11,Ndufa13,Ndufb6,Ndufs6
3_Member	GO Biological Processes	GO:0007005	mitochondrion organization	-3.25302	-0.959183	10/461	17991,66169,66414,67067,67267,68332,208501,230075,407785,100503890	Ndufa2,Tomm7,Ndufa12,Romo1,Uqcc2,Sdhaf1,Ndufaf8,Ndufb6,Ndufs6,Pet100
3_Member	KEGG Pathway	mmu05010	Alzheimer disease - Mus musculus (house mouse)	-3.22088	-0.931647	9/383	12859,17991,20422,22272,66414,66594,67184,230075,407785	Cox5b,Ndufa2,Sem1,Uqcrq,Ndufa12,Uqcr11,Ndufa13,Ndufb6,Ndufs6
3_Member	GO Biological Processes	GO:0019693	ribose phosphate metabolic process	-3.1728	-0.88811	9/389	14635,17991,20917,66174,66401,66414,67184,230075,407785	Galk1,Ndufa2,Suclg2,Nudt14,Nudt2,Ndufa12,Ndufa13,Ndufb6,Ndufs6
3_Member	GO Biological Processes	GO:0009152	purine ribonucleotide biosynthetic process	-3.16776	-0.887572	6/172	17991,66401,66414,67184,230075,407785	Ndufa2,Nudt2,Ndufa12,Ndufa13,Ndufb6,Ndufs6
3_Member	GO Biological Processes	GO:0006164	purine nucleotide biosynthetic process	-3.05233	-0.783183	6/181	17991,66401,66414,67184,230075,407785	Ndufa2,Nudt2,Ndufa12,Ndufa13,Ndufb6,Ndufs6
3_Member	GO Biological Processes	GO:0009260	ribonucleotide biosynthetic process	-3.01535	-0.752713	6/184	17991,66401,66414,67184,230075,407785	Ndufa2,Nudt2,Ndufa12,Ndufa13,Ndufb6,Ndufs6
3_Member	GO Biological Processes	GO:0072522	purine-containing compound biosynthetic process	-2.9553	-0.696935	6/189	17991,66401,66414,67184,230075,407785	Ndufa2,Nudt2,Ndufa12,Ndufa13,Ndufb6,Ndufs6
3_Member	GO Biological Processes	GO:0046390	ribose phosphate biosynthetic process	-2.9086	-0.654477	6/193	17991,66401,66414,67184,230075,407785	Ndufa2,Nudt2,Ndufa12,Ndufa13,Ndufb6,Ndufs6
3_Member	GO Biological Processes	GO:0009150	purine ribonucleotide metabolic process	-2.77871	-0.541133	8/358	14635,17991,20917,66401,66414,67184,230075,407785	Galk1,Ndufa2,Suclg2,Nudt2,Ndufa12,Ndufa13,Ndufb6,Ndufs6
3_Member	GO Biological Processes	GO:0006163	purine nucleotide metabolic process	-2.66769	-0.446057	8/373	14635,17991,20917,66401,66414,67184,230075,407785	Galk1,Ndufa2,Suclg2,Nudt2,Ndufa12,Ndufa13,Ndufb6,Ndufs6
3_Member	GO Biological Processes	GO:0009259	ribonucleotide metabolic process	-2.63198	-0.414238	8/378	14635,17991,20917,66401,66414,67184,230075,407785	Galk1,Ndufa2,Suclg2,Nudt2,Ndufa12,Ndufa13,Ndufb6,Ndufs6
3_Member	GO Biological Processes	GO:0009165	nucleotide biosynthetic process	-2.54424	-0.334183	6/228	17991,66401,66414,67184,230075,407785	Ndufa2,Nudt2,Ndufa12,Ndufa13,Ndufb6,Ndufs6
3_Member	GO Biological Processes	GO:1901293	nucleoside phosphate biosynthetic process	-2.48867	-0.282408	6/234	17991,66401,66414,67184,230075,407785	Ndufa2,Nudt2,Ndufa12,Ndufa13,Ndufb6,Ndufs6
3_Member	GO Biological Processes	GO:0072521	purine-containing compound metabolic process	-2.4365	-0.23773	8/407	14635,17991,20917,66401,66414,67184,230075,407785	Galk1,Ndufa2,Suclg2,Nudt2,Ndufa12,Ndufa13,Ndufb6,Ndufs6
3_Member	WikiPathways	WP1248	Oxidative phosphorylation	-2.35155	-0.156475	3/54	17991,230075,407785	Ndufa2,Ndufb6,Ndufs6
3_Member	GO Biological Processes	GO:0090407	organophosphate biosynthetic process	-2.0599	0	8/472	17991,66401,66414,67184,67880,68563,230075,407785	Ndufa2,Nudt2,Ndufa12,Ndufa13,Dcxr,Dpm3,Ndufb6,Ndufs6
4_Summary	GO Biological Processes	GO:1901798	positive regulation of signal transduction by p53 class mediator	-4.42751	-2.00565	4/31	15248,20054,67025,67427	Hic1,Rps15,Rpl11,Rps20
4_Member	GO Biological Processes	GO:1901798	positive regulation of signal transduction by p53 class mediator	-4.42751	-2.00565	4/31	15248,20054,67025,67427	Hic1,Rps15,Rpl11,Rps20
4_Member	GO Biological Processes	GO:1901796	regulation of signal transduction by p53 class mediator	-2.80684	-0.561071	4/81	15248,20054,67025,67427	Hic1,Rps15,Rpl11,Rps20
5_Summary	GO Biological Processes	GO:0042273	ribosomal large subunit biogenesis	-4.18135	-1.81202	5/69	57808,66489,67025,67671,268449	Rpl35a,Rpl35,Rpl11,Rpl38,Rpl23a
5_Member	GO Biological Processes	GO:0042273	ribosomal large subunit biogenesis	-4.18135	-1.81202	5/69	57808,66489,67025,67671,268449	Rpl35a,Rpl35,Rpl11,Rpl38,Rpl23a
5_Member	GO Biological Processes	GO:0000027	ribosomal large subunit assembly	-3.32819	-1.02971	3/25	67025,67671,268449	Rpl11,Rpl38,Rpl23a
6_Summary	GO Biological Processes	GO:0006979	response to oxidative stress	-3.55877	-1.23629	9/344	11629,11927,22228,27050,54683,56615,66414,67067,67689	Aif1,Atox1,Ucp2,Rps3,Prdx5,Mgst1,Ndufa12,Romo1,Aldh3b1
6_Member	GO Biological Processes	GO:0006979	response to oxidative stress	-3.55877	-1.23629	9/344	11629,11927,22228,27050,54683,56615,66414,67067,67689	Aif1,Atox1,Ucp2,Rps3,Prdx5,Mgst1,Ndufa12,Romo1,Aldh3b1
6_Member	GO Biological Processes	GO:0034599	cellular response to oxidative stress	-2.72239	-0.496822	6/210	11629,27050,54683,56615,67067,67689	Aif1,Rps3,Prdx5,Mgst1,Romo1,Aldh3b1
6_Member	GO Biological Processes	GO:0062197	cellular response to chemical stress	-2.18904	-0.00486371	6/270	11629,27050,54683,56615,67067,67689	Aif1,Rps3,Prdx5,Mgst1,Romo1,Aldh3b1
7_Summary	Reactome Gene Sets	R-MMU-5205685	PINK1-PRKN Mediated Mitophagy	-3.49656	-1.18384	3/22	22186,66169,78294,16331,54683,66401,233016,28200	Uba52,Tomm7,Rps27a,Inpp5d,Prdx5,Nudt2,Blvrb,Dhrs4
7_Member	Reactome Gene Sets	R-MMU-5205685	PINK1-PRKN Mediated Mitophagy	-3.49656	-1.18384	3/22	22186,66169,78294	Uba52,Tomm7,Rps27a
7_Member	Reactome Gene Sets	R-MMU-5205647	Mitophagy	-3.13492	-0.859186	3/29	22186,66169,78294	Uba52,Tomm7,Rps27a
7_Member	Reactome Gene Sets	R-MMU-512988	Interleukin-3, Interleukin-5 and GM-CSF signaling	-2.72426	-0.496822	3/40	16331,22186,78294	Inpp5d,Uba52,Rps27a
7_Member	Reactome Gene Sets	R-MMU-9711123	Cellular response to chemical stress	-2.55759	-0.343704	5/156	22186,54683,66401,78294,233016	Uba52,Prdx5,Nudt2,Rps27a,Blvrb
7_Member	Reactome Gene Sets	R-MMU-9033241	Peroxisomal protein import	-2.12697	0	3/65	22186,28200,78294	Uba52,Dhrs4,Rps27a
7_Member	Reactome Gene Sets	R-MMU-9663891	Selective autophagy	-2.12697	0	3/65	22186,66169,78294	Uba52,Tomm7,Rps27a
7_Member	KEGG Pathway	mmu04137	Mitophagy - animal - Mus musculus (house mouse)	-2.07305	0	3/68	22186,66169,78294	Uba52,Tomm7,Rps27a
8_Summary	GO Biological Processes	GO:1990542	mitochondrial transmembrane transport	-2.78717	-0.545511	4/82	22117,22228,66169,67067,24067	Tst,Ucp2,Tomm7,Romo1,Srp54a
8_Member	GO Biological Processes	GO:1990542	mitochondrial transmembrane transport	-2.78717	-0.545511	4/82	22117,22228,66169,67067	Tst,Ucp2,Tomm7,Romo1
8_Member	GO Biological Processes	GO:0065002	intracellular protein transmembrane transport	-2.32912	-0.137709	3/55	24067,66169,67067	Srp54a,Tomm7,Romo1
8_Member	GO Biological Processes	GO:0071806	protein transmembrane transport	-2.24371	-0.0559287	3/59	24067,66169,67067	Srp54a,Tomm7,Romo1
9_Summary	GO Biological Processes	GO:0031640	killing of cells of another organism	-2.76776	-0.53422	4/83	19946,20085,56838,67067	Rpl30,Rps19,Ccl28,Romo1
9_Member	GO Biological Processes	GO:0031640	killing of cells of another organism	-2.76776	-0.53422	4/83	19946,20085,56838,67067	Rpl30,Rps19,Ccl28,Romo1
9_Member	GO Biological Processes	GO:0061844	antimicrobial humoral immune response mediated by antimicrobial peptide	-2.07223	0	4/130	19946,20085,56838,67067	Rpl30,Rps19,Ccl28,Romo1
10_Summary	CORUM	CORUM:3047	Parvulin-associated pre-rRNP complex	-2.4461	-0.243598	3/50	19933,27050,270106	Rpl21,Rps3,Rpl13
10_Member	CORUM	CORUM:3047	Parvulin-associated pre-rRNP complex	-2.4461	-0.243598	3/50	19933,27050,270106	Rpl21,Rps3,Rpl13
11_Summary	GO Biological Processes	GO:0046700	heterocycle catabolic process	-2.01634	0	6/294	50783,57319,66422,67678,68209,233016	Lsm4,Smpdl3a,Dctpp1,Lsm3,Rnaseh2c,Blvrb
11_Member	GO Biological Processes	GO:0046700	heterocycle catabolic process	-2.01634	0	6/294	50783,57319,66422,67678,68209,233016	Lsm4,Smpdl3a,Dctpp1,Lsm3,Rnaseh2c,Blvrb

## Sheet: Table S7
Table S7: Functional analysis of the up-regulated genes in Cluster 5 of WT.
GroupID	Category	Term	Description	LogP	Log(q-value)	InTerm_InList	Genes	Symbols
1_Summary	GO Biological Processes	GO:0051607	defense response to virus	-22.4011	-18.3838	28/236	15945,15957,15958,15959,16160,17454,17857,17858,18854,19106,20821,23960,23961,58185,71586,71956,74482,74568,76681,78781,98999,142980,229900,230073,237886,246729,384309,667370,18987,21822,12981,12985,13649,15139,17392,20344,625018,12571,12575,17869,22035,13709,14182,15507,16410,17472,19225,54448,60533,229898,260315,100040462,15039,110557	Cxcl10,Ifit1,Ifit2,Ifit3,Il12b,Mov10,Mx1,Mx2,Pml,Eif2ak2,Trim21,Oas1g,Oas1b,Rsad2,Ifih1,Rnf135,Ifitm7,Mlkl,Trim12a,Zc3hav1,Znfx1,Tlr3,Gbp7,Rigi,Slfn9,Oas1h,Trim56,Ifit3b,Pou2f2,Tgtp1,Csf2,Csf3,Egfr,Hc,Mmp3,Selp,C4a,Cdk6,Cdkn1a,Myc,Tnfsf10,Elf1,Fgfr1,Hspb1,Itgav,Gbp4,Ptgs2,Il36a,Cd274,Gbp5,Nav3,Mndal,H2-T22,H2-Q6
1_Member	GO Biological Processes	GO:0051607	defense response to virus	-22.4011	-18.3838	28/236	15945,15957,15958,15959,16160,17454,17857,17858,18854,19106,20821,23960,23961,58185,71586,71956,74482,74568,76681,78781,98999,142980,229900,230073,237886,246729,384309,667370	Cxcl10,Ifit1,Ifit2,Ifit3,Il12b,Mov10,Mx1,Mx2,Pml,Eif2ak2,Trim21,Oas1g,Oas1b,Rsad2,Ifih1,Rnf135,Ifitm7,Mlkl,Trim12a,Zc3hav1,Znfx1,Tlr3,Gbp7,Rigi,Slfn9,Oas1h,Trim56,Ifit3b
1_Member	GO Biological Processes	GO:0140546	defense response to symbiont	-22.3498	-18.3838	28/237	15945,15957,15958,15959,16160,17454,17857,17858,18854,19106,20821,23960,23961,58185,71586,71956,74482,74568,76681,78781,98999,142980,229900,230073,237886,246729,384309,667370	Cxcl10,Ifit1,Ifit2,Ifit3,Il12b,Mov10,Mx1,Mx2,Pml,Eif2ak2,Trim21,Oas1g,Oas1b,Rsad2,Ifih1,Rnf135,Ifitm7,Mlkl,Trim12a,Zc3hav1,Znfx1,Tlr3,Gbp7,Rigi,Slfn9,Oas1h,Trim56,Ifit3b
1_Member	GO Biological Processes	GO:0009615	response to virus	-21.8501	-18.0603	30/299	15945,15957,15958,15959,16160,17454,17857,17858,18854,18987,19106,20821,21822,23960,23961,58185,71586,71956,74482,74568,76681,78781,98999,142980,229900,230073,237886,246729,384309,667370	Cxcl10,Ifit1,Ifit2,Ifit3,Il12b,Mov10,Mx1,Mx2,Pml,Pou2f2,Eif2ak2,Trim21,Tgtp1,Oas1g,Oas1b,Rsad2,Ifih1,Rnf135,Ifitm7,Mlkl,Trim12a,Zc3hav1,Znfx1,Tlr3,Gbp7,Rigi,Slfn9,Oas1h,Trim56,Ifit3b
1_Member	KEGG Pathway	mmu05171	Coronavirus disease - COVID-19 - Mus musculus (house mouse)	-9.83783	-6.7955	17/248	12981,12985,13649,15139,15945,16160,17392,17857,17858,19106,20344,23960,23961,71586,142980,230073,625018	Csf2,Csf3,Egfr,Hc,Cxcl10,Il12b,Mmp3,Mx1,Mx2,Eif2ak2,Selp,Oas1g,Oas1b,Ifih1,Tlr3,Rigi,C4a
1_Member	GO Biological Processes	GO:0048525	negative regulation of viral process	-9.83202	-6.7955	12/101	19106,20821,23960,23961,58185,71586,74482,76681,78781,98999,246729,384309	Eif2ak2,Trim21,Oas1g,Oas1b,Rsad2,Ifih1,Ifitm7,Trim12a,Zc3hav1,Znfx1,Oas1h,Trim56
1_Member	KEGG Pathway	mmu05160	Hepatitis C - Mus musculus (house mouse)	-9.39841	-6.43248	14/165	12571,12575,13649,15945,15957,17857,17858,17869,19106,23960,23961,58185,142980,230073	Cdk6,Cdkn1a,Egfr,Cxcl10,Ifit1,Mx1,Mx2,Myc,Eif2ak2,Oas1g,Oas1b,Rsad2,Tlr3,Rigi
1_Member	KEGG Pathway	mmu05164	Influenza A - Mus musculus (house mouse)	-9.12656	-6.23981	14/173	12571,15945,16160,17857,17858,18854,19106,22035,23960,23961,58185,71586,142980,230073	Cdk6,Cxcl10,Il12b,Mx1,Mx2,Pml,Eif2ak2,Tnfsf10,Oas1g,Oas1b,Rsad2,Ifih1,Tlr3,Rigi
1_Member	GO Biological Processes	GO:0045071	negative regulation of viral genome replication	-8.55921	-5.76937	9/58	19106,23960,23961,58185,71586,74482,78781,98999,246729	Eif2ak2,Oas1g,Oas1b,Rsad2,Ifih1,Ifitm7,Zc3hav1,Znfx1,Oas1h
1_Member	GO Biological Processes	GO:1903900	regulation of viral life cycle	-7.80876	-5.15675	12/151	19106,20821,23960,23961,58185,71586,74482,76681,78781,98999,246729,384309	Eif2ak2,Trim21,Oas1g,Oas1b,Rsad2,Ifih1,Ifitm7,Trim12a,Zc3hav1,Znfx1,Oas1h,Trim56
1_Member	GO Biological Processes	GO:0001817	regulation of cytokine production	-7.80046	-5.15675	26/787	12981,13709,14182,15139,15507,16160,16410,17472,18854,18987,19106,19225,23960,54448,58185,60533,71586,71956,78781,142980,229898,230073,246729,260315,384309,100040462	Csf2,Elf1,Fgfr1,Hc,Hspb1,Il12b,Itgav,Gbp4,Pml,Pou2f2,Eif2ak2,Ptgs2,Oas1g,Il36a,Rsad2,Cd274,Ifih1,Rnf135,Zc3hav1,Tlr3,Gbp5,Rigi,Oas1h,Nav3,Trim56,Mndal
1_Member	GO Biological Processes	GO:0001819	positive regulation of cytokine production	-7.28742	-4.71943	20/509	12981,15139,15507,16160,18987,19106,19225,23960,54448,58185,60533,71586,71956,78781,142980,229898,230073,246729,384309,100040462	Csf2,Hc,Hspb1,Il12b,Pou2f2,Eif2ak2,Ptgs2,Oas1g,Il36a,Rsad2,Cd274,Ifih1,Rnf135,Zc3hav1,Tlr3,Gbp5,Rigi,Oas1h,Trim56,Mndal
1_Member	GO Biological Processes	GO:0050792	regulation of viral process	-7.09569	-4.54474	12/175	19106,20821,23960,23961,58185,71586,74482,76681,78781,98999,246729,384309	Eif2ak2,Trim21,Oas1g,Oas1b,Rsad2,Ifih1,Ifitm7,Trim12a,Zc3hav1,Znfx1,Oas1h,Trim56
1_Member	GO Biological Processes	GO:0045069	regulation of viral genome replication	-6.64312	-4.14129	9/95	19106,23960,23961,58185,71586,74482,78781,98999,246729	Eif2ak2,Oas1g,Oas1b,Rsad2,Ifih1,Ifitm7,Zc3hav1,Znfx1,Oas1h
1_Member	KEGG Pathway	mmu05162	Measles - Mus musculus (house mouse)	-5.07717	-2.76017	9/146	12571,16160,17857,17858,19106,23960,23961,71586,230073	Cdk6,Il12b,Mx1,Mx2,Eif2ak2,Oas1g,Oas1b,Ifih1,Rigi
1_Member	KEGG Pathway	mmu05169	Epstein-Barr virus infection - Mus musculus (house mouse)	-4.24564	-2.07559	10/231	12571,12575,15039,15945,17869,19106,23960,23961,110557,230073	Cdk6,Cdkn1a,H2-T22,Cxcl10,Myc,Eif2ak2,Oas1g,Oas1b,H2-Q6,Rigi
1_Member	KEGG Pathway	mmu05168	Herpes simplex virus 1 infection - Mus musculus (house mouse)	-2.94514	-1.12248	12/459	15039,15139,16160,18854,18987,19106,23960,23961,71586,110557,142980,230073	H2-T22,Hc,Il12b,Pml,Pou2f2,Eif2ak2,Oas1g,Oas1b,Ifih1,H2-Q6,Tlr3,Rigi
2_Summary	GO Biological Processes	GO:0035458	cellular response to interferon-beta	-19.2552	-15.5903	16/57	14469,15950,15957,15959,21822,23960,26388,55932,60440,71701,74482,100702,229900,246729,100039796,100040462,13115,16160,17472,20292,20821,229898,236573,626578,11535,98999,672511,16410,14825,20310,23961	Gbp2,Ifi203,Ifit1,Ifit3,Tgtp1,Oas1g,Ifi202b,Gbp3,Iigp1,Pnpt1,Ifitm7,Gbp6,Gbp7,Oas1h,Tgtp2,Mndal,Cyp27b1,Il12b,Gbp4,Ccl11,Trim21,Gbp5,Gbp9,Gbp10,Adm,Znfx1,Rnf213,Itgav,Cxcl1,Cxcl2,Oas1b
2_Member	GO Biological Processes	GO:0035458	cellular response to interferon-beta	-19.2552	-15.5903	16/57	14469,15950,15957,15959,21822,23960,26388,55932,60440,71701,74482,100702,229900,246729,100039796,100040462	Gbp2,Ifi203,Ifit1,Ifit3,Tgtp1,Oas1g,Ifi202b,Gbp3,Iigp1,Pnpt1,Ifitm7,Gbp6,Gbp7,Oas1h,Tgtp2,Mndal
2_Member	GO Biological Processes	GO:0035456	response to interferon-beta	-18.234	-14.666	16/65	14469,15950,15957,15959,21822,23960,26388,55932,60440,71701,74482,100702,229900,246729,100039796,100040462	Gbp2,Ifi203,Ifit1,Ifit3,Tgtp1,Oas1g,Ifi202b,Gbp3,Iigp1,Pnpt1,Ifitm7,Gbp6,Gbp7,Oas1h,Tgtp2,Mndal
2_Member	GO Biological Processes	GO:0034341	response to interferon-gamma	-10.9348	-7.7092	14/127	13115,14469,16160,17472,20292,20821,21822,55932,74482,100702,229898,229900,236573,626578	Cyp27b1,Gbp2,Il12b,Gbp4,Ccl11,Trim21,Tgtp1,Gbp3,Ifitm7,Gbp6,Gbp5,Gbp7,Gbp9,Gbp10
2_Member	GO Biological Processes	GO:0042832	defense response to protozoan	-10.1952	-7.0744	9/39	14469,16160,17472,55932,60440,100702,229900,236573,626578	Gbp2,Il12b,Gbp4,Gbp3,Iigp1,Gbp6,Gbp7,Gbp9,Gbp10
2_Member	GO Biological Processes	GO:0001562	response to protozoan	-9.68793	-6.69973	9/44	14469,16160,17472,55932,60440,100702,229900,236573,626578	Gbp2,Il12b,Gbp4,Gbp3,Iigp1,Gbp6,Gbp7,Gbp9,Gbp10
2_Member	GO Biological Processes	GO:0071346	cellular response to interferon-gamma	-7.59065	-4.96714	10/99	14469,16160,17472,20292,55932,100702,229898,229900,236573,626578	Gbp2,Il12b,Gbp4,Ccl11,Gbp3,Gbp6,Gbp5,Gbp7,Gbp9,Gbp10
2_Member	GO Biological Processes	GO:0044406	adhesion of symbiont to host	-6.93707	-4.41047	5/14	14469,55932,100702,229900,236573	Gbp2,Gbp3,Gbp6,Gbp7,Gbp9
2_Member	GO Biological Processes	GO:0042742	defense response to bacterium	-3.78727	-1.72443	14/485	11535,14469,16160,17472,23960,55932,60440,98999,100702,229900,236573,246729,626578,672511	Adm,Gbp2,Il12b,Gbp4,Oas1g,Gbp3,Iigp1,Znfx1,Gbp6,Gbp7,Gbp9,Oas1h,Gbp10,Rnf213
2_Member	GO Biological Processes	GO:0050830	defense response to Gram-positive bacterium	-3.6775	-1.64859	8/174	11535,14469,17472,55932,100702,229900,236573,626578	Adm,Gbp2,Gbp4,Gbp3,Gbp6,Gbp7,Gbp9,Gbp10
2_Member	GO Biological Processes	GO:0051701	biological process involved in interaction with host	-3.33447	-1.3918	6/107	14469,16410,55932,100702,229900,236573	Gbp2,Itgav,Gbp3,Gbp6,Gbp7,Gbp9
2_Member	KEGG Pathway	mmu04621	NOD-like receptor signaling pathway - Mus musculus (house mouse)	-3.09292	-1.22041	8/213	14469,14825,20310,23960,23961,55932,229898,229900	Gbp2,Cxcl1,Cxcl2,Oas1g,Oas1b,Gbp3,Gbp5,Gbp7
3_Summary	GO Biological Processes	GO:0035239	tube morphogenesis	-11.6709	-8.18205	31/752	11535,12156,12826,12827,12977,13614,13649,13805,14182,15117,15530,16404,16410,16776,17869,18591,18792,18854,18933,19225,20292,20349,20666,20897,21923,23892,29876,101401,239027,319197,672511,13393,14283,16775,16878,108154,12981,22329,11504,12575,17386,12955,29817,54670	Adm,Bmp2,Col4a1,Col4a2,Csf1,Edn1,Egfr,Eng,Fgfr1,Has2,Hspg2,Itga7,Itgav,Lama5,Myc,Pdgfb,Plau,Pml,Prrx1,Ptgs2,Ccl11,Sema3e,Sox11,Stra6,Tnc,Grem1,Clic4,Adamts9,Arhgap22,Gpr4,Rnf213,Dlx3,Fosl1,Lama4,Lif,Adamts6,Csf2,Vcam1,Adamts1,Cdkn1a,Mmp13,Cryab,Igfbp7,Atp8b1
3_Member	GO Biological Processes	GO:0035239	tube morphogenesis	-11.6709	-8.18205	31/752	11535,12156,12826,12827,12977,13614,13649,13805,14182,15117,15530,16404,16410,16776,17869,18591,18792,18854,18933,19225,20292,20349,20666,20897,21923,23892,29876,101401,239027,319197,672511	Adm,Bmp2,Col4a1,Col4a2,Csf1,Edn1,Egfr,Eng,Fgfr1,Has2,Hspg2,Itga7,Itgav,Lama5,Myc,Pdgfb,Plau,Pml,Prrx1,Ptgs2,Ccl11,Sema3e,Sox11,Stra6,Tnc,Grem1,Clic4,Adamts9,Arhgap22,Gpr4,Rnf213
3_Member	GO Biological Processes	GO:0001944	vasculature development	-11.129	-7.81627	27/595	11535,12826,12827,13393,13614,13805,14182,14283,15117,15530,16404,16410,16775,16878,18591,18792,18933,19225,20349,20897,23892,29876,101401,108154,239027,319197,672511	Adm,Col4a1,Col4a2,Dlx3,Edn1,Eng,Fgfr1,Fosl1,Has2,Hspg2,Itga7,Itgav,Lama4,Lif,Pdgfb,Plau,Prrx1,Ptgs2,Sema3e,Stra6,Grem1,Clic4,Adamts9,Adamts6,Arhgap22,Gpr4,Rnf213
3_Member	GO Biological Processes	GO:0001568	blood vessel development	-11.0142	-7.74725	26/556	11535,12826,12827,13393,13614,13805,14182,14283,15117,15530,16404,16410,16775,18591,18792,18933,19225,20349,20897,23892,29876,101401,108154,239027,319197,672511	Adm,Col4a1,Col4a2,Dlx3,Edn1,Eng,Fgfr1,Fosl1,Has2,Hspg2,Itga7,Itgav,Lama4,Pdgfb,Plau,Prrx1,Ptgs2,Sema3e,Stra6,Grem1,Clic4,Adamts9,Adamts6,Arhgap22,Gpr4,Rnf213
3_Member	GO Biological Processes	GO:0048514	blood vessel morphogenesis	-9.7308	-6.71911	22/450	11535,12826,12827,13614,13805,14182,15117,15530,16404,16410,18591,18792,18933,19225,20349,20897,23892,29876,101401,239027,319197,672511	Adm,Col4a1,Col4a2,Edn1,Eng,Fgfr1,Has2,Hspg2,Itga7,Itgav,Pdgfb,Plau,Prrx1,Ptgs2,Sema3e,Stra6,Grem1,Clic4,Adamts9,Arhgap22,Gpr4,Rnf213
3_Member	GO Biological Processes	GO:0001525	angiogenesis	-6.35702	-3.8894	15/331	12826,12827,13614,13805,14182,15530,16410,18792,19225,20349,23892,29876,239027,319197,672511	Col4a1,Col4a2,Edn1,Eng,Fgfr1,Hspg2,Itgav,Plau,Ptgs2,Sema3e,Grem1,Clic4,Arhgap22,Gpr4,Rnf213
3_Member	GO Biological Processes	GO:0048568	embryonic organ development	-3.96335	-1.86074	15/526	11535,12981,13614,13649,13805,14182,15530,16410,16878,17869,18591,18933,20666,20897,22329	Adm,Csf2,Edn1,Egfr,Eng,Fgfr1,Hspg2,Itgav,Lif,Myc,Pdgfb,Prrx1,Sox11,Stra6,Vcam1
3_Member	GO Biological Processes	GO:0007507	heart development	-3.92363	-1.83276	16/592	11504,11535,12156,12575,13614,13805,14182,15117,15530,17386,18591,20666,20897,22329,101401,108154	Adamts1,Adm,Bmp2,Cdkn1a,Edn1,Eng,Fgfr1,Has2,Hspg2,Mmp13,Pdgfb,Sox11,Stra6,Vcam1,Adamts9,Adamts6
3_Member	GO Biological Processes	GO:0007423	sensory organ development	-3.12667	-1.2386	15/631	12156,12826,12955,13614,13649,14182,16878,17869,18591,18933,20666,20897,29817,29876,54670	Bmp2,Col4a1,Cryab,Edn1,Egfr,Fgfr1,Lif,Myc,Pdgfb,Prrx1,Sox11,Stra6,Igfbp7,Clic4,Atp8b1
3_Member	GO Biological Processes	GO:0043583	ear development	-2.64112	-0.918225	8/251	12156,13614,14182,17869,18933,20897,29817,54670	Bmp2,Edn1,Fgfr1,Myc,Prrx1,Stra6,Igfbp7,Atp8b1
3_Member	GO Biological Processes	GO:0048598	embryonic morphogenesis	-2.1937	-0.587608	13/641	11535,13614,13805,14182,15530,16410,16776,17869,18933,20666,20897,22329,23892	Adm,Edn1,Eng,Fgfr1,Hspg2,Itgav,Lama5,Myc,Prrx1,Sox11,Stra6,Vcam1,Grem1
4_Summary	KEGG Pathway	mmu05222	Small cell lung cancer - Mus musculus (house mouse)	-11.5285	-8.10662	13/93	12571,12575,12826,12827,16400,16403,16410,16775,16776,16782,17869,19225,226519,13649,15039,16404,17857,17858,19106,21923,110557,142980,15530,12977,12985,14182,18591,12981,14825,15507,16160,20310,68794,12156,13614,18854,23871	Cdk6,Cdkn1a,Col4a1,Col4a2,Itga3,Itga6,Itgav,Lama4,Lama5,Lamc2,Myc,Ptgs2,Lamc1,Egfr,H2-T22,Itga7,Mx1,Mx2,Eif2ak2,Tnc,H2-Q6,Tlr3,Hspg2,Csf1,Csf3,Fgfr1,Pdgfb,Csf2,Cxcl1,Hspb1,Il12b,Cxcl2,Flnc,Bmp2,Edn1,Pml,Ets1
4_Member	KEGG Pathway	mmu05222	Small cell lung cancer - Mus musculus (house mouse)	-11.5285	-8.10662	13/93	12571,12575,12826,12827,16400,16403,16410,16775,16776,16782,17869,19225,226519	Cdk6,Cdkn1a,Col4a1,Col4a2,Itga3,Itga6,Itgav,Lama4,Lama5,Lamc2,Myc,Ptgs2,Lamc1
4_Member	KEGG Pathway	mmu05165	Human papillomavirus infection - Mus musculus (house mouse)	-10.6747	-7.48696	21/362	12571,12575,12826,12827,13649,15039,16400,16403,16404,16410,16775,16776,16782,17857,17858,19106,19225,21923,110557,142980,226519	Cdk6,Cdkn1a,Col4a1,Col4a2,Egfr,H2-T22,Itga3,Itga6,Itga7,Itgav,Lama4,Lama5,Lamc2,Mx1,Mx2,Eif2ak2,Ptgs2,Tnc,H2-Q6,Tlr3,Lamc1
4_Member	KEGG Pathway	mmu04512	ECM-receptor interaction - Mus musculus (house mouse)	-10.5508	-7.39776	12/88	12826,12827,15530,16400,16403,16404,16410,16775,16776,16782,21923,226519	Col4a1,Col4a2,Hspg2,Itga3,Itga6,Itga7,Itgav,Lama4,Lama5,Lamc2,Tnc,Lamc1
4_Member	KEGG Pathway	mmu04151	PI3K-Akt signaling pathway - Mus musculus (house mouse)	-9.02719	-6.15817	19/359	12571,12575,12826,12827,12977,12985,13649,14182,16400,16403,16404,16410,16775,16776,16782,17869,18591,21923,226519	Cdk6,Cdkn1a,Col4a1,Col4a2,Csf1,Csf3,Egfr,Fgfr1,Itga3,Itga6,Itga7,Itgav,Lama4,Lama5,Lamc2,Myc,Pdgfb,Tnc,Lamc1
4_Member	KEGG Pathway	mmu05146	Amoebiasis - Mus musculus (house mouse)	-8.3778	-5.62936	11/107	12826,12827,12981,14825,15507,16160,16775,16776,16782,20310,226519	Col4a1,Col4a2,Csf2,Cxcl1,Hspb1,Il12b,Lama4,Lama5,Lamc2,Cxcl2,Lamc1
4_Member	KEGG Pathway	mmu04510	Focal adhesion - Mus musculus (house mouse)	-8.27804	-5.55515	14/201	12826,12827,13649,16400,16403,16404,16410,16775,16776,16782,18591,21923,68794,226519	Col4a1,Col4a2,Egfr,Itga3,Itga6,Itga7,Itgav,Lama4,Lama5,Lamc2,Pdgfb,Tnc,Flnc,Lamc1
4_Member	WikiPathways	WP2841	Focal adhesion: PI3K-Akt-mTOR signaling pathway	-8.21028	-5.49962	17/317	12575,12826,12827,12977,12985,13649,14182,16400,16403,16404,16410,16775,16776,16782,18591,21923,226519	Cdkn1a,Col4a1,Col4a2,Csf1,Csf3,Egfr,Fgfr1,Itga3,Itga6,Itga7,Itgav,Lama4,Lama5,Lamc2,Pdgfb,Tnc,Lamc1
4_Member	WikiPathways	WP85	Focal adhesion	-7.76983	-5.13634	13/185	12826,12827,13649,16400,16403,16404,16410,16775,16776,16782,18591,21923,226519	Col4a1,Col4a2,Egfr,Itga3,Itga6,Itga7,Itgav,Lama4,Lama5,Lamc2,Pdgfb,Tnc,Lamc1
4_Member	KEGG Pathway	mmu05200	Pathways in cancer - Mus musculus (house mouse)	-7.51285	-4.89911	21/543	12156,12571,12575,12826,12827,13614,13649,14182,16160,16400,16403,16410,16775,16776,16782,17869,18591,18854,19225,23871,226519	Bmp2,Cdk6,Cdkn1a,Col4a1,Col4a2,Edn1,Egfr,Fgfr1,Il12b,Itga3,Itga6,Itgav,Lama4,Lama5,Lamc2,Myc,Pdgfb,Pml,Ptgs2,Ets1,Lamc1
4_Member	WikiPathways	WP488	Alpha 6 beta 4 integrin signaling pathway	-4.49833	-2.2648	6/66	12575,13649,16403,16776,16782,226519	Cdkn1a,Egfr,Itga6,Lama5,Lamc2,Lamc1
4_Member	KEGG Pathway	mmu05145	Toxoplasmosis - Mus musculus (house mouse)	-3.27053	-1.346	6/110	16160,16403,16775,16776,16782,226519	Il12b,Itga6,Lama4,Lama5,Lamc2,Lamc1
4_Member	WikiPathways	WP458	Inflammatory response pathway	-2.58948	-0.878895	3/30	16776,16782,226519	Lama5,Lamc2,Lamc1
5_Summary	GO Biological Processes	GO:0035455	response to interferon-alpha	-11.1895	-7.82561	9/31	15957,15958,15959,17869,19106,21822,23960,74482,246729,384309,23961,142980,15139,71701,20821,547253	Ifit1,Ifit2,Ifit3,Myc,Eif2ak2,Tgtp1,Oas1g,Ifitm7,Oas1h,Trim56,Oas1b,Tlr3,Hc,Pnpt1,Trim21,Parp14
5_Member	GO Biological Processes	GO:0035455	response to interferon-alpha	-11.1895	-7.82561	9/31	15957,15958,15959,17869,19106,21822,23960,74482,246729	Ifit1,Ifit2,Ifit3,Myc,Eif2ak2,Tgtp1,Oas1g,Ifitm7,Oas1h
5_Member	GO Biological Processes	GO:0035457	cellular response to interferon-alpha	-7.86778	-5.18061	6/19	15957,15958,15959,17869,23960,246729	Ifit1,Ifit2,Ifit3,Myc,Oas1g,Oas1h
5_Member	GO Biological Processes	GO:0034340	response to type I interferon	-3.59021	-1.58093	4/34	23960,74482,246729,384309	Oas1g,Ifitm7,Oas1h,Trim56
5_Member	GO Biological Processes	GO:0060700	regulation of ribonuclease activity	-3.49606	-1.51013	3/15	23960,23961,246729	Oas1g,Oas1b,Oas1h
5_Member	GO Biological Processes	GO:0034138	toll-like receptor 3 signaling pathway	-3.40882	-1.45362	3/16	23960,142980,246729	Oas1g,Tlr3,Oas1h
5_Member	GO Biological Processes	GO:0032722	positive regulation of chemokine production	-2.99788	-1.14589	5/83	15139,19106,23960,142980,246729	Hc,Eif2ak2,Oas1g,Tlr3,Oas1h
5_Member	GO Biological Processes	GO:0060337	type I interferon signaling pathway	-2.82166	-1.03864	3/25	23960,74482,246729	Oas1g,Ifitm7,Oas1h
5_Member	GO Biological Processes	GO:0071357	cellular response to type I interferon	-2.82166	-1.03864	3/25	23960,74482,246729	Oas1g,Ifitm7,Oas1h
5_Member	GO Biological Processes	GO:0032069	regulation of nuclease activity	-2.72311	-0.972026	3/27	23960,23961,246729	Oas1g,Oas1b,Oas1h
5_Member	GO Biological Processes	GO:1901857	positive regulation of cellular respiration	-2.72311	-0.972026	3/27	17869,23960,246729	Myc,Oas1g,Oas1h
5_Member	GO Biological Processes	GO:0043457	regulation of cellular respiration	-2.57127	-0.866602	4/63	17869,23960,71701,246729	Myc,Oas1g,Pnpt1,Oas1h
5_Member	GO Biological Processes	GO:0032642	regulation of chemokine production	-2.45918	-0.788817	5/110	15139,19106,23960,142980,246729	Hc,Eif2ak2,Oas1g,Tlr3,Oas1h
5_Member	GO Biological Processes	GO:0060338	regulation of type I interferon-mediated signaling pathway	-2.17299	-0.571378	3/42	23960,246729,384309	Oas1g,Oas1h,Trim56
5_Member	GO Biological Processes	GO:0045824	negative regulation of innate immune response	-2.10748	-0.523562	4/85	20821,23960,246729,547253	Trim21,Oas1g,Oas1h,Parp14
6_Summary	GO Biological Processes	GO:0031347	regulation of defense response	-10.1221	-7.03119	27/659	11988,12918,14182,14825,15950,16160,17472,18854,19041,19225,20821,21923,23871,23960,64292,71956,76681,78781,98999,142980,229898,230073,246729,319197,384309,547253,100040462,60533,12977,13614,15507,15945,18591,18791,18792,15039,15139,58185,110557,625018	Slc7a2,Crh,Fgfr1,Cxcl1,Ifi203,Il12b,Gbp4,Pml,Ppl,Ptgs2,Trim21,Tnc,Ets1,Oas1g,Ptges,Rnf135,Trim12a,Zc3hav1,Znfx1,Tlr3,Gbp5,Rigi,Oas1h,Gpr4,Trim56,Parp14,Mndal,Cd274,Csf1,Edn1,Hspb1,Cxcl10,Pdgfb,Plat,Plau,H2-T22,Hc,Rsad2,H2-Q6,C4a
6_Member	GO Biological Processes	GO:0031347	regulation of defense response	-10.1221	-7.03119	27/659	11988,12918,14182,14825,15950,16160,17472,18854,19041,19225,20821,21923,23871,23960,64292,71956,76681,78781,98999,142980,229898,230073,246729,319197,384309,547253,100040462	Slc7a2,Crh,Fgfr1,Cxcl1,Ifi203,Il12b,Gbp4,Pml,Ppl,Ptgs2,Trim21,Tnc,Ets1,Oas1g,Ptges,Rnf135,Trim12a,Zc3hav1,Znfx1,Tlr3,Gbp5,Rigi,Oas1h,Gpr4,Trim56,Parp14,Mndal
6_Member	GO Biological Processes	GO:0002831	regulation of response to biotic stimulus	-8.79038	-5.96805	19/371	14825,15950,16160,17472,18854,19041,20821,23960,60533,71956,76681,78781,98999,229898,230073,246729,384309,547253,100040462	Cxcl1,Ifi203,Il12b,Gbp4,Pml,Ppl,Trim21,Oas1g,Cd274,Rnf135,Trim12a,Zc3hav1,Znfx1,Gbp5,Rigi,Oas1h,Trim56,Parp14,Mndal
6_Member	GO Biological Processes	GO:0032103	positive regulation of response to external stimulus	-8.78785	-5.96805	21/459	12977,13614,14182,14825,15507,15945,15950,16160,18591,18791,18792,19225,23871,76681,78781,98999,142980,229898,319197,384309,100040462	Csf1,Edn1,Fgfr1,Cxcl1,Hspb1,Cxcl10,Ifi203,Il12b,Pdgfb,Plat,Plau,Ptgs2,Ets1,Trim12a,Zc3hav1,Znfx1,Tlr3,Gbp5,Gpr4,Trim56,Mndal
6_Member	GO Biological Processes	GO:0031349	positive regulation of defense response	-6.03337	-3.61151	14/305	12918,14182,14825,15950,16160,19225,23871,76681,98999,142980,229898,319197,384309,100040462	Crh,Fgfr1,Cxcl1,Ifi203,Il12b,Ptgs2,Ets1,Trim12a,Znfx1,Tlr3,Gbp5,Gpr4,Trim56,Mndal
6_Member	GO Biological Processes	GO:0045088	regulation of innate immune response	-5.62817	-3.2533	12/240	15950,16160,20821,23960,71956,76681,98999,229898,246729,384309,547253,100040462	Ifi203,Il12b,Trim21,Oas1g,Rnf135,Trim12a,Znfx1,Gbp5,Oas1h,Trim56,Parp14,Mndal
6_Member	GO Biological Processes	GO:0002833	positive regulation of response to biotic stimulus	-5.03313	-2.7393	10/187	14825,15950,16160,60533,76681,78781,98999,229898,384309,100040462	Cxcl1,Ifi203,Il12b,Cd274,Trim12a,Zc3hav1,Znfx1,Gbp5,Trim56,Mndal
6_Member	GO Biological Processes	GO:0045089	positive regulation of innate immune response	-3.46347	-1.48655	7/142	15950,16160,76681,98999,229898,384309,100040462	Ifi203,Il12b,Trim12a,Znfx1,Gbp5,Trim56,Mndal
6_Member	GO Biological Processes	GO:0002218	activation of innate immune response	-2.6758	-0.941785	4/59	15950,76681,98999,100040462	Ifi203,Trim12a,Znfx1,Mndal
6_Member	GO Biological Processes	GO:0050778	positive regulation of immune response	-2.03591	-0.474816	13/671	15039,15139,15950,16160,58185,60533,76681,98999,110557,229898,384309,625018,100040462	H2-T22,Hc,Ifi203,Il12b,Rsad2,Cd274,Trim12a,Znfx1,H2-Q6,Gbp5,Trim56,C4a,Mndal
7_Summary	GO Biological Processes	GO:0061138	morphogenesis of a branching epithelium	-9.27882	-6.33408	15/200	11535,12156,12826,12977,13614,13805,14182,16776,17869,18591,18854,20292,20349,21923,29876,13393,13649,20666,23892,226519,12918,20897,12575,17386,18214,18792,232685	Adm,Bmp2,Col4a1,Csf1,Edn1,Eng,Fgfr1,Lama5,Myc,Pdgfb,Pml,Ccl11,Sema3e,Tnc,Clic4,Dlx3,Egfr,Sox11,Grem1,Lamc1,Crh,Stra6,Cdkn1a,Mmp13,Ddr2,Plau,Lncpint
7_Member	GO Biological Processes	GO:0061138	morphogenesis of a branching epithelium	-9.27882	-6.33408	15/200	11535,12156,12826,12977,13614,13805,14182,16776,17869,18591,18854,20292,20349,21923,29876	Adm,Bmp2,Col4a1,Csf1,Edn1,Eng,Fgfr1,Lama5,Myc,Pdgfb,Pml,Ccl11,Sema3e,Tnc,Clic4
7_Member	GO Biological Processes	GO:0001763	morphogenesis of a branching structure	-8.95567	-6.10368	15/211	11535,12156,12826,12977,13614,13805,14182,16776,17869,18591,18854,20292,20349,21923,29876	Adm,Bmp2,Col4a1,Csf1,Edn1,Eng,Fgfr1,Lama5,Myc,Pdgfb,Pml,Ccl11,Sema3e,Tnc,Clic4
7_Member	GO Biological Processes	GO:0048754	branching morphogenesis of an epithelial tube	-7.3201	-4.73091	12/167	12156,12826,12977,13614,13805,16776,17869,18854,20292,20349,21923,29876	Bmp2,Col4a1,Csf1,Edn1,Eng,Lama5,Myc,Pml,Ccl11,Sema3e,Tnc,Clic4
7_Member	GO Biological Processes	GO:0002009	morphogenesis of an epithelium	-6.97581	-4.44124	20/532	11535,12156,12826,12977,13393,13614,13649,13805,14182,16776,17869,18591,18854,20292,20349,20666,21923,23892,29876,226519	Adm,Bmp2,Col4a1,Csf1,Dlx3,Edn1,Egfr,Eng,Fgfr1,Lama5,Myc,Pdgfb,Pml,Ccl11,Sema3e,Sox11,Tnc,Grem1,Clic4,Lamc1
7_Member	GO Biological Processes	GO:0060562	epithelial tube morphogenesis	-5.73724	-3.34534	15/371	11535,12156,12826,12977,13614,13805,16776,17869,18854,20292,20349,20666,21923,23892,29876	Adm,Bmp2,Col4a1,Csf1,Edn1,Eng,Lama5,Myc,Pml,Ccl11,Sema3e,Sox11,Tnc,Grem1,Clic4
7_Member	GO Biological Processes	GO:0048729	tissue morphogenesis	-5.67612	-3.29565	20/644	11535,12156,12826,12977,13393,13614,13649,13805,14182,16776,17869,18591,18854,20292,20349,20666,21923,23892,29876,226519	Adm,Bmp2,Col4a1,Csf1,Dlx3,Edn1,Egfr,Eng,Fgfr1,Lama5,Myc,Pdgfb,Pml,Ccl11,Sema3e,Sox11,Tnc,Grem1,Clic4,Lamc1
7_Member	GO Biological Processes	GO:0022612	gland morphogenesis	-4.68955	-2.43543	8/125	12977,13649,14182,16776,18591,18854,20292,21923	Csf1,Egfr,Fgfr1,Lama5,Pdgfb,Pml,Ccl11,Tnc
7_Member	GO Biological Processes	GO:0048732	gland development	-2.98575	-1.14523	12/454	12156,12918,12977,13614,13649,14182,16776,18591,18854,20292,20897,21923	Bmp2,Crh,Csf1,Edn1,Egfr,Fgfr1,Lama5,Pdgfb,Pml,Ccl11,Stra6,Tnc
7_Member	GO Biological Processes	GO:0048589	developmental growth	-2.97129	-1.1373	13/520	11535,12575,12977,13614,14182,17386,18214,18792,20292,20897,21923,29876,232685	Adm,Cdkn1a,Csf1,Edn1,Fgfr1,Mmp13,Ddr2,Plau,Ccl11,Stra6,Tnc,Clic4,Lncpint
7_Member	GO Biological Processes	GO:0040007	growth	-2.9413	-1.12149	13/524	11535,12575,12977,13614,14182,17386,18214,18792,20292,20897,21923,29876,232685	Adm,Cdkn1a,Csf1,Edn1,Fgfr1,Mmp13,Ddr2,Plau,Ccl11,Stra6,Tnc,Clic4,Lncpint
7_Member	GO Biological Processes	GO:0060444	branching involved in mammary gland duct morphogenesis	-2.72311	-0.972026	3/27	12977,18854,20292	Csf1,Pml,Ccl11
7_Member	GO Biological Processes	GO:0060603	mammary gland duct morphogenesis	-2.26332	-0.636446	3/39	12977,18854,20292	Csf1,Pml,Ccl11
8_Summary	KEGG Pathway	mmu04668	TNF signaling pathway - Mus musculus (house mouse)	-9.25596	-6.33142	12/113	12977,12981,13614,14825,15945,16878,17392,19225,20310,20339,22329,74568,12985,14283,17386,20292,12156,16156,16160,22035,23886,54448,56066,16400,16403,16404,18591,20344,11535,13115,14469,16410,19106,22169,60533,100702,626578,23960,60440,74482,246729,11988,12918,15139,142980,229898,12826,17869,229214,13805,16776,16782,20349,319197,13649,625018	Csf1,Csf2,Edn1,Cxcl1,Cxcl10,Lif,Mmp3,Ptgs2,Cxcl2,Sele,Vcam1,Mlkl,Csf3,Fosl1,Mmp13,Ccl11,Bmp2,Il11,Il12b,Tnfsf10,Gdf15,Il36a,Cxcl11,Itga3,Itga6,Itga7,Pdgfb,Selp,Adm,Cyp27b1,Gbp2,Itgav,Eif2ak2,Cmpk2,Cd274,Gbp6,Gbp10,Oas1g,Iigp1,Ifitm7,Oas1h,Slc7a2,Crh,Hc,Tlr3,Gbp5,Col4a1,Myc,Qrfpr,Eng,Lama5,Lamc2,Sema3e,Gpr4,Egfr,C4a
8_Member	KEGG Pathway	mmu04668	TNF signaling pathway - Mus musculus (house mouse)	-9.25596	-6.33142	12/113	12977,12981,13614,14825,15945,16878,17392,19225,20310,20339,22329,74568	Csf1,Csf2,Edn1,Cxcl1,Cxcl10,Lif,Mmp3,Ptgs2,Cxcl2,Sele,Vcam1,Mlkl
8_Member	KEGG Pathway	mmu04657	IL-17 signaling pathway - Mus musculus (house mouse)	-7.85518	-5.17928	10/93	12981,12985,14283,14825,15945,17386,17392,19225,20292,20310	Csf2,Csf3,Fosl1,Cxcl1,Cxcl10,Mmp13,Mmp3,Ptgs2,Ccl11,Cxcl2
8_Member	KEGG Pathway	mmu04060	Cytokine-cytokine receptor interaction - Mus musculus (house mouse)	-7.05748	-4.51479	15/292	12156,12977,12981,12985,14825,15945,16156,16160,16878,20292,20310,22035,23886,54448,56066	Bmp2,Csf1,Csf2,Csf3,Cxcl1,Cxcl10,Il11,Il12b,Lif,Ccl11,Cxcl2,Tnfsf10,Gdf15,Il36a,Cxcl11
8_Member	GO Biological Processes	GO:0050900	leukocyte migration	-6.46779	-3.99322	13/239	12977,14825,15945,16400,16403,16404,18591,20292,20310,20339,20344,22329,56066	Csf1,Cxcl1,Cxcl10,Itga3,Itga6,Itga7,Pdgfb,Ccl11,Cxcl2,Sele,Selp,Vcam1,Cxcl11
8_Member	GO Biological Processes	GO:0002237	response to molecule of bacterial origin	-6.15506	-3.70764	16/391	11535,13115,14469,14825,15945,16160,16410,19106,19225,20310,22169,54448,56066,60533,100702,626578	Adm,Cyp27b1,Gbp2,Cxcl1,Cxcl10,Il12b,Itgav,Eif2ak2,Ptgs2,Cxcl2,Cmpk2,Il36a,Cxcl11,Cd274,Gbp6,Gbp10
[truncated: 144 more rows]

## Sheet: Table S8
Table S8: Functional analysis of the up-regulated genes in Cluster 3 of WT.
[truncated: 71 more rows]

## Sheet: Table S9
Table S9: Summary of microglia-enriched genes from previous literature.
[truncated: 566 more rows]

[truncated: 3 more sheets: Table S10, Table S11, Table S12]
